# Supplementary material for: Estrogen receptor-α expressing neurons in the ventrolateral VMH regulate glucose balance
Source: Nat Commun. 2020 May 1;11:2165. doi: 10.1038/s41467-020-15982-7 (PMC7195451; doi:10.1038/s41467-020-15982-7)
Supplement: Supplementary file 3 — Supplementary Data 1 [file 41467_2020_15982_MOESM3_ESM.xlsx]

## Sheet: DEG 372
Supplementary DATA 1 (related to Figures 2-3). List of 372 genes [P<0.05 and |log2(fold change)| >2] with different abundance in GE-ERαvlVMH neurons vs. GI-ERαvlVMH neurons from female mice.
GeneID	GeneSymbol	GeneBiotype	baseMean	log2(FoldChange)	lfcSE	stat	p-value
ENSMUSG00000075015.3	Gm10801	protein_coding	199.203	-5.64363	0.575679	-9.80342	1.0884e-22
ENSMUSG00000021738.5	Atxn7	protein_coding	59.0406	4.75743	0.938801	5.06755	4.02961e-07
ENSMUSG00000051331.15	Cacna1c	protein_coding	35.8915	3.92348	0.982598	3.99297	6.52512e-05
ENSMUSG00000005413.8	Hmox1	protein_coding	9.64156	6.36936	1.67691	3.79827	0.00014571
ENSMUSG00000042707.6	Dnali1	protein_coding	13.7597	-4.81618	1.26314	-3.81286	0.000137368
ENSMUSG00000022843.17	Clcn2	protein_coding	17.5786	5.70097	1.47897	3.85468	0.000115879
ENSMUSG00000017999.16	Ddx27	protein_coding	24.5175	3.67691	0.993766	3.69997	0.000215622
ENSMUSG00000049721.14	Gal3st1	protein_coding	15.3133	4.52626	1.23166	3.67494	0.000237909
ENSMUSG00000094690.1	1600014C23Rik	protein_coding	8.47255	6.18474	1.73583	3.56298	0.000366673
ENSMUSG00000072623.6	Zfp9	protein_coding	22.8013	3.30246	0.945722	3.492	0.000479414
ENSMUSG00000037278.9	Tmem97	protein_coding	45.7738	2.2456	0.650981	3.44956	0.000561498
ENSMUSG00000004266.15	Ptpn6	protein_coding	8.54965	6.30506	1.86324	3.38391	0.000714603
ENSMUSG00000025380.2	Fscn2	protein_coding	11.1419	6.3689	1.86659	3.41205	0.000644753
ENSMUSG00000003420.8	Fcgrt	protein_coding	16.1002	4.86758	1.43359	3.39538	0.000685338
ENSMUSG00000005102.13	Eif2ak4	protein_coding	66.4436	-2.13029	0.627133	-3.39688	0.000681594
ENSMUSG00000030708.14	Dnajb13	protein_coding	22.3315	-3.35167	0.977315	-3.42947	0.000604765
ENSMUSG00000038456.9	Dennd2a	protein_coding	12.0306	4.96496	1.46489	3.3893	0.000700717
ENSMUSG00000036636.9	Clcn7	protein_coding	32.6756	2.94897	0.871466	3.38392	0.000714598
ENSMUSG00000028358.15	Zfp618	protein_coding	12.5046	4.81153	1.4624	3.29016	0.00100132
ENSMUSG00000031959.15	Wdr59	protein_coding	13.3727	4.69964	1.44023	3.26312	0.00110191
ENSMUSG00000032908.9	Sgpp2	protein_coding	14.1419	4.25253	1.31979	3.22213	0.00127242
ENSMUSG00000036833.16	Pnpla7	protein_coding	9.42826	6.37597	1.96503	3.24472	0.00117566
ENSMUSG00000040424.15	Hipk4	protein_coding	27.8167	2.74488	0.852462	3.21994	0.00128216
ENSMUSG00000067567.12	Hdac8	protein_coding	12.931	4.22202	1.30424	3.23714	0.00120733
ENSMUSG00000015484.3	Fam163a	protein_coding	9.76597	6.31864	1.88663	3.34917	0.000810535
ENSMUSG00000053289.8	Ddx10	protein_coding	31.0662	3.00547	0.922495	3.25797	0.00112211
ENSMUSG00000031446.14	Cul4a	protein_coding	19.6406	-2.86802	0.86512	-3.31517	0.000915874
ENSMUSG00000041684.11	Bivm	protein_coding	14.7175	4.67815	1.41161	3.31405	0.000919559
ENSMUSG00000031749.12	St3gal2	protein_coding	34.4722	2.55768	0.79691	3.2095	0.00132966
ENSMUSG00000042684.8	Npl	protein_coding	39.8562	2.29478	0.7164	3.20321	0.00135907
ENSMUSG00000028378.6	Ptgr1	protein_coding	6.52626	5.88436	1.86428	3.15637	0.00159747
ENSMUSG00000039835.16	Nhsl1	protein_coding	8.37158	6.27645	1.98627	3.15991	0.00157815
ENSMUSG00000034413.14	Neurl1b	protein_coding	11.8701	4.28989	1.35523	3.16542	0.00154858
ENSMUSG00000057219.11	Armc7	protein_coding	8.30384	5.38768	1.70169	3.16608	0.00154506
ENSMUSG00000041343.19	Ankrd42	protein_coding	8.84972	-5.22069	1.64258	-3.17835	0.00148114
ENSMUSG00000095325.2	Zfp870	protein_coding	9.77546	5.18044	1.66626	3.10903	0.00187701
ENSMUSG00000015653.13	Steap2	protein_coding	11.5781	4.82005	1.54378	3.12225	0.00179476
ENSMUSG00000005951.13	Shpk	protein_coding	8.34903	6.20541	1.99766	3.10634	0.0018942
ENSMUSG00000038507.6	Parp12	protein_coding	8.78789	5.19164	1.67135	3.10626	0.00189469
ENSMUSG00000002699.13	Lcp2	protein_coding	10.2879	5.7465	1.84912	3.10769	0.00188554
ENSMUSG00000037946.11	Fgd3	protein_coding	6.40757	5.85115	1.88964	3.09643	0.00195865
ENSMUSG00000025150.10	Cbr2	protein_coding	5.65291	-6.12025	1.97896	-3.09266	0.00198374
ENSMUSG00000051864.10	Tbc1d22a	protein_coding	22.3178	2.77754	0.90865	3.05677	0.00223732
ENSMUSG00000064247.14	Plcxd1	protein_coding	14.8924	3.35449	1.09605	3.06054	0.00220941
ENSMUSG00000025645.8	Ccdc51	protein_coding	11.6292	-3.98271	1.30452	-3.053	0.00226563
ENSMUSG00000027452.11	Acss1	protein_coding	19.2281	3.02446	0.99051	3.05344	0.00226234
ENSMUSG00000026255.15	Efhd1	protein_coding	20.0708	3.12058	1.02704	3.03843	0.00237817
ENSMUSG00000041798.15	Gck	protein_coding	26.3634	-2.7953	0.924118	-3.02483	0.00248772
ENSMUSG00000048007.4	Timm8a1	protein_coding	15.1629	3.79697	1.26435	3.00311	0.00267238
ENSMUSG00000102692.1	Dchs2	protein_coding	5.60733	-6.12596	2.04094	-3.00154	0.00268621
ENSMUSG00000047371.7	Zfp768	protein_coding	5.84313	5.68126	1.92884	2.94543	0.0032251
ENSMUSG00000022560.9	Slc52a2	protein_coding	12.802	-3.53329	1.2133	-2.91212	0.0035898
ENSMUSG00000022094.15	Slc39a14	protein_coding	10.0956	4.22366	1.41695	2.98081	0.00287489
ENSMUSG00000034055.16	Phka1	protein_coding	15.6838	3.4245	1.15982	2.9526	0.00315105
ENSMUSG00000040875.12	Osbpl10	protein_coding	6.09663	5.61181	1.92606	2.91363	0.00357256
ENSMUSG00000026344.9	Lypd1	protein_coding	15.5728	2.87495	0.98389	2.92203	0.00347761
ENSMUSG00000038844.10	Kif16b	protein_coding	7.81116	4.96026	1.69017	2.93477	0.00333797
ENSMUSG00000046182.8	Gsg1l	protein_coding	14.5888	3.2577	1.1031	2.95323	0.00314468
ENSMUSG00000032977.9	Fam207a	protein_coding	10.9141	4.62369	1.56599	2.95256	0.00315151
ENSMUSG00000038594.9	Cep85l	protein_coding	17.6023	2.62715	0.896238	2.93131	0.00337541
ENSMUSG00000057982.8	Zfp809	protein_coding	18.4626	3.28246	1.13403	2.89451	0.00379754
ENSMUSG00000039097.5	Rln1	protein_coding	17.5378	3.61887	1.2497	2.89579	0.00378209
ENSMUSG00000038213.7	Tapbpl	protein_coding	15.4669	-3.08061	1.06708	-2.88695	0.00388998
ENSMUSG00000020878.6	Lrrc46	protein_coding	13.387	4.48513	1.56572	2.86458	0.00417565
ENSMUSG00000038155.10	Gstp2	protein_coding	10.6603	4.67548	1.63263	2.86377	0.00418629
ENSMUSG00000035757.16	Selo	protein_coding	8.33051	5.04854	1.76238	2.86461	0.00417523
ENSMUSG00000018849.6	Wwc1	protein_coding	30.6448	2.49979	0.883803	2.82845	0.0046774
ENSMUSG00000063796.8	Slc22a8	protein_coding	6.73244	5.96357	2.09086	2.8522	0.00434172
ENSMUSG00000040280.10	Ndufa4l2	protein_coding	8.22213	-4.65537	1.64728	-2.8261	0.0047119
ENSMUSG00000028344.12	Invs	protein_coding	15.6893	4.01578	1.41647	2.83506	0.00458176
ENSMUSG00000035403.10	Crb2	protein_coding	7.44087	4.96367	1.75801	2.82346	0.00475085
ENSMUSG00000022321.15	Cdh10	protein_coding	9.73618	4.50694	1.58132	2.85011	0.00437043
ENSMUSG00000024176.10	Sox8	protein_coding	12.1451	3.56591	1.27594	2.79473	0.00519433
ENSMUSG00000040105.3	Plpp6	protein_coding	19.5379	2.92507	1.04186	2.80756	0.00499186
ENSMUSG00000055313.14	Pgbd1	protein_coding	6.41411	5.03986	1.80155	2.79751	0.00514977
ENSMUSG00000029231.15	Pdgfra	protein_coding	14.4901	3.2965	1.18419	2.78376	0.00537332
ENSMUSG00000039114.16	Nrn1	protein_coding	9.7054	3.9113	1.40577	2.78231	0.0053974
ENSMUSG00000032295.15	Man2c1	protein_coding	18.5454	-3.13117	1.12488	-2.78356	0.00537663
ENSMUSG00000031864.16	Ints10	protein_coding	27.2529	2.14998	0.764854	2.81096	0.00493939
ENSMUSG00000002897.5	Il17ra	protein_coding	5.91682	5.70398	2.02379	2.81846	0.0048254
ENSMUSG00000001946.14	Esam	protein_coding	11.9057	4.97258	1.77682	2.79858	0.00513272
ENSMUSG00000030088.15	Aldh1l1	protein_coding	48.2091	2.01197	0.719287	2.79717	0.00515529
ENSMUSG00000031072.14	Oraov1	protein_coding	11.94	3.4929	1.2438	2.80824	0.00498127
ENSMUSG00000023873.12	RP23-67C3.2	protein_coding	8.92033	-5.13809	1.84959	-2.77796	0.00547019
ENSMUSG00000037759.6	Ptger2	protein_coding	6.95823	-4.98635	1.79928	-2.77131	0.00558319
ENSMUSG00000027551.15	Zfp64	protein_coding	14.8913	3.29196	1.1895	2.76752	0.00564845
ENSMUSG00000060477.14	Irak2	protein_coding	18.2853	-2.38412	0.862921	-2.76285	0.00572993
ENSMUSG00000018820.13	Zfyve27	protein_coding	18.9133	2.84852	1.03218	2.75972	0.00578516
ENSMUSG00000070047.14	Fat1	protein_coding	26.8084	2.29	0.833887	2.74618	0.00602933
ENSMUSG00000015745.9	Plekho1	protein_coding	17.6371	2.6401	0.963437	2.74029	0.00613844
ENSMUSG00000067367.9	Lyar	protein_coding	25.0637	2.30403	0.842913	2.73342	0.00626807
ENSMUSG00000046159.16	Chrm3	protein_coding	15.1084	3.18566	1.16362	2.73772	0.00618662
ENSMUSG00000020566.19	Atp6v1c2	protein_coding	16.792	-2.89506	1.06016	-2.73077	0.00631873
ENSMUSG00000032656.14	March3	protein_coding	11.7401	3.3246	1.22193	2.72077	0.00651306
ENSMUSG00000002325.15	Irf9	protein_coding	16.8526	2.72735	1.00469	2.71462	0.00663524
ENSMUSG00000031712.10	Il15	protein_coding	14.0384	-3.42532	1.262	-2.7142	0.0066435
ENSMUSG00000089762.3	Ier5l	protein_coding	11.4781	3.7759	1.38886	2.71871	0.00655367
ENSMUSG00000024965.8	Fermt3	protein_coding	7.80567	4.60682	1.68998	2.72596	0.00641144
ENSMUSG00000036067.12	Slc2a6	protein_coding	21.2134	3.23192	1.19406	2.70666	0.00679636
ENSMUSG00000058571.11	Gpc6	protein_coding	14.6622	2.96801	1.0985	2.70188	0.00689494
ENSMUSG00000030871.11	Ears2	protein_coding	10.5575	3.83712	1.42021	2.7018	0.0068965
ENSMUSG00000102037.1	Bcl2a1a	protein_coding	4.89642	-5.33607	1.97492	-2.70192	0.00689404
ENSMUSG00000035673.10	Sbno2	protein_coding	12.5808	-3.98226	1.47966	-2.69134	0.0071165
ENSMUSG00000029204.7	Rhoh	protein_coding	6.685	5.46152	2.028	2.69306	0.00708006
ENSMUSG00000037395.15	Rcor3	protein_coding	17.0882	3.0791	1.14226	2.69562	0.00702585
ENSMUSG00000055945.8	Prr18	protein_coding	10.1278	5.03712	1.87682	2.68387	0.0072776
ENSMUSG00000018143.10	Mafk	protein_coding	6.03612	5.79377	2.15691	2.68615	0.00722814
ENSMUSG00000073680.2	Tmem88b	protein_coding	20.7887	2.23844	0.83985	2.66528	0.00769232
ENSMUSG00000032754.14	Slc8b1	protein_coding	11.4987	3.5874	1.34175	2.67367	0.00750259
ENSMUSG00000022346.15	Myc	protein_coding	7.97237	-4.71461	1.77253	-2.65982	0.00781816
ENSMUSG00000036009.16	Mettl25	protein_coding	5.3584	5.36018	2.01428	2.66109	0.00778887
ENSMUSG00000036273.15	Lrrk2	protein_coding	12.3072	4.37631	1.63762	2.67235	0.0075321
ENSMUSG00000062646.12	Ganc	protein_coding	23.7124	2.23683	0.840771	2.66045	0.00780361
ENSMUSG00000032578.7	Cish	protein_coding	6.70276	-5.02322	1.88504	-2.66478	0.00770389
ENSMUSG00000040282.13	RP23-297K24.1	protein_coding	12.5212	3.28614	1.23584	2.65904	0.00783642
ENSMUSG00000062040.14	Zfp27	protein_coding	15.3679	3.62744	1.36959	2.64855	0.00808367
ENSMUSG00000032402.12	Smad3	protein_coding	8.51363	4.02198	1.52004	2.64597	0.00814565
ENSMUSG00000003617.16	Cp	protein_coding	6.68007	5.83208	2.20311	2.6472	0.00811622
ENSMUSG00000023912.9	Slc25a27	protein_coding	40.9095	2.06787	0.782983	2.64102	0.00826578
ENSMUSG00000074170.5	Plekhf1	protein_coding	6.50325	4.94809	1.87415	2.64018	0.00828613
ENSMUSG00000040136.10	Abcc8	protein_coding	9.86591	4.59673	1.75356	2.62137	0.00875773
ENSMUSG00000038126.17	Mphosph9	protein_coding	17.5861	2.86031	1.09286	2.61727	0.0088637
ENSMUSG00000035161.7	Ints6	protein_coding	19.3368	2.55025	0.976171	2.6125	0.00898821
ENSMUSG00000060678.5	Hist1h4c	protein_coding	5.83313	-4.74241	1.82078	-2.6046	0.00919807
ENSMUSG00000032332.17	Col12a1	protein_coding	7.70408	5.08509	1.95316	2.60352	0.0092271
ENSMUSG00000024182.16	Axin1	protein_coding	10.0377	4.07437	1.56273	2.60721	0.00912843
ENSMUSG00000010044.12	Zmynd10	protein_coding	9.06147	4.57621	1.77008	2.58531	0.00972909
ENSMUSG00000025909.16	Sntg1	protein_coding	15.2789	2.9867	1.14965	2.59792	0.00937907
ENSMUSG00000044937.15	Ttc41	protein_coding	7.65181	4.28505	1.67347	2.56057	0.01045
ENSMUSG00000002489.16	Tiam1	protein_coding	18.7519	2.82376	1.10109	2.56451	0.0103322
ENSMUSG00000054408.9	Spcs3	protein_coding	25.0373	2.00405	0.783671	2.55726	0.0105501
ENSMUSG00000009070.14	Rsph14	protein_coding	14.5215	-3.09944	1.20894	-2.56376	0.0103545
ENSMUSG00000058818.13	Pirb	protein_coding	5.92132	5.32385	2.07868	2.56117	0.010432
ENSMUSG00000022562.15	Oplah	protein_coding	10.4263	4.25921	1.66025	2.5654	0.0103056
ENSMUSG00000030036.8	Mogs	protein_coding	12.9957	3.87534	1.51799	2.55293	0.010682
ENSMUSG00000021385.10	Ippk	protein_coding	8.41746	3.82586	1.49745	2.55493	0.0106211
ENSMUSG00000033032.15	Afap1l1	protein_coding	7.44627	-5.20501	2.0311	-2.56266	0.0103875
ENSMUSG00000092210.1	RP23-43M12.1	protein_coding	5.45949	5.63739	2.20441	2.55733	0.010548
ENSMUSG00000059423.13	Zfp933	protein_coding	12.9056	3.52618	1.38886	2.5389	0.01112
ENSMUSG00000021432.15	Slc35b3	protein_coding	19.5205	2.4531	0.965939	2.53961	0.0110977
ENSMUSG00000000402.2	Egfl6	protein_coding	15.4267	3.56613	1.40664	2.53522	0.0112377
ENSMUSG00000006958.14	Chrd	protein_coding	8.18807	5.03685	1.98622	2.5359	0.0112158
ENSMUSG00000037593.11	RP23-185A18.11	protein_coding	4.88826	-4.99179	1.97275	-2.53037	0.0113941
ENSMUSG00000035407.8	Kank4	protein_coding	6.82747	4.40703	1.74401	2.52696	0.0115055
ENSMUSG00000010476.14	Ebf3	protein_coding	5.88854	5.54766	2.19728	2.52478	0.011577
ENSMUSG00000059602.14	Syn3	protein_coding	6.65107	-5.44291	2.17095	-2.50715	0.0121708
ENSMUSG00000029219.10	Slc10a4	protein_coding	5.39803	4.80565	1.91604	2.50811	0.012138
ENSMUSG00000031594.9	Fgl1	protein_coding	4.40673	5.34432	2.1291	2.51013	0.0120686
ENSMUSG00000038119.15	Cdon	protein_coding	5.88389	4.84729	1.93524	2.50475	0.0122537
ENSMUSG00000026414.13	Tnnt2	protein_coding	8.63472	3.78472	1.5129	2.50163	0.0123622
ENSMUSG00000029136.9	Rbks	protein_coding	9.43621	4.41327	1.76614	2.49883	0.0124606
ENSMUSG00000007646.13	Rad51c	protein_coding	7.03093	-5.17239	2.07247	-2.49576	0.0125689
ENSMUSG00000039452.6	Snx22	protein_coding	8.6686	4.16463	1.6731	2.48917	0.012804
ENSMUSG00000027695.16	Pld1	protein_coding	9.18575	4.01828	1.61227	2.49232	0.0126912
ENSMUSG00000024177.8	Nme4	protein_coding	25.2117	-2.02271	0.812444	-2.48966	0.0127866
ENSMUSG00000074207.10	Adh1	protein_coding	6.22138	-5.37444	2.16236	-2.48545	0.0129387
ENSMUSG00000029217.16	Tec	protein_coding	5.30295	5.57518	2.25061	2.47718	0.0132423
ENSMUSG00000035189.16	Ano4	protein_coding	14.6394	-3.10152	1.25309	-2.4751	0.01332
ENSMUSG00000056069.10	Fam105a	protein_coding	12.0528	3.5147	1.42022	2.47476	0.0133325
ENSMUSG00000022546.5	Gpt	protein_coding	8.80127	4.64717	1.88153	2.46989	0.0135156
ENSMUSG00000105867.2	RP24-317M4.6	protein_coding	26.2273	2.06655	0.837274	2.46818	0.0135801
ENSMUSG00000056832.14	Ttc26	protein_coding	4.65234	5.42965	2.20778	2.45933	0.0139198
ENSMUSG00000024594.8	Prrc1	protein_coding	10.4257	3.34	1.35806	2.45938	0.0139176
ENSMUSG00000021483.8	Cdk20	protein_coding	17.5781	2.8096	1.14165	2.46099	0.0138554
ENSMUSG00000009585.18	Apobec3	protein_coding	11.7004	3.5702	1.45293	2.45724	0.0140009
ENSMUSG00000047603.9	Zfp235	protein_coding	14.3838	-3.26013	1.3277	-2.45547	0.0140699
ENSMUSG00000060166.6	Zdhhc8	protein_coding	13.1661	3.21252	1.31121	2.45005	0.0142838
ENSMUSG00000009356.12	Lpo	protein_coding	5.52003	5.23607	2.13821	2.44881	0.0143327
ENSMUSG00000048402.14	Gli2	protein_coding	5.10935	5.53112	2.25919	2.44828	0.0143542
ENSMUSG00000020231.15	Dip2a	protein_coding	19.41	2.05548	0.839501	2.44845	0.0143471
ENSMUSG00000045598.10	Zfp553	protein_coding	17.5697	-2.1784	0.892978	-2.43948	0.0147083
ENSMUSG00000000958.10	Slc7a7	protein_coding	5.90014	5.24971	2.15863	2.43196	0.0150173
ENSMUSG00000022488.9	Nckap1l	protein_coding	8.12271	3.83651	1.57346	2.43827	0.0147577
ENSMUSG00000028758.12	Kif17	protein_coding	25.9788	2.1065	0.865626	2.4335	0.0149538
ENSMUSG00000035671.6	Zswim4	protein_coding	5.00027	5.47259	2.26288	2.41842	0.015588
ENSMUSG00000025747.12	Tyms	protein_coding	10.8101	3.73381	1.54773	2.41244	0.0158464
ENSMUSG00000021597.16	Slf1	protein_coding	22.5563	2.33656	0.970002	2.40882	0.016004
ENSMUSG00000035172.15	Plekhh3	protein_coding	7.17615	4.39422	1.82113	2.4129	0.0158261
ENSMUSG00000020475.3	Pgam2	protein_coding	7.90788	4.07064	1.68562	2.41492	0.0157385
ENSMUSG00000000766.18	Oprm1	protein_coding	4.25192	-5.17724	2.15646	-2.40081	0.0163588
ENSMUSG00000049287.5	Iba57	protein_coding	9.1015	-3.89241	1.62181	-2.40004	0.0163933
ENSMUSG00000034987.4	Hrh2	protein_coding	5.46248	-4.61334	1.90819	-2.41765	0.0156212
ENSMUSG00000066197.5	Gpr139	protein_coding	7.06172	4.16675	1.71699	2.42678	0.0152335
ENSMUSG00000038705.13	Gmeb2	protein_coding	7.11909	4.19809	1.73353	2.4217	0.0154481
ENSMUSG00000018415.14	Gid4	protein_coding	21.074	2.64266	1.10122	2.39976	0.0164059
ENSMUSG00000025432.11	Avil	protein_coding	9.47641	3.4761	1.44405	2.40718	0.0160763
ENSMUSG00000041977.18	Arhgef11	protein_coding	5.13627	5.44509	2.26344	2.40566	0.0161431
ENSMUSG00000041718.15	Alg13	protein_coding	8.14148	4.76711	1.97565	2.41293	0.0158248
ENSMUSG00000038022.11	Fam188b	protein_coding	9.78243	4.15671	1.72411	2.41093	0.0159119
ENSMUSG00000021396.5	Nxnl2	protein_coding	4.99644	5.39422	2.25535	2.39174	0.0167686
ENSMUSG00000038822.15	Hace1	protein_coding	16.2653	2.31224	0.967276	2.39047	0.0168268
ENSMUSG00000038859.7	Baiap2l1	protein_coding	5.92044	-5.29585	2.21332	-2.39272	0.0167242
ENSMUSG00000034998.18	Foxn2	protein_coding	10.2237	4.12126	1.72661	2.38691	0.0169908
ENSMUSG00000022768.17	Ccdc116	protein_coding	4.31763	5.22328	2.19517	2.37944	0.0173391
ENSMUSG00000037692.14	Ahdc1	protein_coding	7.11633	4.04254	1.69862	2.37989	0.0173178
ENSMUSG00000039205.16	Ciz1	protein_coding	7.32589	4.47278	1.88783	2.36927	0.0178234
ENSMUSG00000055923.16	Aasdh	protein_coding	9.48209	-3.20033	1.34907	-2.37224	0.0176807
ENSMUSG00000033192.5	Lpcat2	protein_coding	28.8392	2.07336	0.876369	2.36586	0.0179884
ENSMUSG00000071652.7	Ints5	protein_coding	9.67263	-3.22287	1.36278	-2.36492	0.0180342
ENSMUSG00000074743.4	Thbd	protein_coding	4.88875	5.468	2.31466	2.36234	0.0181601
ENSMUSG00000049690.15	Nckap5	protein_coding	9.74393	3.07064	1.29955	2.36285	0.018135
ENSMUSG00000063430.9	Wscd2	protein_coding	10.853	-3.27845	1.40823	-2.32806	0.0199087
ENSMUSG00000020099.8	Unc5b	protein_coding	6.19081	5.05919	2.17253	2.32871	0.0198744
ENSMUSG00000029097.11	Trmt44	protein_coding	5.11165	-5.46042	2.34457	-2.32896	0.0198613
ENSMUSG00000038697.15	Taf5l	protein_coding	8.56303	3.55345	1.50885	2.35508	0.018519
ENSMUSG00000051817.8	Sox12	protein_coding	7.92124	3.66214	1.56799	2.33557	0.0195137
ENSMUSG00000059772.12	Slx1b	protein_coding	9.5378	-3.30738	1.41802	-2.3324	0.0196797
ENSMUSG00000042202.15	Slc35e2	protein_coding	16.8889	-2.2795	0.967483	-2.35612	0.0184671
ENSMUSG00000052087.14	Rgs14	protein_coding	10.3935	3.13303	1.33492	2.34697	0.0189266
ENSMUSG00000021143.10	Pacs2	protein_coding	21.2544	2.56664	1.1019	2.32929	0.0198439
ENSMUSG00000041782.14	Lad1	protein_coding	4.67497	5.42099	2.32391	2.3327	0.0196638
ENSMUSG00000021375.10	Kif13a	protein_coding	14.8457	2.56896	1.09442	2.34734	0.0189082
ENSMUSG00000001552.14	Jup	protein_coding	6.9241	4.08087	1.74711	2.33579	0.0195022
ENSMUSG00000000976.13	Heatr6	protein_coding	39.1724	2.04812	0.881809	2.32264	0.0201986
ENSMUSG00000022545.13	Ercc4	protein_coding	24.6637	-2.26404	0.974372	-2.32359	0.0201472
ENSMUSG00000032113.16	Chek1	protein_coding	7.55622	4.14287	1.76395	2.34863	0.0188425
ENSMUSG00000039787.13	Cercam	protein_coding	3.9639	5.14905	2.19924	2.34128	0.0192175
ENSMUSG00000045664.4	Cdc42ep2	protein_coding	15.3626	2.73856	1.16996	2.34073	0.019246
ENSMUSG00000042178.6	Armc5	protein_coding	6.81023	3.79562	1.62882	2.33029	0.0197908
ENSMUSG00000032204.13	Aqp9	protein_coding	3.70758	-5.40989	2.30666	-2.34533	0.0190102
ENSMUSG00000033955.12	Tnks1bp1	protein_coding	13.2093	2.6436	1.14124	2.31642	0.0205354
ENSMUSG00000031870.16	Pgr	protein_coding	9.29394	3.07434	1.33131	2.30926	0.0209294
ENSMUSG00000021675.4	F2rl2	protein_coding	5.08481	-4.76585	2.0641	-2.30892	0.0209479
ENSMUSG00000040260.8	Daam2	protein_coding	13.6046	3.09242	1.3392	2.30916	0.0209348
ENSMUSG00000039263.16	Npepl1	protein_coding	5.01174	4.52967	1.96672	2.30316	0.0212697
ENSMUSG00000048376.6	F2r	protein_coding	15.956	-2.23605	0.970311	-2.30447	0.0211964
ENSMUSG00000021139.17	RP23-315C11.7	protein_coding	8.83571	3.98387	1.72933	2.30371	0.0212388
ENSMUSG00000039911.13	Spsb1	protein_coding	5.55553	4.36376	1.89864	2.29836	0.0215413
ENSMUSG00000002688.8	Prkd1	protein_coding	8.96208	3.24012	1.41054	2.29707	0.0216148
ENSMUSG00000014039.18	Prdm15	protein_coding	5.90535	4.01683	1.74833	2.29752	0.021589
ENSMUSG00000015468.14	Notch4	protein_coding	4.51279	5.27915	2.30174	2.29355	0.0218163
ENSMUSG00000029471.13	Camkk2	protein_coding	18.5659	2.41533	1.05383	2.29194	0.0219089
ENSMUSG00000001998.15	Ap4e1	protein_coding	15.2015	-2.66144	1.16207	-2.29027	0.0220059
ENSMUSG00000034758.12	Tle6	protein_coding	5.15649	-4.89082	2.13883	-2.28668	0.0222147
ENSMUSG00000036975.5	Tmem177	protein_coding	16.4639	2.66549	1.1707	2.27683	0.0227964
ENSMUSG00000032369.13	Plscr1	protein_coding	11.5999	-3.03556	1.33311	-2.27704	0.0227837
ENSMUSG00000095567.7	Noc2l	protein_coding	19.0901	2.1123	0.92872	2.27442	0.0229408
ENSMUSG00000035509.17	Fbxl21	protein_coding	10.6094	-3.18575	1.40291	-2.27081	0.0231582
ENSMUSG00000038593.18	Tctn1	protein_coding	16.3581	2.77239	1.2245	2.2641	0.0235677
ENSMUSG00000029392.12	Rilpl1	protein_coding	20.7074	2.01319	0.889487	2.26332	0.0236159
ENSMUSG00000055632.18	Hmcn2	protein_coding	7.81422	3.83114	1.69496	2.26032	0.0238016
ENSMUSG00000025265.14	Fgd1	protein_coding	3.84316	5.15188	2.28131	2.25829	0.0239273
ENSMUSG00000029861.17	Fam131b	protein_coding	7.47183	3.88454	1.71583	2.26394	0.023578
ENSMUSG00000048826.6	Dact2	protein_coding	4.47759	-5.40488	2.38851	-2.26287	0.0236437
ENSMUSG00000006241.16	Ccdc159	protein_coding	14.7123	2.68692	1.18477	2.26788	0.0233363
ENSMUSG00000029061.2	Mmp23	protein_coding	6.23137	4.62729	2.05363	2.25323	0.0242448
ENSMUSG00000028010.16	Gar1	protein_coding	6.43305	4.04431	1.79483	2.25331	0.0242395
ENSMUSG00000028163.17	Nfkb1	protein_coding	18.8931	2.44443	1.08581	2.25125	0.0243695
ENSMUSG00000020334.6	Slc22a4	protein_coding	10.2992	3.49857	1.55554	2.24911	0.0245055
ENSMUSG00000038058.14	Nod1	protein_coding	4.35946	5.31406	2.36787	2.24424	0.0248173
ENSMUSG00000044337.5	Timm8a1	protein_coding	13.0935	2.62309	1.1744	2.23356	0.0255118
ENSMUSG00000071550.14	Cfap44	protein_coding	4.50174	4.56816	2.04259	2.23645	0.025322
ENSMUSG00000039298.16	Cdk5rap2	protein_coding	6.52723	3.62028	1.61767	2.23796	0.0252237
ENSMUSG00000032680.11	RP23-453K8.1	protein_coding	12.6657	-2.72765	1.22119	-2.23361	0.0255087
ENSMUSG00000070031.11	Sp140	protein_coding	4.43914	5.34262	2.41137	2.21559	0.0267193
ENSMUSG00000020100.15	Slc29a3	protein_coding	14.3305	2.7679	1.24982	2.21464	0.0267846
ENSMUSG00000020605.9	Hs1bp3	protein_coding	7.89464	3.71688	1.67787	2.21523	0.026744
ENSMUSG00000035711.5	Dok3	protein_coding	6.95504	3.62238	1.63118	2.22071	0.0263708
ENSMUSG00000027959.14	Sass6	protein_coding	5.03128	4.22279	1.90785	2.21338	0.0268717
ENSMUSG00000020319.9	Wdpcp	protein_coding	32.5504	2.40124	1.08941	2.20416	0.0275128
ENSMUSG00000000489.7	Pdgfb	protein_coding	6.22121	-3.42906	1.55518	-2.20492	0.0274596
ENSMUSG00000023051.11	Tarbp2	protein_coding	14.7237	2.67484	1.21496	2.20159	0.0276943
ENSMUSG00000028850.2	Gpatch3	protein_coding	4.93309	-4.97874	2.26403	-2.19906	0.0278733
ENSMUSG00000006143.12	Upk3bl	protein_coding	12.7682	2.99959	1.36538	2.19689	0.0280281
ENSMUSG00000038146.7	Notch3	protein_coding	7.94891	-3.34648	1.52585	-2.19319	0.0282937
ENSMUSG00000023919.7	Cenpq	protein_coding	15.4319	2.49463	1.13827	2.19161	0.0284078
ENSMUSG00000012640.16	Zfp715	protein_coding	12.3316	-2.71683	1.24446	-2.18314	0.0290252
ENSMUSG00000038902.14	Pogz	protein_coding	17.9457	2.15084	0.985533	2.18242	0.0290787
ENSMUSG00000057967.12	Fgf18	protein_coding	10.6067	3.30795	1.51421	2.18461	0.0289178
ENSMUSG00000030826.19	Bcat2	protein_coding	12.1132	2.89776	1.32822	2.18169	0.0291324
ENSMUSG00000057342.15	Sphk2	protein_coding	11.9485	2.74176	1.26623	2.16528	0.0303659
ENSMUSG00000019864.14	Rtn4ip1	protein_coding	15.5759	2.37091	1.0939	2.1674	0.0302046
ENSMUSG00000052395.17	Rft1	protein_coding	12.7979	3.41888	1.58108	2.16237	0.0305899
ENSMUSG00000005897.14	Nr2c1	protein_coding	5.08175	4.29341	1.97724	2.17142	0.0298996
ENSMUSG00000033854.10	Kcnk10	protein_coding	12.5607	2.85663	1.32151	2.16165	0.0306453
ENSMUSG00000026288.14	Inpp5d	protein_coding	6.66935	3.78242	1.73682	2.17779	0.029422
ENSMUSG00000036197.16	Gxylt1	protein_coding	10.9984	-2.72752	1.26134	-2.1624	0.0305877
ENSMUSG00000020890.11	Gucy2e	protein_coding	13.2441	3.37528	1.55477	2.17092	0.0299372
ENSMUSG00000062209.15	Erbb4	protein_coding	15.1846	2.50418	1.15568	2.16684	0.0302471
ENSMUSG00000034795.14	Ccdc122	protein_coding	10.0956	3.17689	1.4676	2.16469	0.0304113
ENSMUSG00000053175.17	Bcl3	protein_coding	6.34862	-4.03588	1.85258	-2.17852	0.0293677
ENSMUSG00000019863.7	Qrsl1	protein_coding	17.8469	2.21908	1.02953	2.15543	0.0311282
ENSMUSG00000021144.14	Mta1	protein_coding	7.64486	-3.19625	1.48404	-2.15375	0.0312599
ENSMUSG00000034271.16	Jdp2	protein_coding	14.4301	-2.70724	1.25437	-2.15824	0.0309089
ENSMUSG00000019359.14	Gdpd2	protein_coding	6.17281	-3.63526	1.68607	-2.15605	0.0310795
ENSMUSG00000042540.12	Acot5	protein_coding	7.45236	-3.58727	1.66436	-2.15534	0.0311353
ENSMUSG00000054648.7	Zfp869	protein_coding	10.6944	3.32716	1.55251	2.14309	0.0321061
ENSMUSG00000022883.11	Robo1	protein_coding	12.7461	2.98963	1.39567	2.14208	0.0321872
ENSMUSG00000045555.3	Mettl24	protein_coding	7.11858	-3.72952	1.74156	-2.14148	0.0322353
ENSMUSG00000028392.15	Bspry	protein_coding	4.74375	4.39283	2.04672	2.14628	0.0318508
ENSMUSG00000020709.15	Adap2	protein_coding	4.44828	4.34823	2.03335	2.13846	0.0324793
ENSMUSG00000058669.7	Nkx2-9	protein_coding	3.36961	-4.8132	2.2517	-2.13758	0.032551
ENSMUSG00000019080.8	Mfsd3	protein_coding	14.3282	3.206	1.50147	2.13524	0.0327416
ENSMUSG00000057615.5	Ldoc1	protein_coding	4.05164	4.40025	2.06133	2.13467	0.0327879
ENSMUSG00000026404.12	Ddx59	protein_coding	7.38417	3.56528	1.67689	2.12613	0.0334923
ENSMUSG00000046312.4	RP23-100C7.2	protein_coding	13.8312	2.45724	1.15678	2.12421	0.0336525
ENSMUSG00000020282.18	Rhbdf1	protein_coding	4.30641	-5.13777	2.42285	-2.12055	0.0339601
ENSMUSG00000042256.4	Ptchd4	protein_coding	12.2352	2.57844	1.21684	2.11895	0.0340943
ENSMUSG00000012017.4	Scarf2	protein_coding	7.86877	3.5303	1.67081	2.11293	0.0346071
ENSMUSG00000022236.10	Ropn1l	protein_coding	9.03084	3.15245	1.49341	2.1109	0.0347805
ENSMUSG00000044551.13	RP23-359F5.1	protein_coding	5.5739	-4.64768	2.20319	-2.10952	0.0348994
ENSMUSG00000031202.5	Rab39b	protein_coding	10.6763	2.49634	1.1843	2.10787	0.0350426
ENSMUSG00000026630.9	Batf3	protein_coding	3.87606	5.11984	2.42976	2.10714	0.0351053
ENSMUSG00000053158.10	Fes	protein_coding	8.22624	3.97379	1.88838	2.10434	0.035349
ENSMUSG00000023980.6	Taf8	protein_coding	6.44633	4.24671	2.01967	2.10268	0.0354941
ENSMUSG00000001065.15	Zfp276	protein_coding	4.83702	4.57429	2.18104	2.0973	0.0359671
ENSMUSG00000074576.4	Mocs3	protein_coding	10.9539	2.89438	1.38121	2.09554	0.0361232
ENSMUSG00000026478.14	Lamc1	protein_coding	19.4449	2.38199	1.13606	2.09672	0.0360186
ENSMUSG00000018068.13	Ints2	protein_coding	7.9415	2.88108	1.37567	2.0943	0.036233
ENSMUSG00000072244.11	Trim6	protein_coding	7.08297	4.25408	2.03406	2.09142	0.0364905
ENSMUSG00000035828.11	Pim3	protein_coding	15.6762	2.26112	1.08176	2.09023	0.0365972
ENSMUSG00000019899.16	Lama2	protein_coding	6.03525	3.93668	1.88548	2.08789	0.0368074
ENSMUSG00000022864.14	D16Ertd472e	protein_coding	4.99787	4.51384	2.16404	2.08584	0.036993
ENSMUSG00000041608.8	Entpd3	protein_coding	14.0171	-2.46128	1.1855	-2.07615	0.0378799
ENSMUSG00000043687.15	AC103360.3	protein_coding	13.6894	2.46048	1.18577	2.07501	0.0379852
ENSMUSG00000049946.7	AC116475.2	protein_coding	12.1112	-2.83727	1.36743	-2.07489	0.0379969
ENSMUSG00000029699.13	Ssc4d	protein_coding	3.71561	5.10652	2.46336	2.07299	0.0381732
ENSMUSG00000031595.9	Pdgfrl	protein_coding	9.99584	3.34314	1.6189	2.06507	0.0389164
ENSMUSG00000063239.17	Grm4	protein_coding	60.5688	3.16176	1.53153	2.06444	0.0389758
ENSMUSG00000046637.3	Ttc34	protein_coding	9.56147	3.86347	1.87626	2.05913	0.0394819
ENSMUSG00000023990.18	Tfeb	protein_coding	6.60399	3.50524	1.70251	2.05887	0.0395071
ENSMUSG00000028114.16	Mettl14	protein_coding	16.0602	2.26969	1.10278	2.05816	0.0395752
ENSMUSG00000018861.8	Fdxr	protein_coding	8.72301	3.10041	1.50695	2.05741	0.0396465
ENSMUSG00000038517.15	Tbkbp1	protein_coding	4.48188	-3.92755	1.90995	-2.05636	0.0397474
ENSMUSG00000028840.10	Zfp593	protein_coding	3.74522	5.11513	2.48994	2.05431	0.0399452
ENSMUSG00000033538.13	Casp4	protein_coding	4.11403	4.84466	2.35761	2.0549	0.0398887
ENSMUSG00000030752.8	Kdm8	protein_coding	3.90417	5.1116	2.49512	2.04864	0.0404975
ENSMUSG00000071256.3	Zfp213	protein_coding	6.93101	3.07982	1.5151	2.03275	0.0420779
ENSMUSG00000037646.10	Vps13b	protein_coding	166.775	2.04131	1.00146	2.03833	0.0415168
ENSMUSG00000023935.9	Spats1	protein_coding	16.8272	2.45833	1.20722	2.03636	0.0417141
ENSMUSG00000056004.16	AC157555.1	protein_coding	16.0828	2.13964	1.04921	2.03928	0.0414219
ENSMUSG00000032985.15	RP23-306I3.1	protein_coding	7.7131	3.20574	1.57121	2.0403	0.0413205
ENSMUSG00000009614.16	Sardh	protein_coding	8.76743	-3.05413	1.5058	-2.02824	0.0425359
ENSMUSG00000031394.11	Opn1mw	protein_coding	34.5958	2.38029	1.17207	2.03085	0.0422703
ENSMUSG00000033105.12	Lss	protein_coding	13.457	2.55754	1.26155	2.0273	0.0426319
ENSMUSG00000053716.9	Dusp7	protein_coding	13.2154	2.6435	1.30284	2.02902	0.0424559
ENSMUSG00000030610.13	Det1	protein_coding	7.98614	4.09531	2.02053	2.02685	0.0426779
ENSMUSG00000049800.13	Sertad2	protein_coding	16.1732	2.07318	1.02506	2.0225	0.0431245
ENSMUSG00000014599.10	Csf1	protein_coding	19.9065	2.08958	1.03447	2.01995	0.0433889
ENSMUSG00000049739.10	Zfp646	protein_coding	11.2103	-2.69671	1.34261	-2.00855	0.0445847
ENSMUSG00000024078.6	Ttc27	protein_coding	14.1145	2.1365	1.07101	1.99484	0.04606
ENSMUSG00000066258.13	Trim12a	protein_coding	9.9273	-2.59899	1.30648	-1.9893	0.0466677
ENSMUSG00000020422.13	Tns3	protein_coding	21.9317	2.04395	1.02359	1.99684	0.0458421
ENSMUSG00000011254.16	Thg1l	protein_coding	6.52098	-3.88721	1.93378	-2.01016	0.0444148
ENSMUSG00000030616.15	Sytl2	protein_coding	5.96767	3.43121	1.72045	1.99436	0.0461127
ENSMUSG00000027074.14	Slc43a3	protein_coding	4.95903	-4.37864	2.20193	-1.98855	0.0467514
ENSMUSG00000063652.10	Slc22a21	protein_coding	5.17449	-4.50999	2.24257	-2.01108	0.0443168
ENSMUSG00000034009.14	Rxfp1	protein_coding	9.86997	3.491	1.73366	2.01366	0.0440449
ENSMUSG00000044172.6	Ptx4	protein_coding	5.03255	4.31816	2.14564	2.01253	0.0441644
ENSMUSG00000062729.11	Ppox	protein_coding	19.6918	-2.1913	1.09756	-1.99652	0.045877
ENSMUSG00000050229.3	Pigm	protein_coding	3.63279	5.00511	2.51434	1.99063	0.0465218
ENSMUSG00000020899.16	Pfas	protein_coding	9.81488	2.62514	1.30732	2.00803	0.0446404
ENSMUSG00000036362.2	P2ry13	protein_coding	6.14398	3.90594	1.94538	2.0078	0.0446644
ENSMUSG00000029468.17	P2rx7	protein_coding	5.90421	4.37439	2.20587	1.98307	0.0473596
ENSMUSG00000012187.13	Mogat1	protein_coding	2.71713	-5.1661	2.59734	-1.989	0.0467011
ENSMUSG00000016552.13	Foxred2	protein_coding	9.91954	2.58154	1.29916	1.98708	0.0469136
ENSMUSG00000016984.7	Etaa1	protein_coding	12.5616	2.33903	1.16854	2.00167	0.0453203
ENSMUSG00000022209.12	Dhrs2	protein_coding	3.55501	4.98278	2.50451	1.98953	0.0466432
ENSMUSG00000036103.8	Colec12	protein_coding	5.88723	4.14978	2.08665	1.98872	0.0467318
ENSMUSG00000025577.7	Cbx2	protein_coding	3.64473	5.06697	2.52578	2.0061	0.0448456
ENSMUSG00000047804.15	Akap10	protein_coding	3.18667	4.80112	2.38301	2.01473	0.0439332
ENSMUSG00000027713.6	RP23-165D1.1	protein_coding	5.69458	3.69002	1.845	2.00001	0.0454996
ENSMUSG00000034761.15	Map4k5	protein_coding	15.5643	2.17786	1.10205	1.97618	0.0481339
ENSMUSG00000025813.14	Homer2	protein_coding	14.7639	2.12446	1.07523	1.97581	0.0481765
ENSMUSG00000020491.15	RP23-419P16.9	protein_coding	6.4766	3.54545	1.79332	1.97703	0.0480378
ENSMUSG00000038181.16	Chpf2	protein_coding	3.54208	5.00338	2.53518	1.97358	0.0484298
ENSMUSG00000000823.16	Zfp512b	protein_coding	17.9644	-2.32233	1.17911	-1.96955	0.0488897
ENSMUSG00000024727.8	Trpm6	protein_coding	8.61559	2.50522	1.27292	1.96809	0.0490582
ENSMUSG00000074340.9	Ovgp1	protein_coding	5.37074	-4.01676	2.03979	-1.9692	0.0489301
ENSMUSG00000028088.14	Fmo5	protein_coding	6.34534	3.50963	1.78203	1.96946	0.0489002
ENSMUSG00000075410.12	RP23-313J14.5	protein_coding	8.47445	3.49794	1.77959	1.96559	0.0493461
ENSMUSG00000074158.9	RP23-467K15.2	protein_coding	21.1461	5.63898	2.87265	1.96299	0.0496469
