# Supplementary material for: Estrogen receptor-α expressing neurons in the ventrolateral VMH regulate glucose balance
Source: Nat Commun. 2020 May 1;11:2165. doi: 10.1038/s41467-020-15982-7 (PMC7195451; doi:10.1038/s41467-020-15982-7)
Supplement: Supplementary file 4 — Supplementary Data 2 [file 41467_2020_15982_MOESM4_ESM.xlsx]

## Sheet: Sheet1
Supplementary Data 2 (related to Figures 2-3). Gene sets enriched in the 372 genes (FDR <0.2). WebGestalt (version 2019) was used. Only those gene sets with size 5-2000 were considered. FDR: adjusted P value (two-sided test) by Benjamini-Horchberg procedure for multiple test correction.
GO annotations	geneSet	description	link	C	O	E	R	pValue	FDR	overlapId	userId
Molecular Function	GO:0008144	drug binding	http://amigo.geneontology.org/ amigo/term/GO:0008144	1641	51	23.0035	2.21706	4.77297e-08	8.77272e-05	11522;12649;12659;12671; 13869;14159;14869;14919;16558;16559;18439;18595;18760;20927;21682;22171;26373;27103;27204;30805;56517;56520;56632;66628;66725;67417;67997;68738;69372;71336;74637;75475;75678;76282;76563;77591;103988;105278;107607;108960;114714;192166;207565;210529;223775;225997;228889;231326;233020;237823;399510	Erbb4;Ddx59; Sardh;Eif2ak4;Kif16b;Acss1;Ddx27;Mocs3;Ovgp1;Mettl14;Adh1;Kif17;Tyms;Rbks;Tec;Pdgfra;Aasdh;P2rx7;Camkk2;Nod1;Irak2;Hipk4;Sphk2;Abcc8;Fes;Ears2;Chek1;Ddx10;Qrsl1;Syn3;Gck;Thg1l;Slc22a21;Slc22a4;Pfas;Gucy2e;Shpk;Rad51c;Prkd1;Map4k5;Chrm3;Ippk;Cdk20;Oplah;Gpt;Pim3;Lrrk2;Clcn7;Nme4;Gstp2;Trpm6
Molecular Function	GO:0005524	ATP binding	http://amigo.geneontology.org/ amigo/term/GO:0005524	1396	43	19.5691	2.19735	8.27816e-07	0.000760763	12649;13869;14159;14919;16558; 16559;18439;18595;18760;20927;21682;26373;27103;27204;30805;56517;56520;56632;66628;66725;67417;67997;68738;69372;71336;74637;75475;75678;76563;77591;103988;105278;107607;108960;114714;207565;223775;225997;228889;231326;233020;237823;399510	Erbb4;Ddx59;Eif2ak4;Kif16b;Acss1; Ddx27;Mocs3;Kif17;Rbks;Tec;Pdgfra;Aasdh;P2rx7;Camkk2;Nod1;Irak2;Hipk4;Sphk2;Abcc8;Fes;Ears2;Chek1;Ddx10;Qrsl1;Syn3;Gck;Thg1l;Slc22a21;Slc22a4;Pfas;Gucy2e;Shpk;Rad51c;Prkd1;Map4k5;Ippk;Cdk20;Oplah;Pim3;Lrrk2;Clcn7;Nme4;Trpm6
Molecular Function	GO:0032559	adenyl ribonucleotide binding	http://amigo.geneontology.org/ amigo/term/GO:0032559	1456	43	20.4101	2.1068	2.48737e-06	0.0013865	12649;13869;14159;14919;16558; 16559;18439;18595;18760;20927;21682;26373;27103;27204;30805;56517;56520;56632;66628;66725;67417;67997;68738;69372;71336;74637;75475;75678;76563;77591;103988;105278;107607;108960;114714;207565;223775;225997;228889;231326;233020;237823;399510	Erbb4;Ddx59;Eif2ak4;Kif16b;Acss1; Ddx27;Mocs3;Kif17;Rbks;Tec;Pdgfra;Aasdh;P2rx7;Camkk2;Nod1;Irak2;Hipk4;Sphk2;Abcc8;Fes;Ears2;Chek1;Ddx10;Qrsl1;Syn3;Gck;Thg1l;Slc22a21;Slc22a4;Pfas;Gucy2e;Shpk;Rad51c;Prkd1;Map4k5;Ippk;Cdk20;Oplah;Pim3;Lrrk2;Clcn7;Nme4;Trpm6
Molecular Function	GO:0030554	adenyl nucleotide binding	http://amigo.geneontology.org/amigo /term/GO:0030554	1467	43	20.5643	2.091	3.01742e-06	0.0013865	12649;13869;14159;14919;16558; 16559;18439;18595;18760;20927;21682;26373;27103;27204;30805;56517;56520;56632;66628;66725;67417;67997;68738;69372;71336;74637;75475;75678;76563;77591;103988;105278;107607;108960;114714;207565;223775;225997;228889;231326;233020;237823;399510	Erbb4;Ddx59;Eif2ak4;Kif16b;Acss1; Ddx27;Mocs3;Kif17;Rbks;Tec;Pdgfra;Aasdh;P2rx7;Camkk2;Nod1;Irak2;Hipk4;Sphk2;Abcc8;Fes;Ears2;Chek1;Ddx10;Qrsl1;Syn3;Gck;Thg1l;Slc22a21;Slc22a4;Pfas;Gucy2e;Shpk;Rad51c;Prkd1;Map4k5;Ippk;Cdk20;Oplah;Pim3;Lrrk2;Clcn7;Nme4;Trpm6
Cellular Components	GO:0005739	mitochondrion	http://amigo.geneontology.org/ amigo/term/GO:0005739	1739	45	21.6999	2.07374	1.88423e-06	0.00217817	11522;12036;12044;12363;12409; 13869;14149;14869;17869;18033;18667;19044;20927;22171;27801;30058;30805;56520;56697;58240;66343;66628;66658;66725;67417;68738;71412;72287;74011;76563;98363;103988;107747;108652;114714;170728;170756;192166;216792;216991;217893;240025;241274;407790;434484	Erbb4;Sp140;Efhd1;Tmem177;Ppox; Pnpla7;Sardh;Acss1;Nfkb1;Adh1;Tyms;Slc8b1;Aldh1l1;Plekhf1;Bcat2;Abcc8;Ears2;Casp4;Pgr;Bcl2a1a;Ccdc51;Qrsl1;Rtn4ip1;Ndufa4l2;Gck;Thg1l;Slc22a4;Iba57;Akap10;Adap2;Rad51c;Fdxr;Cbr2;Hs1bp3;Pacs2;Slc35b3;Dhrs2;Myc;Lrrk2;Zdhhc8;Dact2;Nme4;Slc25a27;Gstp2;Timm8a1
Biological Process	GO:0032101	regulation of response to external stimulus	http://amigo.geneontology.org /amigo/term/GO:0032101	708	29	10.7092	2.70796	1.21925e-06	0.0109939	12977;14062;14172;16168;16172; 17127;18033;18390;18591;18595;18760;19876;20927;21357;21425;21682;21824;27103;66725;73845;74637;80287;94088;105855;107607;170756;212168;216161;242691	Eif2ak4;Thbd;Csf1;Nfkb1;Gpatch3; Tec;Pdgfra;Slc8b1;Nod1;Il17ra;Abcc8;Ankrd42;Trim6;Il15;Zswim4;Smad3;Oprm1;Sbno2;Fgf18;Shpk;Prkd1;F2r;Apobec3;Pdgfb;Lrrk2;Tarbp2;Nckap1l;Robo1;Tfeb
Molecular Function	GO:0035639	purine ribonucleoside triphosphate binding	http://amigo.geneontology.org /amigo/term/GO:0035639	1719	45	24.0969	1.86746	3.09713e-05	0.0113851	12649;13869;14159;14919;16558; 16559;18439;18595;18760;20927;21682;26373;27103;27204;30805;56517;56520;56632;66628;66725;67417;67790;67997;68738;69372;71336;74637;74734;75475;75678;76563;77591;103988;105278;107607;108960;114714;207565;223775;225997;228889;231326;233020;237823;399510	Erbb4;Ddx59;Eif2ak4;Kif16b;Acss1; Ddx27;Mocs3;Kif17;Rbks;Rhoh;Tec;Pdgfra;Aasdh;P2rx7;Camkk2;Nod1;Irak2;Hipk4;Sphk2;Abcc8;Fes;Ears2;Chek1;Ddx10;Qrsl1;Syn3;Gck;Thg1l;Slc22a21;Slc22a4;Pfas;Gucy2e;Shpk;Rad51c;Prkd1;Map4k5;Ippk;Cdk20;Oplah;Pim3;Lrrk2;Clcn7;Nme4;Trpm6;Rab39b
Cellular Components	GO:0098590	plasma membrane region	http://amigo.geneontology.org /amigo/term/GO:0098590	1238	33	15.4482	2.13617	3.01879e-05	0.0174486	12288;12671;13869;14062;14064; 14107;15368;16480;16559;16822;18390;18591;19876;19879;20540;21824;26557;30805;51791;64008;66725;67220;71096;76113;107607;114602;211652;216560;225997;241324;268934;269994;320873	Sntg1;Erbb4;Crb2;Thbd;Plekho1; Kif17;Nod1;Cacna1c;Homer2;Gsg1l;Fat1;Hmox1;Aqp9;Zmynd10;Oprm1;Wdpcp;Lcp2;Wwc1;Slc22a4;Lpo;Jup;Chrm3;Rgs14;F2r;F2rl2;Slc7a7;Cdh10;Pdgfb;Lrrk2;Robo1;Grm4;Slc22a8;Trpm6
Molecular Function	GO:0030159	receptor signaling complex scaffold activity	http://amigo.geneontology.org /amigo/term/GO:0030159	16	4	0.224287	17.8343	6.01559e-05	0.0184278	12005;26557;51791;66725	Homer2;Rgs14;Lrrk2;Axin1
Molecular Function	GO:0032555	purine ribonucleotide binding	http://amigo.geneontology.org/ amigo/term/GO:0032555	1789	45	25.0781	1.79439	8.04443e-05	0.0199633	12649;13869;14159;14919;16558; 16559;18439;18595;18760;20927;21682;26373;27103;27204;30805;56517;56520;56632;66628;66725;67417;67790;67997;68738;69372;71336;74637;74734;75475;75678;76563;77591;103988;105278;107607;108960;114714;207565;223775;225997;228889;231326;233020;237823;399510	Erbb4;Ddx59;Eif2ak4;Kif16b;Acss1; Ddx27;Mocs3;Kif17;Rbks;Rhoh;Tec;Pdgfra;Aasdh;P2rx7;Camkk2;Nod1;Irak2;Hipk4;Sphk2;Abcc8;Fes;Ears2;Chek1;Ddx10;Qrsl1;Syn3;Gck;Thg1l;Slc22a21;Slc22a4;Pfas;Gucy2e;Shpk;Rad51c;Prkd1;Map4k5;Ippk;Cdk20;Oplah;Pim3;Lrrk2;Clcn7;Nme4;Trpm6;Rab39b
Molecular Function	GO:0017076	purine nucleotide binding	http://amigo.geneontology.org /amigo/term/GO:0017076	1801	45	25.2463	1.78244	9.4041e-05	0.0199633	12649;13869;14159;14919; 16558;16559;18439;18595;18760;20927;21682;26373;27103;27204;30805;56517;56520;56632;66628;66725;67417;67790;67997;68738;69372;71336;74637;74734;75475;75678;76563;77591;103988;105278;107607;108960;114714;207565;223775;225997;228889;231326;233020;237823;399510	Erbb4;Ddx59;Eif2ak4;Kif16b; Acss1;Ddx27;Mocs3;Kif17;Rbks;Rhoh;Tec;Pdgfra;Aasdh;P2rx7;Camkk2;Nod1;Irak2;Hipk4;Sphk2;Abcc8;Fes;Ears2;Chek1;Ddx10;Qrsl1;Syn3;Gck;Thg1l;Slc22a21;Slc22a4;Pfas;Gucy2e;Shpk;Rad51c;Prkd1;Map4k5;Ippk;Cdk20;Oplah;Pim3;Lrrk2;Clcn7;Nme4;Trpm6;Rab39b
Molecular Function	GO:0032553	ribonucleotide binding	http://amigo.geneontology.org /amigo/term/GO:0032553	1804	45	25.2884	1.77947	9.77528e-05	0.0199633	12649;13869;14159;14919;16558; 16559;18439;18595;18760;20927;21682;26373;27103;27204;30805;56517;56520;56632;66628;66725;67417;67790;67997;68738;69372;71336;74637;74734;75475;75678;76563;77591;103988;105278;107607;108960;114714;207565;223775;225997;228889;231326;233020;237823;399510	Erbb4;Ddx59;Eif2ak4;Kif16b;Acss1; Ddx27;Mocs3;Kif17;Rbks;Rhoh;Tec;Pdgfra;Aasdh;P2rx7;Camkk2;Nod1;Irak2;Hipk4;Sphk2;Abcc8;Fes;Ears2;Chek1;Ddx10;Qrsl1;Syn3;Gck;Thg1l;Slc22a21;Slc22a4;Pfas;Gucy2e;Shpk;Rad51c;Prkd1;Map4k5;Ippk;Cdk20;Oplah;Pim3;Lrrk2;Clcn7;Nme4;Trpm6;Rab39b
Cellular Components	GO:0032039	integrator complex	http://amigo.geneontology.org /amigo/term/GO:0032039	18	4	0.224611	17.8086	6.30449e-05	0.0242933	18130;70422;70885;109077	Ints10;Ints2;Ints6;Ints5
Biological Process	GO:0046777	protein autophosphorylation	http://amigo.geneontology.org /amigo/term/GO:0046777	223	14	3.37309	4.1505	8.08447e-06	0.0364488	13869;14159;18591;18595;18679; 18760;21682;27103;66725;108960;207565;223775;228140;233020	Erbb4;Tnks1bp1;Eif2ak4;Tec; Pdgfra;Camkk2;Irak2;Hipk4;Fes;Prkd1;Pdgfb;Pim3;Lrrk2;Phka1
Molecular Function	GO:0016773	phosphotransferase activity, alcohol group as acceptor	http://amigo.geneontology.org /amigo/term/GO:0016773	682	22	9.56024	2.3012	0.000258744	0.0475571	12649;13869;14159;14919;18595; 18679;18760;21682;27103;56632;66725;71336;74637;75678;103988;105278;108960;207565;223775;225997;233020;399510	Erbb4;Eif2ak4;Rbks;Tec;Pdgfra; Camkk2;Irak2;Hipk4;Sphk2;Fes;Chek1;Gck;Gucy2e;Shpk;Prkd1;Map4k5;Ippk;Cdk20;Pim3;Lrrk2;Trpm6;Phka1
Molecular Function	GO:0016301	kinase activity	http://amigo.geneontology.org /amigo/term/GO:0016301	739	23	10.3593	2.22024	0.000312331	0.0521877	12649;13869;14159;14919;18595; 18679;18760;21682;27103;56520;56632;66725;71336;74637;75678;103988;105278;108960;207565;223775;225997;233020;399510	Erbb4;Eif2ak4;Rbks;Tec;Pdgfra; Camkk2;Irak2;Hipk4;Sphk2;Fes;Chek1;Gck;Gucy2e;Shpk;Prkd1;Map4k5;Ippk;Cdk20;Pim3;Lrrk2;Nme4;Trpm6;Phka1
Biological Process	GO:0046777	protein autophosphorylation	http://amigo.geneontology.org /amigo/term/GO:0046777	223	14	4.25022	3.29395	9.7102e-05	0.0788469	13869;14159;18591;18595; 18679;18760;21682;27103;66725;108960;207565;223775;228140;233020	Erbb4;Tnks1bp1;Eif2ak4;Tec; Pdgfra;Camkk2;Irak2;Hipk4;Fes;Prkd1;Pdgfb;Pim3;Lrrk2;Phka1
Molecular Function	GO:0016772	transferase activity, transferring phosphorus-containing groups	http://amigo.geneontology.org /amigo/term/GO:0016772	883	25	12.3778	2.01974	0.000694414	0.0992412	12649;13869;14159;14919;18595; 18679;18760;21682;27103;56520;56632;66628;66725;69372;71336;74637;75678;103988;105278;108960;207565;223775;225997;233020;399510	Erbb4;Eif2ak4;Mocs3;Rbks;Tec; Pdgfra;Camkk2;Irak2;Hipk4;Sphk2;Fes;Chek1;Gck;Thg1l;Gucy2e;Shpk;Prkd1;Map4k5;Ippk;Cdk20;Pim3;Lrrk2;Nme4;Trpm6;Phka1
Molecular Function	GO:0015651	quaternary ammonium group transmembrane transporter activity	http://amigo.geneontology.org /amigo/term/GO:0015651	13	3	0.182233	16.4624	0.000701923	0.0992412	19879;30805;56517	Slc22a21;Slc22a4;Slc22a8
Cellular Components	GO:0030054	cell junction	http://amigo.geneontology.org /amigo/term/GO:0030054	1080	27	13.4766	2.00347	0.000464661	0.134287	12288;12671;14107;14159;15170; 16480;16822;18390;18439;18595;18760;21682;26557;27204;51791;66725;68404;69524;106877;108101;114714;214444;228140;233912;269994;319939;320873	Tnks1bp1;Cdk5rap2;Tec;Pdgfra; P2rx7;Cacna1c;Ptpn6;Fes;Homer2;Gsg1l;Armc5;Fat1;Esam;Oprm1;Syn3;Tns3;Lcp2;Rad51c;Jup;Prkd1;Chrm3;Nrn1;Rgs14;Cdh10;Lrrk2;Afap1l1;Fermt3
Molecular Function	GO:0005215	transporter activity	http://amigo.geneontology.org /amigo/term/GO:0005215	1118	29	15.6721	1.85043	0.00104573	0.137289	12288;12724;18390;18439;19879; 20540;20927;22038;26373;30805;52710;56517;64008;68775;69572;71279;72258;74011;74051;74486;108652;170756;213053;225997;227659;231290;320091;328370;407790	Slc2a6;Steap2;Slc10a4;Slc8b1; P2rx7;Cacna1c;Abcc8;Aqp9;Plscr1;Osbpl10;Oprm1;Slc29a3;Ano4;Ndufa4l2;Slc22a21;Slc22a4;Atp6v1c2;Kcnk10;Slc35b3;Rft1;Slc7a7;Slc39a14;Slc52a2;Mfsd3;Clcn2;Clcn7;Slc25a27;Slc22a8;Trpm6
Molecular Function	GO:0032947	protein-containing complex scaffold activity	http://amigo.geneontology.org /amigo/term/GO:0032947	85	6	1.19153	5.03556	0.00124311	0.152322	12005;26557;51791; 66725;75678;211652	Homer2;Wwc1; Ippk;Rgs14;Lrrk2;Axin1
Molecular Function	GO:0046983	protein dimerization activity	http://amigo.geneontology.org /amigo/term/GO:0046983	1356	33	19.0083	1.73608	0.00137898	0.158411	11522;12005;12044; 12977;13593;13869;14919;15368;17127;17869;18033;18591;18595;18733;20681;21357;21425;22025;22171;26557;63856;66725;68404;68775;75695;81703;107607;108960;170756;209776;223754;320091;320873	Erbb4;Csf1;Nfkb1;Adh1; Tyms;Pdgfra;Slc8b1;Rilpl1;Nod1;Irak2;Pirb;Homer2;Gpr139;Ebf3;Hmox1;Smad3;Bcl2a1a;Ano4;Nr2c1;Gucy2e;Atp6v1c2;Jdp2;Nrn1;Cdh10;Myc;Pdgfb;Tbc1d22a;Lrrk2;Tarbp2;Sox8;Axin1;Taf8;Tfeb
WebGestalt (version 2019): Gene set size 5-2000, BH FDR<0.2
Input: 372 genes
