# Supplementary material for: Estrogen receptor-α expressing neurons in the ventrolateral VMH regulate glucose balance
Source: Nat Commun. 2020 May 1;11:2165. doi: 10.1038/s41467-020-15982-7 (PMC7195451; doi:10.1038/s41467-020-15982-7)
Supplement: Supplementary file 7 — Source Data [file 41467_2020_15982_MOESM7_ESM.zip]

Archive with 10 entries (10 files):
- Source Data Supplementary Figure 2.xlsx
- Source Data Figure 3.xlsx
- Source Data Figure 2.xlsx
- Source Data Figure 5.xlsx
- Source Data Figure 1.xlsx
- Source Data Supplementary Figure 4.xlsx
- Source Data Supplementary Figure 1.xlsx
- Source Data Supplementary Figure 3.xlsx
- Source Data Figure 4.xlsx
- Source Data Supplementary Figure 5.xlsx
