# Supplementary material for: Estrogen receptor-α expressing neurons in the ventrolateral VMH regulate glucose balance
Source: Nat Commun. 2020 May 1;11:2165. doi: 10.1038/s41467-020-15982-7 (PMC7195451; doi:10.1038/s41467-020-15982-7)
Supplement: Supplementary file 7 — Source Data [file 41467_2020_15982_MOESM7_ESM.zip › Source Data Supplementary Figure 2.xlsx]

## Sheet: S2a
See Supplementary Data 1 for raw values of this graph

## Sheet: S2b
Ano4 Exon 4
Neg Con	Pos Con	sgRNA#1	sgRNA#2	sgRNA#3	sgRNA#4	sgRNA#5	sgRNA#6	sgRNA#7
0.903856	100	7.61245	48.606	43.3504	61.4036	20.6459	34.4533	80.5155
1.10288	100	7.92168	44.4606	44.2974	40.165	18.9737	35.9273	101.871
0.697265	100	7.71937	37.1636	36.8701	44.4221	13.6466	32.1559	77.0716
Ano4 Exon 11
Neg Con	Pos Con	sgRNA#8	sgRNA#9	sgRNA#10	sgRNA#11	sgRNA#12	sgRNA#13	sgRNA#14	sgRNA#8-A	sgRNA#9-A	sgRNA#10-B	sgRNA#11-B	sgRNA#12-B
0.553182	100	15.3356	25.8963	15.9852	22.5614	13.8999	5.59023	2.95194	18.9327	76.4262	10.5346	8.20844	84.0251
0.834683	100	18.7826	33.4118	18.0798	26.1125	15.8118	5.9455	4.45158	21.1233	88.4735	10.3145	8.18553	79.9848
0.620658	100	12.6766	24.2734	12.847	19.4343	15.4607	4.38108	4.5037	17.9801	79.8705	10.4214	7.98842	78.2564

## Sheet: S2d
Abcc8 Exon 2
Neg Con	Pos Con	sgRNA#1	sgRNA#2	sgRNA#3	sgRNA#4	sgRNA#5	sgRNA#6	sgRNA#7
1.34	100	6.98	25.04	12.88	34.15	73.41	84.19	55.1
1.53	100	6.38	25.84	12.42	29.1	64.76	74.81	46.47
1.48	100	8.13	28.91	13.47	32.54	69.59	83.63	53.66
Abcc8 Exon 5
Neg Con	Pos Con	sgRNA#8	sgRNA#9	sgRNA#10	sgRNA#11	sgRNA#12	sgRNA#13	sgRNA#14
0.57	100	37.78	1.98	29.99	94.73	45.89	85.87	4.76
0.56	100	34.07	1.99	31.43	103.91	53.19	102.14	5.13
0.68	100	38.4	1.84	31.77	102.95	59.25	101.85	6.12
