# Supplementary material for: Estrogen receptor-α expressing neurons in the ventrolateral VMH regulate glucose balance
Source: Nat Commun. 2020 May 1;11:2165. doi: 10.1038/s41467-020-15982-7 (PMC7195451; doi:10.1038/s41467-020-15982-7)
Supplement: Supplementary file 7 — Source Data [file 41467_2020_15982_MOESM7_ESM.zip › Source Data Figure 3.xlsx]

## Sheet: 1a
GE-ERvlVMH	GI-ERvlVMH
0.986233	0
1.96337	0
0.946058	0
0.775572	0
0.73884	0
0.524252	0
0.73884	0
1.39152

## Sheet: 1c
GE-ERvlVMH	GI-ERvlVMH
23.2	5.7
27.3	0
34.8	4.9
58.4	2.7
80.6	8.6
78.2	0
33.2	3.1
65.4	4.4
53.2	2.3
41.3	4.5
59.8	0
60.3	3.3
46.8
88.5

## Sheet: 1d
No blocker	Tolbutamide
-3.645	1.4856
-3.14871	0.0305
-2.08447	0.4507
-2.60901	0.2136
-3.64793	-0.1221
-3.28178	-0.2349
-2.91555	0.4082
-3.24418	0.0986
-2.4131	-0.6948
-2.61032	-0.7325
-3.31227	1.831
-4.56352	1.2163
-3.99776	-0.077

## Sheet: 1e
No blocker	Tolbutamide
3.06808	3.3812
3.84522	2.6033
2.66703	2.4682
2.19653	2.8551
2.28885	2.0893
4.31937	3.7466
3.02129	3.2686
3.90136	3.6949
2.28172	2.6926
2.46484	2.3916

## Sheet: 1g
	total	GI	GE	No glucose-sensing	GI (%)	GE	No glucose-sensing
GFP+Abcc8/sgRNAs	19	9	10	0	47.3684	52.6316	0
Cas9+Abcc8/sgRNAs	20	10	0	10	50	0	50

## Sheet: 2h
GFP+Abcc8/sgRNAs	Cas9+Abcc8/sgRNAs
45.6	6.8
67.2	12.4
88.4	10.3
69.5	6.9
102.3	8.4
110.9	10.2
77.6	6.5
81.2	10.8
45.3
56.8

## Sheet: 2j
		Saline										2-DG
0		198	198	186	180	192	170					157	179	171	174	176	174
30		189	206	179	177	202	172					289	235	290	216	285	258
60		208	204	195	193	225	175					253	221	284	232	224	238
90		184	203	189	201	216	205					245	199	207	190	214	202
120		194	195	173	199	190	193					222	204	208	181	183	179

## Sheet: 2k
		Saline										2-DG
0		181	196	193	204	208	181	198	196	180		188	174	164	178	189	193	179	195	188
30		189	179	196	201	189	217	194	193	212		213	237	215	211	213	197	218	240	233
60		181	179	180	206	181	227	178	190	202		208	202	210	208	191	209	199	238	241
90		163	174	183	191	180	214	180	195	226		183	179	195	190	179	219	181	186	207
120		177	167	173	176	176	168	187	190	203		168	167	196	168	160	193	171	179	202

## Sheet: 2l
WT/Cas9+sgRNAs			Esr1-Cre/Cas9+sgRNAs
Saline	2-DG		Saline	2-DG
23310	29295		21360	23460
24285	25395		21405	23655
22275	29115		22260	24000
22815	24465		23640	23460
25020	27075		22260	22725
22005	26235		24975	24540
			22335	23190
			23130	25530
			24945	26280
