# Supplementary material for: Estrogen receptor-α expressing neurons in the ventrolateral VMH regulate glucose balance
Source: Nat Commun. 2020 May 1;11:2165. doi: 10.1038/s41467-020-15982-7 (PMC7195451; doi:10.1038/s41467-020-15982-7)
Supplement: Supplementary file 7 — Source Data [file 41467_2020_15982_MOESM7_ESM.zip › Source Data Figure 2.xlsx]

## Sheet: 2a
GE-ERvlVMH	GI-ERvlVMH
1.8938	4.86468
0.715313	1.57999
0.016444	6.14046
2.43645	7.82049
0.649538	1.74717
0.016444	8.24666
2.25557	12.8195
0.016444

## Sheet: 2c
		GI 5 mM glucose																				GI 1 mM glucose
-50		-166.483	-215.767	-196.228	-186.322	-144.677	-189.412	-210.571	-180.155	-174.764	-142.008	-135.193	-128.819	-173.323	-155.679	-146.734	-109.128	-149.524				-430.91	-610.354	-467.531	-758.304	-447.756	-406.74	-647.94	-446.906	-455.149	-555.658
-40		-166.558	-194.687	-173.932	-149.489	-122.516	-154.826	-174.357	-149.841	-143.636	-118.103	-109.965	-128.887	-154.288	-135.546	-113.474	-89.117	-118.293				-344.485	-466.008	-330.686	-604.494	-419.924	-285.158	-480.715	-345.158	-348.751	-341.874
-30		-141.944	-152.72	-147.253	-110.661	-102.21	-118.306	-139.16	-116.577	-115.356	-92.7734	-94.8079	-106.661	-116.391	-111.455	-78.4119	-70.7806	-85.3154				-259.64	-277.951	-250.119	-376.828	-329.104	-230.227	-308.654	-244.142	-247.313	-186.416
-20		-141.657	-140.932	-118.645	-76.4113	-70.2374	-79.7526	-107.625	-87.2803	-83.9233	-73.0387	-73.0387	-106.401	-105.747	-85.6214	-47.4844	-41.9094	-50.5016				-178.4	-150.568	-114.68	-250.119	-185.549	-162.844	-146.848	-82.4532	-126.24	-96.2904
-10		-100.894	-94.4317	-76.4668	-41.0814	-30.7054	-37.7401	-66.4266	-47.9126	-46.285	-53.8127	-39.8763	-69.5922	-63.7569	-47.5345	-15.5815	-6.21197	-12.5643				-74.115	-51.8086	-19.0136	-123.469	-79.3476	-115.237	-20.0273	-20.7363	-41.2736	-20.8072
0		-24.8865	-22.6326	-13.8212	-0.7512	14.8597	8.4432	-4.57764	1.93278	6.00179	-29.7038	-7.42594	-0.95751	1.07776	9.03446	20.8367	34.9333	29.1392				-7.08401	-0.09377	10.5176	-7.81643	-8.18556	-6.51572	-9.96095	-10.1895	2.98082	-5.58122
10		57.1727	61.9966	60.366	51.0817	66.364	52.0833	66.1214	61.2386	68.868	30.8227	32.2469	73.1419	77.498	76.0255	67.6418	81.4417	68.5462				51.082	110.574	122.713	105.955	106.23	111.365	125.135	95.6484	111.546	102.721
20		146.012	139.609	137.55	98.6892	137.493	106.811	159.709	130.412	148.01	92.0614	80.8716	153.364	147.582	145.722	110.631	145.672	117.966				200.32	277.732	266.522	272.576	258.004	210.404	234.861	257.644	249.405	245.403
30		234.855	223.657	212.038	148.668	177.143	159.302	240.072	209.351	205.994	146.484	113.017	233.589	223.477	212.986	155.762	181.475	165.364				328.611	472.166	443.992	412.84	464.549	463.035	416.726	463.035	437.616	422.402
40		324.389	307.9	288.847	202.261	245.314	227.559	318.4	285.543	288.086	206.299	147.196	314.438	299.549	282.344	204.157	243.034	227.001				560.057	748.289	511.717	635.496	601.898	659.666	632.566	562.652	664.488	664.975
50		406.104	395.298	381.553	256.277	310.434	284.831	396.322	367.94	360.413	267.537	174.255	388.227	378.469	366.057	252.933	301.837	278.717				712.459	876.58	705.076	738.884	667.576	898.435	802.547	771.902	847.935	870.773

## Sheet: 2d
		5 mM glucose												1 mM glucose
-50		-4.10156	-3.63159	-4.66919	-3.49121	-2.68555	-2.78727	-8.84897	-10.1632	-8.90605				-3.89339	-12.277	-7.03258	-11.4813	-6.30419
-40		-2.96631	-2.7771	-3.66211	-3.54411	-2.72624	-1.97347	-6.62458	-8.58946	-6.87154				-3.58858	-9.33236	-4.93884	-9.12811	-6.73002
-30		0.036621	-1.40381	-3.14331	-0.07935	-0.06104	0.590006	-8.32678	-10.2852	-9.52827				-2.6174	-5.496	-3.70618	-5.64482	-4.91463
-20		-0.25635	0.793457	0.152588	-0.34383	-0.26449	1.11898	-7.97639	-7.58321	-8.67547				-1.75826	-2.8974	-1.63394	-3.70618	-2.71824
-10		2.23389	2.41089	3.26538	1.32243	1.01725	3.25521	-3.9752	-5.72411	-4.7404				-1.04855	-0.88269	-0.17025	-1.76842	-1.09336
0		5.74951	-0.42725	3.93677	2.38037	1.83106	2.44141	0.098334	-1.12008	-1.27835				-0.37618	0.172288	0.281569	0.001059	-0.00459
10		5.23682	4.79126	5.18799	7.69653	5.92041	5.22868	4.89864	2.58492	2.0718				0.184122	2.02191	1.53916	1.74176	1.74598
20		0.32959	6.7749	10.8032	10.3943	7.99561	7.83284	10.5252	6.92996	6.38496				0.968544	3.79994	2.97443	3.22006	3.45611
30		11.0229	8.91113	13.0615	13.4359	10.3353	10.9456	15.6917	10.9022	10.4913				1.67826	9.80639	5.38373	6.4371	7.22825
40		5.60303	17.6086	16.9678	16.0543	12.3494	13.5295	20.8616	14.947	14.5789				1.82768	15.4393	7.94992	9.84374	9.3297
50		15.7104	15.0757	23.1323	20.1803	15.5233	15.3198	26.0473	19.8216	18.5479				2.35062	18.0564	10.9083	11.4256	10.3346

## Sheet: 2e
No blocker	CaCCinh-A01
6.01197	-0.40601
7.13135	-1.40381
2.64087	2.44848
2.97168	1.2561
6.19507	-1.52588
2.31934	3.08352
3.6917	-0.0163
2.8687	0.3499
4.249	0.0845
2.5939	-0.5727
4.1221	0.6948

## Sheet: 2f
No blocker	CaCCinh-A01
-4.35425	-3.14332
-3.01197	-3.32861
-3.35913	-3.38745
-2.79345	-2.01904
-4.91333	-5.27465
-3.1291	-3.7019
-4.4184	-2.5444
-3.1221	-5.0235
-3.1526	-3.9226
-4.9133	-3.2442
-4.3052	-4.3711
-2.6196	-3.709

## Sheet: 2h
	total	GI	GE	No glucose-sensing	GI (%)	GE	No glucose-sensing
GFP+Ano4/sgRNAs	19	9	10	0	47.3684	52.6316	0
Cas9+Ano4/sgRNAs	24	0	13	11	0	54.1667	45.8333

## Sheet: 2i
		GFP+Ano4/sgRNAs												Cas9+Ano4/sgRNAs
-50		-171.497	-213.639	-192.553	-190.058	-149.037	-191.336	-206.38	-189.183					-102.995	-75.4402	-122.391	-74.3435	-68.0412	-107.332	-71.2997
-40		-171.575	-192.77	-170.703	-152.489	-126.211	-156.404	-170.89	-157.353					-78.2155	-52.8607	-97.269	-69.612	-47.1697	-79.1828	-54.6809
-30		-146.222	-151.223	-144.558	-112.884	-105.296	-119.519	-136.397	-122.426					-45.9325	-39.5671	-60.0836	-54.1726	-37.7397	-50.2193	-38.1816
-20		-145.927	-139.553	-116.522	-77.9495	-72.3645	-80.5801	-105.493	-91.6643					-24.065	-17.2197	-39.3878	-29.7683	-26.1723	-22.9818	-11.7724
-10		-103.941	-93.5174	-75.1875	-41.913	-31.6466	-38.1475	-65.1181	-50.3282					-7.1113	-1.43475	-18.7015	-11.7141	-17.9998	-1.63377	-1.69193
0		-25.6531	-22.4363	-13.7948	-0.77622	15.2855	8.49763	-4.50609	2.00942					1.7664	3.4379	0.188317	0.383455	0.663968	0.06074	0.030708
10		58.8678	61.3467	58.9087	52.0934	68.3349	52.5742	64.779	64.2805					17.3311	17.0001	18.771	19.8342	17.4669	14.3852	17.3176
20		150.372	138.183	134.549	100.653	141.598	107.85	156.494	136.912					32.2932	32.4785	34.5524	38.8357	37.9019	41.2725	35.6103
30		241.88	221.391	207.548	151.631	182.437	160.865	235.25	219.798					82.8377	58.4612	68.8955	80.7483	64.1035	68.5198	60.9907
40		334.101	304.791	282.82	206.296	252.654	229.805	312.012	299.8					130.239	86.1358	105.263	104.098	115.025	108.219	93.5949
50		418.267	391.315	373.671	261.393	319.727	287.649	388.375	386.317					152.262	118.04	122.15	115.263	156.014	136.833	127.772
