# Supplementary material for: Estrogen receptor-α expressing neurons in the ventrolateral VMH regulate glucose balance
Source: Nat Commun. 2020 May 1;11:2165. doi: 10.1038/s41467-020-15982-7 (PMC7195451; doi:10.1038/s41467-020-15982-7)
Supplement: Supplementary file 7 — Source Data [file 41467_2020_15982_MOESM7_ESM.zip › Source Data Figure 5.xlsx]

## Sheet: 5b
		Saline								Glucose								Insulin
1		0.964345	0.981539	0.989	0.998762	1.00155	0.967397			1.03933	1.04418	1.01061	1.00336	1.01319	1.01984			0.994667	1.00385	1.02764	1.03365	1.06301	0.99112
2		0.93841	0.939089	1.00724	0.979965	0.992886	1.04409			1.05346	1.02453	1.01346	0.983547	1.006	1.05817			0.995545	1.04839	1.03411	1.07812	1.0341	1.01569
3		0.994168	0.965261	0.954211	0.975389	1.01498	1.04551			1.01715	1.04712	1.05999	0.994225	1.0153	1.06201			1.007	0.973159	0.967047	1.03087	1.01366	0.99603
4		0.992507	1.00054	0.966466	0.991565	0.987232	1.01661			0.998701	1.02794	1.02982	0.96067	1.02721	1.03702			1.00691	1.06279	1.02033	0.977002	1.0184	1.03573
5		0.9686	0.980124	1.12997	0.960186	0.972157	1.07186			0.989198	1.04397	1.02666	1.03944	1.04041	1.02998			1.03426	1.01208	1.08759	0.973661	1.02863	0.996109
6		0.942143	0.985252	1.06299	1.03516	0.975315	1.02009			0.96726	0.99898	1.00179	0.942987	1.06694	1.07076			0.945384	1.01963	1.02875	1.04912	1.02685	1.03292
7		0.960375	1.04396	1.08305	1.01358	0.992774	1.04101			1.07682	1.03208	1.0056	1.01788	1.03682	1.05067			0.976685	1.02542	1.03012	0.939184	1.00758	1.01107
8		0.965082	1.02156	1.0778	1.03928	0.986399	1.02075			1.04638	1.05576	1.04355	0.991631	1.06703	1.06206			1.02396	0.997299	1.03134	1.0381	1.05464	1.00811
9		0.988076	0.967921	1.04339	1.06899	0.997552	1.02188			0.989632	1.05177	1.04697	1.00541	1.04746	1.05147			0.94617	1.04554	1.06964	1.01848	1.08175	1.0307
10		0.976735	0.977745	1.02509	1.07047	0.987021	1.0232			1.07324	1.04042	1.05486	0.984683	1.09411	1.06569			0.995186	0.993239	1.0331	1.0058	1.0325	0.998627
11		0.998154	0.990754	1.08801	1.03874	0.993919	1.00833			0.991156	1.03222	1.08242	0.988267	1.06799	1.05376			1.01354	0.962219	1.00111	1.04186	1.07358	1.01406
12		0.983197	0.990278	1.08232	1.0351	0.978106	1.02189			1.00189	1.02988	1.05294	0.953633	1.10201	1.03248			1.00554	0.985275	1.03879	0.992092	0.995187	0.996408
13		1.00269	0.974667	1.10245	1.1883	0.96569	1.05422			1.03998	1.03871	1.01344	0.994118	1.07488	1.00079			0.961743	0.977625	1.0607	0.964419	1.00046	1.03935
14		0.983591	0.961419	1.05571	1.10041	1.00214	1.01424			1.0569	1.08111	1.0282	1.02243	1.04062	1.07426			0.984547	1.00677	1.01597	1.00057	0.988802	1.03765
15		0.969076	0.940543	1.0318	1.05019	0.980221	1.08663			1.02818	1.02881	1.02101	1.03364	1.1105	1.05174			0.967968	0.997329	0.990258	0.99493	0.99428	1.02712
16		0.98647	0.966008	1.03564	1.10794	0.984862	1.02841			0.984674	1.06749	1.00797	0.961118	1.03766	1.05996			0.960639	1.04133	1.07008	0.964682	1.00572	1.03887
17		0.963713	0.956166	1.03288	1.11939	0.966194	1.02366			1.03319	1.01623	1.04547	0.980732	1.05269	1.08398			1.01173	0.978104	1.0299	1.00485	1.01561	1.03807
18		0.99457	0.949278	1.08417	1.10838	0.974111	1.02509			1.00322	1.03451	1.00176	0.98231	1.01783	0.964295			1.01805	1.01218	1.04319	1.01115	1.06791	1.03882
19		0.988868	0.941255	1.08324	1.17064	0.979922	1.04623			1.01539	1.02758	1.04647	1.02811	1.04954	0.971164			0.970432	0.999609	1.06158	1.03341	1.00623	1.05903
20		0.991664	0.984896	1.01283	1.10608	0.985949	1.06505			1.01165	1.01924	1.00474	1.01404	1.01637	0.91531			1.04948	0.978193	1.0287	1.00404	1.07554	1.00971
21		1.00538	1.00954	0.98775	1.12087	0.988842	1.00694			1.04402	1.00984	1.00885	0.978252	1.00442	0.925202			0.95315	0.988592	1.00214	1.03003	1.03268	1.08222
22		0.993088	1.01982	1.04944	1.05652	1.00411	1.05471			1.02028	1.04008	0.999246	1.02681	1.06383	0.953752			0.992524	0.972369	1.00617	1.01178	1.03634	1.05556
23		0.988299	1.01988	1.03595	1.11969	0.951384	1.07468			1.02417	1.04349	1.04261	0.984733	1.07933	0.962047			0.995136	1.01971	1.01256	0.973234	1.02232	1.00343
24		0.958663	1.02022	1.01145	1.04744	0.992176	1.03654			1.03777	1.03506	0.989571	1.03095	1.05116	0.997566			0.991499	1.00989	1.01155	0.993818	1.04536	1.06024
25		0.92196	0.985399	1.01701	1.10099	0.992739	1.01547			1.01122	1.05351	1.004	1.01086	1.06834	0.961388			1.02053	1.00866	1.0386	0.994694	1.0071	1.05553
26		0.973409	1.00311	1.04194	0.973343	0.971369	1.06145			0.996356	1.03927	1.01202	1.04408	1.06487	0.988029			0.974133	1.00575	1.04001	1.02952	1.03699	1.01604
27		0.941487	1.00986	1.06214	1.04721	0.989161	1.03945			1.04077	1.02237	1.03957	1.03583	1.04262	0.969025			1.00374	1.0209	1.03247	1.02154	1.06607	1.04653
28		0.959544	0.982806	1.06753	1.10067	0.98025	0.983977			1.05864	1.01392	1.03972	1.05407	1.035	0.958157			1.01601	1.01121	1.01042	0.978118	1.00737	1.04018
29		0.987265	0.974383	1.00868	1.02564	0.988392	1.05581			0.983737	1.02908	1.02191	1.00028	1.06973	0.99697			0.967104	1.04377	0.958718	1.00179	1.08227	1.0751
30		0.948659	0.972675	0.927805	1.13112	0.982571	0.995566			1.0618	1.01979	1.03671	0.942116	1.02881	1.02311			1.01928	1.0178	0.974873	1.06637	1.06829	1.00891
31		0.942903	0.973013	0.952106	1.12019	0.991912	1.03756			0.997129	1.02161	1.0005	0.958581	1.09484	1.00043			0.995352	0.998785	1.02026	1.03028	1.02806	1.07528
32		0.996527	1.01268	0.965058	1.05791	0.996411	1.06777			1.02562	1.07337	1.01012	0.999053	1.03594	1.0311			0.977264	1.01905	0.991423	0.987262	1.00168	1.03804
33		0.972211	1.02385	0.976099	1.03455	0.962703	0.972339			1.05932	1.00793	1.00428	0.980341	1.08103	1.04991			1.00613	1.03227	1.00995	1.0713	1.08902	1.02103
34		0.992062	0.985586	0.976258	0.996456	0.988529	1.01165			1.0133	1.02532	1.02415	1.00085	1.08855	1.03463			0.989356	1.01463	1.00878	1.0559	1.02369	1.06396
35		0.955059	0.992955	1.02019	1.01942	0.993126	1.05695			1.00249	1.06556	1.04017	1.02399	1.04155	1.00814			0.938566	1.02752	1.05564	0.99497	1.06649	1.01009
36		0.960843	1.00819	1.04498	1.04818	0.960711	0.99601			1.00048	1.04299	1.04947	1.01599	1.07547	1.04809			0.992644	0.996381	0.990893	0.966318	1.06904	1.04244
37		0.914398	1.0089	1.03101	1.12385	0.986257	1.00403			1.06493	1.03504	0.994463	0.930075	1.10658	1.0301			1.00815	1.01563	1.05437	1.00831	1.03286	1.01296
38		0.971299	0.999662	0.979433	1.04136	0.991613	1.05115			1.00641	1.02767	1.01915	1.01974	1.07983	1.0463			1.00413	1.00703	1.01101	0.999408	1.00251	1.03991
39		0.935146	0.973049	1.01176	1.06202	0.970654	1.00755			0.973486	1.02734	1.03536	1.01768	1.06861	0.941111			1.02751	0.988646	1.02849	0.955649	1.06128	1.00567
40		0.961596	1.00356	0.994853	1.06146	0.991633	1.06709			0.95419	1.03125	1.01937	1.00426	1.09189	0.923844			0.996961	1.03162	1.00507	0.952709	1.06671	0.995908
41		0.969282	1.02308	1.02808	1.11283	0.997278	1.01335			1.02559	1.00391	1.06817	0.917409	1.05422	0.93454			1.01529	0.983	1.03364	0.913904	1.02153	1.03223
42		0.942969	1.003	0.983873	1.14364	0.987281	1.05978			1.03845	1.0457	1.01457	1.00566	1.05438	0.978759			1.02707	0.975167	1.05804	1.02997	1.04243	1.01034
43		0.96447	1.00423	1.0432	1.13874	0.959315	0.9755			1.01049	1.03684	1.03459	1.03113	1.05669	0.921808			0.991747	1.03348	1.02892	1.0294	1.00875	1.00563
44		0.988494	1.00293	1.04133	1.00049	0.966532	1.0234			0.999276	1.01645	1.03215	0.988999	1.10429	1.00764			0.966474	1.00856	1.00812	1.06036	0.982892	0.995944
45		0.971037	1.00626	0.952854	1.04986	0.992245	1.03669			0.968728	1.02639	1.02304	1.01676	1.08148	1.027			1.01299	1.0239	1.04182	0.962992	1.02496	1.00838
46		0.962707	0.995032	1.03757	0.945741	0.984098	1.06931			0.968306	1.03784	1.05383	1.05276	1.07356	1.0075			0.931361	1.00252	1.05865	1.00884	1.00114	1.08409
47		0.961923	1.0237	0.945044	0.957672	0.991099	1.05808			1.01361	1.00217	1.02938	1.01432	1.08873	1.01734			0.99457	0.961878	1.0268	0.948492	1.0186	1.01133
48		0.975526	0.990024	0.896909	0.964808	0.955874	1.03701			1.00283	0.983252	1.01996	1.01055	1.07212	1.01774			0.989752	0.949093	1.0444	1.03801	0.992051	1.03908
49		1.01654	0.978612	0.875302	0.982658	1.01534	1.02148			1.01957	1.05891	0.997981	1.03932	1.08792	1.05075			1.02436	0.981243	1.01508	0.971149	1.06235	0.994724
50		0.981634	0.976838	0.896571	0.959647	1.01274	1.05268			0.993027	0.999411	1.04176	1.01905	1.05604	1.04711			0.962979	1.03915	1.0728	1.00088	1.08089	1.01657
51		0.971256	0.966853	0.909154	0.955442	0.948402	1.07306			0.98292	1.05193	1.03463	0.988911	1.08662	1.06552			0.987908	1.02621	0.990128	0.961697	1.00848	1.03624
52		0.963971	0.966689	0.890282	1.02915	1.02845	1.04586			0.97318	1.06068	1.02313	1.02017	1.05863	1.06042			1.0279	1.03725	1.02311	1.0911	1.04826	1.06087
53		0.935474	0.976295	0.895787	1.06741	1.00309	1.04528			1.04282	1.03957	1.03372	1.00702	1.11321	1.053			0.973343	1.00539	1.01002	1.02749	1.0317	1.00477
54		0.938457	0.958595	0.948183	1.04882	1.00952	1.04719			1.01965	1.01809	1.04579	1.02589	1.14114	1.04349			1.01164	0.995352	0.999579	1.10835	0.990288	1.02646
55		0.992526	0.945284	0.971464	1.03194	1.0069	0.984338			1.01424	1.00221	1.05632	1.04077	1.04734	1.01676			0.977453	0.999315	1.07006	1.08848	1.02067	1.02815
56		0.997736	0.942415	1.00466	1.04803	1.03469	1.0445			1.02178	1.01736	0.909684	1.03617	1.07099	0.951523			1.00264	1.00042	1.01158	1.05407	1.03337	1.01282
57		0.954829	0.921784	1.04968	1.0178	1.02138	1.05859			1.01239	0.977053	0.93152	1.01867	1.05806	1.00425			1.04483	1.02933	1.09434	0.940638	1.06009	1.02812
58		0.967843	0.941753	1.03743	1.037	1.02358	1.03304			1.02245	1.01235	1.04414	1.00016	1.07787	0.942939			0.995526	0.997906	1.05681	0.982863	1.03933	0.99367
59		0.992811	0.95976	1.02253	1.04301	1.01763	1.08278			1.00198	1.02573	1.04445	1.02035	1.06218	1.00959			0.971651	1.0077	1.06943	1.05877	0.987433	1.04365
60		0.929035	0.924768	1.03381	1.05534	0.9925	1.00635			1.01301	1.04583	1.0195	1.07578	1.02596	0.934305			0.985338	0.991591	1.01208	0.942773	1.04052	1.04724
61		0.967719	0.901295	1.03985	1.11237	1.01533	1.05828			1.0185	0.999744	1.06005	0.947354	1.08454	0.938602			1.00244	0.982241	1.08401	1.00564	1.06218	1.05865
62		0.971595	0.904106	1.01618	1.04592	1.02076	1.04021			0.968913	1.02385	1.01602	0.970155	1.08391	0.970956			1.04576	0.973639	1.0308	0.966047	1.04703	1.0168
63		0.915537	0.952635	0.998059	1.0488	0.990492	1.0242			1.01422	1.06318	1.04529	0.989599	1.04044	0.941436			0.960147	0.982648	1.01935	0.954644	0.982205	1.01998
64		0.945317	0.950225	1.02679	1.10099	0.992974	1.02039			0.978022	1.00121	1.05116	0.990899	1.02472	0.98969			0.953237	1.02598	0.98242	0.986577	1.04649	1.00869
65		0.936324	0.966124	1.04645	1.11263	0.970914	1.03601			1.01789	1.03636	1.04504	1.00396	1.05749	0.974125			0.993485	1.02409	1.02061	0.982868	1.05017	1.00558
66		0.915584	1.01201	1.02873	1.15525	1.01164	1.04094			1.00287	1.00745	1.09256	1.02232	1.0385	0.952335			0.936281	1.03269	0.97837	0.976152	1.0012	1.0042
67		0.971654	1.01677	1.04805	1.1116	1.02909	1.05897			1.06889	1.07068	1.01582	0.967807	1.05627	0.97157			0.960561	0.93782	1.06688	1.04198	1.03613	1.05245
68		0.958164	1.01112	1.04583	1.11794	1.00954	1.05063			0.981855	1.03747	1.0384	1.05076	1.07751	0.954795			1.02398	0.980759	1.0881	1.02449	1.04635	1.03888
69		0.946546	1.01981	1.02163	1.12946	0.994145	1.03534			1.02273	0.982275	1.02912	1.0018	1.01395	0.979838			1.01787	0.988758	1.04231	1.02831	1.03347	1.06739
70		0.952388	1.01299	1.03072	1.10053	0.9932	0.983923			0.995721	1.03267	1.04395	0.977854	1.04632	0.987926			0.99217	0.973906	1.03162	1.01079	1.01631	1.04535
71		0.949065	1.01182	1.04665	0.967566	1.00171	1.05489			0.985498	1.02127	1.03869	1.01195	1.04981	0.95781			0.953117	0.965083	1.03686	0.974515	1.04054	1.01528
72		0.972999	0.963874	1.02161	1.1179	1.05458	0.982734			1.04017	1.03964	1.09217	0.946628	1.04475	0.981323			0.998244	0.985217	1.04405	1.05113	0.999819	1.03278
73		0.963374	0.908629	0.943876	1.07385	0.995148	1.038			1.0178	1.01801	1.07802	0.981086	1.12741	0.999479			0.951867	1.01242	1.03198	1.05205	1.06499	1.02987
74		0.966814	0.941401	1.00971	1.06093	1.00587	1.01392			1.02616	1.05904	1.06216	1.01659	1.06028	0.99094			0.999844	1.02342	1.02956	0.993898	1.05799	1.05966
75		0.965663	0.962966	0.977118	1.06232	1.03285	1.03035			1.01405	1.06415	1.0366	1.05056	1.08344	0.981021			0.975361	1.00166	0.988008	1.01558	1.04496	1.04641
76		0.987815	0.959907	1.04045	1.07611	1.02817	1.05265			0.989644	1.05553	1.04232	1.03099	1.00168	1.02594			0.981205	0.995631	1.0537	1.00037	1.05686	1.04532
77		0.977453	0.972875	1.00015	0.945919	0.977543	1.07361			0.961847	0.999061	1.042	1.01086	1.02155	0.947732			1.05026	0.959967	1.01025	1.02081	0.963797	1.02746
78		0.962524	0.954605	1.02252	0.948647	1.01622	1.0628			0.937906	1.00929	1.06563	0.970332	1.04564	1.01312			0.968253	0.996358	1.06344	1.0004	1.01342	0.988736
79		0.952403	0.944332	1.01786	0.983457	1.04394	1.08344			0.986319	1.03398	1.03753	0.992363	1.01031	0.979838			0.969338	1.00705	0.978796	0.97987	1.0244	0.988815
80		0.952002	0.941677	1.02298	0.978993	0.997816	1.04409			1.03181	0.999929	1.05403	0.994522	1.04756	0.959109			0.979039	1.00395	1.0743	1.0691	0.994349	1.05419
81		0.987491	0.93139	1.04154	0.936534	1.01057	1.04862			1.00672	1.03337	1.08266	0.991278	1.06127	0.94284			0.938984	0.986676	1.02984	1.01922	1.04032	1.11879
82		0.949888	0.924822	1.01356	0.965815	1.00726	1.06242			1.01864	1.03243	1.05066	1.01623	1.03927	0.952606			1.00525	0.992179	1.01515	0.978629	1.03138	1.05056
83		0.942966	0.942108	1.04368	1.01048	1.04466	1.04669			1.02576	0.999656	0.983116	1.06985	1.01473	0.980881			0.958446	1.00264	1.04054	1.07058	1.00683	1.03243
84		0.967598	0.955624	1.04441	0.941176	0.974522	1.01865			1.01737	1.01941	0.945397	0.968363	1.00829	1.00944			1.01989	0.998382	1.00726	1.019	1.08384	1.05128
85		0.965277	0.965421	1.02012	0.99754	1.01217	1.02832			1.04233	1.03394	1.02983	1.06945	1.0502	0.962043			0.924304	0.970268	1.04043	0.976797	1.03699	1.0306
86		0.952341	0.985012	1.01507	0.960283	1.01602	1.08245			1.03929	1.00232	0.937588	1.05454	1.02225	0.969589			0.951803	0.951484	1.00108	0.994365	1.05585	1.05228
87		0.978475	0.969366	1.00287	0.94905	1.01867	1.03456			1.03329	1.02504	1.00608	0.888555	1.04009	1.00916			1.00054	0.966619	0.994751	1.00069	1.06946	0.988256
88		0.960316	0.925524	1.01389	0.989279	1.009	1.06824			1.02579	1.05082	0.953797	1.01355	1.06457	0.964178			0.989356	1.03262	1.00953	1.01696	0.986556	1.10205
89		0.951444	0.9299	1.02421	0.993051	1.0376	1.04824			1.05861	1.03388	0.968762	1.04634	1.02835	0.949469			1.06629	1.00981	1.03625	1.0601	1.10231	1.03474
90		0.942833	0.917466	1.03907	0.947039	1.00388	1.07866			1.05644	0.992043	0.953147	0.994761	0.9968	0.965856			1.01094	1.0042	1.06023	0.929817	1.00904	1.03142
91		0.961845	0.940334	1.03339	0.932915	1.02729	1.08652			1.05933	1.01671	0.938595	1.10387	1.05486	0.950395			0.983136	1.02527	1.05148	1.08867	1.01267	0.954476
92		0.980319	0.966547	1.03752	0.961774	1.04072	1.05752			1.03364	1.01466	0.957082	0.985812	1.0132	1.00213			1.02191	1.03454	1.05564	1.04811	0.969504	1.01563
93		0.965733	0.974285	1.00646	0.957616	1.06445	1.00383			0.992954	1.04597	1.00698	0.990293	1.03143	0.952944			0.995692	1.02066	1.0029	1.06521	1.03679	1.04997
94		0.967949	0.960329	1.02242	0.94768	1.0169	1.00257			1.03341	1.04612	1.06294	1.08139	1.00751	1.02127			0.981035	1.01896	1.0264	0.970708	1.01235	1.09044
95		0.922943	0.950398	1.02315	0.993412	1.00174	1.02998			1.04417	1.06147	1.07264	0.953002	1.01605	1.03711			1.07956	0.994535	1.06097	1.05835	1.03503	1.00035
96		0.962781	0.950994	1.01016	0.988124	0.985479	1.06997			0.984654	1.03648	1.04037	0.953747	1.01784	1.10825			1.00363	0.971348	1.02837	1.04112	0.985204	0.972932
97		0.980499	0.91566	1.0637	0.987798	1.01192	1.04645			1.0249	1.00402	0.988221	1.00712	1.03846	1.10932			1.00716	1.02157	1.02437	0.981983	1.01411	0.952119
98		0.962286	0.922291	1.02448	0.979334	0.963203	1.05263			0.986769	1.05052	0.978452	1.05313	1.05532	1.06624			1.0234	1.00512	1.02206	1.00908	1.03146	1.08638
99		0.975448	0.960472	1.04722	1.01634	1.05456	1.04212			1.06063	1.04007	0.919527	1.0205	1.04516	0.942483			1.03971	1.03378	0.9998	1.03443	1.01487	1.05812
100		0.969906	0.961205	1.02905	1.03108	0.999466	1.07702			1.02389	1.049	0.947317	1.0259	1.01639	0.967878			0.96914	1.00189	1.02275	1.06194	1.03599	1.06848
101		0.999328	0.917701	0.99979	0.996003	0.983511	1.06163			1.02166	1.0263	0.907674	0.93128	1.03437	0.959448			0.957775	0.998754	1.03138	1.06357	1.03107	1.02557
102		0.973857	0.924252	1.02391	1.0434	1.00091	1.05832			0.998025	1.01926	0.962371	0.997778	1.01298	0.970717			0.953384	0.98286	1.01025	1.06466	1.07747	1.00176
103		0.922245	0.928886	1.04996	1.073	0.990316	1.07003			1.05823	1.05382	0.930145	0.975564	1.02387	0.998324			1.01557	1.00193	1.02156	1.04751	0.969586	1.01701
104		0.9301	0.91848	1.06793	0.984587	1.01149	1.02211			0.994141	1.02189	0.950473	0.997488	0.995163	0.975876			0.986317	1.01571	1.0629	1.03266	1.06297	0.983275
105		0.99785	0.939115	1.02191	0.976687	0.994125	1.07887			0.979325	1.03867	0.881784	1.01971	1.04945	1.14115			0.95617	1.02527	1.03822	1.07343	1.03684	1.03732
106		0.923825	0.947601	1.00376	0.97683	0.971482	1.03605			0.993714	1.04256	0.936878	1.02209	1.00834	1.10777			0.977738	1.0024	1.03374	1.01811	1.11015	1.07147
107		0.953862	0.931773	1.02488	0.929337	0.979486	1.0683			0.99359	1.01934	0.921869	1.00663	1.00356	1.0703			1.01679	1.01847	1.05109	0.984029	1.01182	0.992702
108		0.981403	0.902242	0.997322	1.00109	0.990713	1.02478			1.00313	1.02444	0.883734	1.01374	1.02392	1.04226			1.04451	0.970597	1.03648	0.958068	1.05856	1.0401
109		0.961717	0.936291	0.983719	0.983055	0.995667	1.05025			1.0291	1.03822	0.968568	1.06214	1.06177	1.03275			0.937458	1.00883	1.02932	1.03744	1.01174	1.01647
110		0.958702	0.920966	0.993711	0.992028	1.02442	1.03688			1.07896	1.01171	0.896754	1.02164	1.06035	0.984563			1.00569	1.0134	1.06492	0.964628	1.07386	1.05372
111		0.9059	0.897733	0.992518	0.9845	1.00537	1.10315			1.03154	1.00873	0.905218	0.992483	1.03304	0.952024			0.992561	0.974978	1.05406	0.964691	1.03893	1.03234
112		0.959143	0.932582	1.01671	1.01531	1.04459	1.05538			1.01885	1.04003	0.931207	0.963074	1.0572	0.972125			1.02196	1.02866	1.01338	1.01296	1.06176	1.01812
113		0.963795	0.951639	1.0307	0.995967	1.01575	1.04008			0.978943	1.03303	0.870169	1.02807	1.06923	1.03974			1.03955	0.999531	1.03361	1.03385	1.0492	1.01526
114		0.972999	0.928629	1.04744	0.990206	0.995741	1.03266			1.03678	1.05573	0.96573	1.04971	1.0553	0.894387			1.02062	1.05959	1.03758	1.02929	1.05785	0.994948
115		0.984871	0.928548	1.02037	0.961428	0.961406	1.07062			1.04842	1.03192	0.936179	1.02051	1.00579	0.987691			0.956952	0.951662	1.03354	1.07998	1.08095	1.00625
116		0.988505	0.941455	1.04514	0.978168	1.00008	0.997674			1.04414	1.03274	0.926146	1.01322	1.07035	0.981553			1.02581	1.02621	1.03415	0.960488	0.995943	1.02372
117		0.959018	0.91381	1.01304	0.996471	1.0384	1.06025			0.99474	1.03273	0.920366	1.00218	1.05788	1.02136			0.975793	1.0252	1.0578	1.03903	1.01169	1.03125
118		0.971657	0.923554	1.03122	0.992237	0.964696	1.02882			0.977921	1.04076	0.919488	0.999678	1.08304	0.972996			0.993793	0.971325	1.03294	1.00719	1.05848	1.0205
119		0.968007	0.925573	1.02346	0.947655	0.958165	0.98564			0.961698	0.965358	0.856356	1.05656	1.06711	0.947781			1.00485	1.00658	1.06911	1.02515	1.02695	0.997915
120		0.949147	0.913454	1.01581	0.938086	0.993219	1.07659			1.04805	1.05743	0.997122	1.01923	1.08582	0.955977			0.98514	1.06197	1.0609	0.973194	1.10793	1.02763
121		0.952517	0.975957	1.06972	0.984917	1.00408	1.03729			1.0666	1.08258	1.05953	0.972881	1.1075	0.94376			0.985908	1.0506	0.989598	0.978594	0.995732	0.982547
122		0.950968	0.958252	1.03042	0.977802	0.980563	1.02452			0.973574	1.05943	1.02246	0.975216	1.0696	0.978732			0.962267	1.03283	1.01796	1.03947	0.99352	1.04432
123		1.01518	0.945026	1.03406	1.01734	1.03078	1.04302			1.01053	1.00491	1.00779	0.992893	1.08832	0.956587			0.954694	1.0095	1.04016	1.03733	0.99139	1.08013
124		0.992163	0.966164	1.00275	0.9635	1.02261	1.02164			0.98019	1.02714	0.983145	0.991985	1.07584	0.943453			0.978763	1.04013	1.06539	1.01784	1.02581	1.00806
125		0.987203	0.954694	1.06272	0.966167	0.975163	1.07435			0.967775	0.98466	0.938813	0.984594	1.05007	0.967219			0.978943	1.04157	1.02866	0.987106	1.04214	1.02082
126		1.01942	0.933961	1.054	0.973048	0.991373	1.00516			1.00588	1.04646	0.996105	0.929904	1.04669	0.96819			0.985214	0.992604	1.0491	1.07265	1.00315	1.00602
127		0.980694	0.970336	1.06227	0.942901	1.00466	1.02619			0.991165	1.02938	1.04364	0.968508	1.11032	0.991143			1.00805	1.01306	1.00366	0.961173	1.03554	1.03761
128		0.988431	0.972746	1.05522	0.987075	0.98967	1.00929			1.02803	1.08206	1.0145	0.973342	1.03194	0.961759			1.03302	1.01455	1.00107	0.956578	1.03095	1.01201
129		0.963986	0.969291	1.08194	1.00802	1.01963	1.06469			1.03648	1.03772	1.02354	1.00252	1.1024	0.929345			0.979352	0.995851	1.05632	0.99932	1.044	1.04945
130		0.963819	1.01066	1.06353	0.995316	0.970439	1.07567			0.963572	1.08105	1.04871	1.03512	1.08701	0.994907			0.971076	0.975806	1.03053	0.994574	1.06125	1.01027
131		0.966369	1.0049	1.04881	0.947996	0.966909	1.08105			0.981296	1.03852	1.02176	1.01014	1.06501	0.990011			1.03921	1.01198	1.05625	0.99779	1.03866	1.04655
132		1.01185	0.983798	1.08283	0.947512	0.951051	1.02928			1.01414	1.01897	1.0563	1.02443	1.0974	0.930677			0.985572	1.03394	1.07272	0.977709	1.06813	1.03482
133		1.00728	1.01778	1.08433	0.941191	0.97063	1.01616			1.0232	1.05722	1.00393	0.954334	1.08661	0.958265			1.01835	1.02175	0.979148	0.987418	1.01907	1.00118
134		0.988841	1.00426	1.06009	0.970676	1.00732	1.08541			0.974917	1.04017	1.02674	1.00529	1.0181	0.999308			1.03613	1.03243	1.01717	1.01606	1.03204	1.0042
135		0.965515	0.962548	1.04908	0.9618	1.01128	0.968971			1.03783	1.0074	1.06108	0.944135	1.02574	0.934211			0.951288	1.02909	1.09436	1.03214	0.992137	1.01204
136		0.976357	0.942357	1.09543	0.973246	0.978718	1.08204			0.979051	1.0211	1.02648	1.08801	1.01153	0.962323			1.01463	1.0134	1.05408	0.945882	1.03743	1.03258
137		0.99035	0.912698	1.09473	0.959911	0.963208	1.03623			1.02229	1.00919	1.00862	1.04402	1.01803	0.908224			0.97669	1.01483	1.0244	1.03241	1.05352	1.0566
138		0.978755	0.916741	1.05268	0.99358	0.991848	1.05577			1.02526	1.06384	1.0295	1.06895	1.04766	0.92601			0.977522	0.976843	0.988173	0.966821	1.032	1.00624
139		0.95146	0.929331	1.03339	1.02061	1.01492	1.02651			1.00678	1.05422	1.0293	1.02614	1.05475	0.950846			0.965655	1.00127	1.05808	1.04555	1.00751	1.03453
140		0.980374	0.922789	1.03986	0.963281	0.977171	1.07572			1.02905	1.03977	1.01863	1.01204	1.02553	0.923122			0.997637	1.02851	1.05342	1.01912	1.06682	1.04323
141		0.98358	0.973827	1.07972	1.00348	1.0065	1.03005			1.05144	1.075	0.998154	1.04043	1.03763	0.92226			0.996671	1.02335	0.982737	1.01368	1.01805	0.989405
142		0.985584	0.958679	1.03852	0.944123	0.992774	0.990032			1.02285	1.02056	1.04161	0.980619	0.98631	0.914745			0.983945	0.993394	1.01258	0.998772	1.03299	0.972291
143		0.956806	0.927779	1.03866	0.949788	1.0109	1.0224			1.0427	1.04076	1.05094	1.00174	0.99544	0.980872			0.946911	0.98026	1.03013	1.04693	0.99396	1.04992
144		1.00688	0.932102	0.91977	0.998466	0.998267	1.07826			1.03711	1.04307	1.05341	0.963081	1.01464	0.980723			1.03149	1.04135	1.03777	1.03351	1.07242	1.07326
145		1.02481	0.899636	0.995754	0.964691	0.999927	1.01167			0.982397	1.03592	1.03252	1.02782	1.00666	1.01299			0.97777	1.0349	1.02917	0.972661	1.01721	1.0757
146		1.01037	0.897244	0.994233	0.969414	1.00957	1.03425			0.962961	1.03516	1.03715	1.09153	1.00001	1.01116			1.0189	1.00732	1.02936	0.997705	1.00348	1.03266
147		1.02829	0.915407	1.01163	0.958425	0.963115	0.99987			0.966971	1.02733	1.02717	1.04832	1.00868	1.01238			1.02047	1.04189	0.990206	1.02745	1.04647	1.01499
148		0.934487	0.924444	1.01479	0.947696	1.0094	1.03184			1.00168	1.0385	1.00289	1.02862	1.025	1.00075			0.980304	1.02175	1.05333	1.09797	1.06431	1.02123
149		0.956877	0.956193	1.00604	0.975247	0.957421	1.04874			0.999417	1.02716	1.0113	1.01586	1.0138	0.96031			0.985632	1.0214	0.984288	1.07784	0.990103	1.01582
150		0.973904	0.922958	0.993773	0.966212	0.998668	1.02718			0.978086	1.03134	1.00592	0.983263	1.02746	0.935091			0.989839	0.993715	1.08121	1.06092	1.02852	1.0213
151		0.985112	0.922069	1.00487	0.990704	0.95722	1.02506			0.963592	1.05128	1.0317	1.04751	1.01185	0.962715			0.982041	1.02617	0.989546	1.08035	0.980525	1.02108
152		0.963639	0.931155	1.02207	0.97088	0.996548	1.02963			0.984818	1.02328	1.03863	1.03676	1.01978	0.960531			0.98612	1.04225	1.04633	1.04608	1.00931	1.04011
153		1.01778	0.937621	1.00179	0.94963	1.00687	1.02238			0.978834	1.07069	1.05103	1.01645	1.04116	0.985913			0.99892	0.987713	1.03598	1.03705	1.01697	1.04466
154		1.00869	0.963104	1.00741	1.02059	0.960481	1.00372			0.946026	1.04456	1.04761	0.993562	1.0227	0.942411			0.963577	0.968658	1.00118	1.04624	0.998173	1.03371
155		1.00802	0.942398	1.01931	1.00504	1.02962	1.03579			1.00753	1.05465	1.04207	0.95564	1.02076	0.917232			0.954111	1.08111	1.02059	1.10256	0.983838	1.03015
156		0.98209	0.93626	1.04634	0.967108	1.02607	1.08579			0.981666	1.04881	0.995316	1.02134	1.02493	0.933664			0.984455	1.06449	1.07535	1.03281	1.04816	0.991927
157		1.02674	0.951577	0.983233	0.950363	1.02348	1.05433			1.03235	1.05699	1.02987	0.984247	1.00855	0.944496			0.954625	1.00131	1.02113	1.02983	1.03938	1.02741
158		0.995689	0.950576	1.05904	0.964635	0.980142	1.00056			1.00147	1.06172	1.04035	1.03397	1.02698	0.928452			0.989476	1.02642	1.05363	0.987823	1.03883	1.01253
159		1.01905	0.93433	0.971316	0.95785	0.952539	1.05184			1.00693	1.04653	1.03166	0.977507	1.04143	0.928723			0.978773	1.04374	1.01708	1.04299	1.04512	0.956183
160		1.00668	0.95421	1.00858	0.960868	0.955408	1.03394			1.04951	1.00824	1.01342	1.03951	1.04278	0.944175			0.97394	1.00676	1.00224	0.974711	1.03103	0.995731
161		1.01231	0.960209	1.02899	0.956145	0.981592	1.04207			1.00003	1.05757	1.0252	0.99791	1.00961	0.880396			1.00233	1.05156	1.05236	1.00753	0.978153	1.06453
162		1.00804	0.990727	1.02121	0.932528	0.989121	1.06987			0.975094	1.00017	1.03878	0.991562	0.994783	0.928149			0.980561	1.00364	1.01587	1.06226	1.02079	1.03972
163		1.03768	0.96986	0.978993	0.962293	0.979227	1.06878			0.994796	1.06187	1.04411	1.02679	1.03709	0.92444			1.02304	1.00856	0.972326	0.988774	1.05151	1.01862
164		1.02654	0.976295	1.01351	1.00499	0.984769	1.06129			1.03063	1.01874	1.04112	0.978877	1.01304	0.958324			0.977481	1.037	1.05315	1.01049	1.01393	1.00315
165		1.0325	1.00241	1.05467	0.949721	0.932099	1.04275			0.963025	1.03124	1.0286	1.02181	1.04134	0.944992			0.998782	0.984385	1.05493	1.04669	0.977285	1.0201
166		0.991715	0.995948	1.04014	1.00856	0.989469	1.04245			1.02367	1.02513	1.00168	1.0358	1.01064	0.908287			1.02829	1.04135	1.00514	1.05432	1.04511	1.02831
167		1.04246	0.987725	1.0471	0.958842	1.00118	1.00191			0.998359	1.02671	1.02163	1.06022	1.0441	0.999556			0.981522	1.01279	1.06537	1.00595	1.04013	1.00222
168		1.02467	1.0052	1.03741	0.998482	1.02032	1.00935			0.990827	1.01767	1.07087	1.07096	1.10889	1.00409			1.00782	1.02814	1.03837	0.967066	0.984076	1.02739
169		1.03755	0.995992	0.992728	0.930553	0.980896	1.00798			1.01369	1.07904	1.03967	1.03652	1.00055	0.991022			0.98783	1.00285	1.05632	1.06132	1.03046	1.03331
170		1.0069	1.02385	1.01289	0.934101	0.953754	1.03194			1.0216	1.00648	1.02436	0.968899	1.06	0.974269			0.999246	1.03052	1.02468	1.06221	1.06368	1.0382
171		1.00023	1.04867	1.04212	0.945772	1.01185	0.995975			0.987485	1.00586	0.97676	0.987447	1.04409	1.02948			1.01597	0.993243	1.06455	1.04106	0.97039	1.04052
172		0.962766	1.01805	1.02646	1.00754	0.973998	1.06547			0.985277	0.985217	1.04237	1.02717	1.00578	0.984857			0.969982	0.990523	1.04024	1.10285	0.995801	1.0256
173		1.02303	0.99291	1.0167	0.969495	0.981469	1.02522			1.01573	1.00294	0.995564	0.966602	1.00698	1.01718			0.928198	0.990244	0.997819	1.0479	1.04914	1.06789
174		1.03464	1.01519	0.997009	0.952378	0.984558	1.02075			1.00437	1.03308	1.04649	0.99177	0.987425	1.05866			0.989113	1.00254	1.06733	0.996811	0.988565	1.03226
175		1.00947	1.03207	1.04131	0.975079	1.00034	1.07597			0.981569	1.02371	1.05184	0.997797	0.998663	1.04558			1.04111	1.03809	1.01599	1.07376	0.994902	1.02924
176		0.99455	1.01856	1.03488	1.00401	1.01786	1.00738			0.987722	1.0521	1.03944	1.00429	1.02223	1.01218			0.975853	1.01644	1.05383	1.04977	1.04536	1.00164
177		0.940832	1.0234	1.06465	0.982276	0.972877	1.03025			1.02137	1.01237	1.02166	0.997791	1.04524	1.03718			1.01291	0.975098	1.05387	1.05924	1.05649	1.05381
178		0.994874	1.02767	1.03022	1.00854	0.969401	1.04821			1.02439	0.971912	1.01954	0.970035	1.09019	1.04606			0.95069	1.02595	1.01828	1.04538	1.03547	1.02145
179		1.05358	1.00816	1.05065	1.01843	1.01335	1.04165			1.00147	1.00869	1.02411	1.03502	1.0897	1.04796			1.02234	1.02124	1.02081	1.04078	1.03907	1.0302
180		0.9848	1.00966	1.01662	0.993316	1.01665	1.07961			1.04955	1.00972	1.04212	0.997942	1.06777	0.993743			0.954915	0.982996	1.03741	1.08159	1.03364	1.03413
181		0.968565	1.00647	1.03166	1.01628	0.993826	1.02168			1.03817	0.984256	1.04761	1.02639	1.04003	1.05704			0.980556	1.00438	0.9858	0.982223	1.04779	1.05862
182		0.992967	1.02391	1.04522	0.968488	1.02351	1.01594			1.003	1.02713	1.0226	0.997286	1.03546	1.06873			0.994791	0.966836	1.0202	1.05625	1.05396	1.03726
183		0.991894	1.01004	1.00885	1.01088	1.00015	1.07581			0.955754	1.00374	1.07072	0.996705	1.03324	1.03781			0.983416	1.0241	1.05226	0.985697	1.02561	1.05579
184		1.00568	0.964914	1.01081	0.979761	0.988891	1.10118			0.98358	0.988862	1.02095	0.985188	1.02493	1.03513			1.0147	1.0088	1.03433	1.02703	1.05887	1.00406
185		1.01636	0.978145	0.995647	0.957692	0.999545	1.07424			1.00701	1.03791	1.04862	1.03526	0.966253	1.05695			1.00289	1.05207	1.00361	0.965149	0.998626	1.07863
186		1.03501	0.982352	1.00165	0.978876	0.993738	1.0362			1.02541	1.04303	1.01722	1.00537	1.02805	1.03836			1.01174	1.00093	1.03861	0.996228	1.00885	1.05163
187		0.991239	1.01532	1.01564	0.979492	0.970498	1.07185			1.01257	1.00572	1.01541	1.03447	1.03303	1.09749			1.03556	1.02368	1.03903	1.02352	1.03891	1.02278
188		1.0092	1.013	1.00978	0.972458	1.00179	1.07075			0.99881	1.00911	1.01642	1.04939	1.0578	1.01747			1.01199	1.01087	1.09591	0.999506	0.974792	1.05576
189		0.971412	0.963122	0.999913	0.973755	0.969043	1.02191			1.01148	1.04389	1.05657	0.948136	1.08202	0.988801			1.01648	0.992995	1.03287	1.10898	1.02238	1.01685
190		0.985846	0.967103	1.02335	0.941333	1.03806	1.07692			0.981871	1.00147	1.03167	1.02608	1.03831	0.957426			0.958823	1.00098	1.0333	1.03344	1.00286	1.02199
191		1.04483	0.974543	1.04781	0.95106	0.994903	1.02985			0.984131	1.0034	1.01643	1.01714	1.09861	0.963898			1.02982	0.995456	0.994408	1.10052	1.06011	1.00872
192		1.00375	0.984732	1.0254	0.95504	1.01761	1.05093			1.00277	1.04815	1.01244	0.951046	1.06134	0.962345			0.930134	1.03764	1.07175	0.99179	1.08346	1.03836
193		0.988002	0.983989	1.01394	0.983538	0.986404	1.03087			1.00212	1.03107	1.03071	0.952024	1.06322	1.0212			0.969416	1.01949	1.00554	1.01015	1.06234	1.05706
194		0.995798	0.950572	1.02327	1.01843	0.98709	1.04091			0.968833	1.06446	1.02175	1.04599	1.06641	0.991301			0.996598	1.0083	1.02655	0.970166	0.997667	1.0045
195		0.971969	0.987067	1.06079	0.980082	0.991741	1.09492			1.02023	1.04576	1.04765	0.985156	1.06384	1.00595			0.947494	0.979614	0.995898	1.0522	1.01713	1.02862
196		0.9792	0.996433	1.03445	0.958766	0.983795	1.0087			0.990352	1.03691	1.01594	0.986702	1.0628	0.959015			0.969163	0.992322	1.05626	1.08044	1.03533	0.978515
197		0.957653	0.973173	1.03231	0.99246	1.02719	0.994193			0.987203	1.03809	1.00816	0.972743	1.06974	0.960215			0.999191	1.02747	1.03863	1.00836	1.03719	1.04784
198		0.945228	0.964808	1.02034	1.03908	1.03743	0.97891			1.01924	1.05432	1.01103	1.0202	1.05446	0.999421			0.994446	1.00436	0.992718	1.06404	1.01794	1.03821
199		0.984048	0.979546	1.01011	1.01302	1.02159	0.994685			0.995677	1.03675	1.05293	1.04258	0.999536	0.97528			0.964414	1.04849	1.02723	1.05365	1.06675	1.04088
200		0.968596	0.991723	1.07814	1.02381	1.00509	1.04429			1.05108	1.02329	1.02192	0.985125	1.0219	0.996523			0.995274	0.968767	1.02262	1.05692	1.00438	1.05175
201		0.975417	0.974232	1.0454	1.03696	0.997136	0.99298			1.03585	1.03961	1.06379	1.00194	1.02369	0.994569			0.99303	0.976634	1.01376	0.999431	1.04385	1.01139
202		0.981228	0.961912	1.02469	1.04951	1.00522	1.01583			1.04246	1.05657	1.03896	1.04	1.04391	0.961975			1.01351	1.0164	1.04673	0.992292	1.03065	0.986057
203		0.963569	0.98157	1.03407	0.984607	1.03238	1.0052			1.04211	1.02498	1.02469	1.03407	1.02756	1.0116			0.990612	0.985449	1.02335	1.00424	1.03586	1.04299
204		0.995474	0.970611	1.02896	0.99299	0.984598	1.01497			1.0084	1.03314	1.04123	0.965201	1.05392	0.963762			0.98195	0.946651	1.0608	1.03812	1.0217	1.0582
205		0.992316	0.956433	1.04125	1.02245	1.01688	1.04457			0.979715	1.00608	1.03043	0.996427	1.07355	0.946423			0.933012	0.99394	1.04416	1.003	1.05786	0.959591
206		1.006	0.969282	1.04892	1.04825	1.02016	1.03283			1.03968	1.05824	1.04097	0.982771	1.0044	0.988165			1.0201	1.00074	0.994299	0.999804	1.02081	1.03687
207		0.996223	0.954592	0.999227	1.01036	1.0284	0.967782			1.02452	1.01622	1.02971	1.01039	1.06827	0.988575			0.985972	1.07341	1.03486	1.01198	1.02409	1.07001
208		0.999374	0.965528	1.00148	0.9774	1.01858	1.06558			1.03311	1.05256	1.02576	1.06744	1.06734	0.942131			0.949426	0.993982	1.03006	1.03697	1.02195	1.07881
209		0.950758	0.949727	1.05336	1.01629	1.00452	1.02639			1.02043	1.03959	1.03989	1.02688	1.03339	0.950395			1.00238	0.980852	1.04339	1.01111	1.01375	1.00563
210		0.989223	0.926609	1.04515	1.07949	1.03143	1.07829			1.00645	1.02332	1.03819	1.01358	1.04122	0.95836			1.00661	1.0111	1.02689	1.00777	1.01322	1.00247
211		0.99728	0.954957	0.969298	1.00841	1.03539	1.02011			1.0424	1.04271	1.09382	1.01631	1.03362	1.00192			0.945927	1.03336	0.994178	1.00382	1.01047	1.07307
212		1.00265	0.968517	1.00616	0.975598	1.01986	1.0185			1.01446	1.0447	1.03486	1.02107	0.993786	1.05632			0.942226	1.01873	1.06824	1.08004	1.0143	1.0148
213		1.00021	0.936625	1.02716	1.00533	0.985268	1.02079			0.979828	1.06222	1.04214	0.999728	1.01866	1.07117			0.982248	1.01578	1.07775	1.03785	1.01096	1.03231
214		0.975944	0.954783	1.03861	0.949726	1.01141	1.04477			0.990799	1.06546	1.01583	0.983124	1.05405	1.05144			0.985825	1.01126	1.01443	1.05966	1.03112	0.9993
215		0.966724	0.951501	1.04949	0.929291	1.0249	0.986185			1.01207	1.06449	1.00698	0.993865	1.02992	1.0425			0.978469	0.963608	1.02	1.08097	1.02561	1.03752
216		0.987339	0.951541	1.01627	0.969846	0.996827	1.02257			1.05647	1.03669	1.0672	1.00939	1.0193	1.06167			0.973163	1.01297	1.05262	1.05302	0.952971	1.05184
217		1.00017	0.965346	1.04422	0.942891	1.00775	1.0097			1.01648	1.03103	1.06015	1.01568	1.00541	1.1137			0.997798	1.01831	1.06147	1.04222	1.03574	0.986305
218		0.964552	1.00767	1.02358	1.1506	1.00654	1.06044			1.06167	1.08542	1.04188	1.03547	1.00598	1.11397			0.929343	0.985128	1.07929	1.08302	0.99949	1.02295
219		0.97039	1.00742	0.996932	0.917111	0.972172	0.990671			1.1449	1.03792	1.04548	1.01179	1.02903	1.05645			0.973481	0.99673	1.0077	1.00829	1.05452	1.06881
220		1.02919	0.981948	1.00096	0.95132	0.958978	1.0184			1.10029	1.04679	1.02572	0.978801	1.01495	1.11291			1.07632	1.02517	0.992427	1.01942	1.06992	1.02422
221		0.9859	0.996962	0.978547	1.02132	1.02366	1.0467			1.05367	1.04935	1.05534	0.972806	0.997004	1.05529			0.98926	1.0011	1.02003	1.06423	0.995939	1.04267
222		1.01232	0.98809	1.03815	0.94258	1.02135	1.02428			1.07142	1.07627	1.05782	1.03614	1.01004	1.05063			1.01919	1.0167	1.00923	1.06264	1.0131	1.02752
223		0.969302	0.996842	1.01494	0.997138	1.00679	1.07589			1.06907	1.04746	1.04601	1.04568	0.982254	1.03745			0.999867	1.02721	0.982576	1.08887	1.0015	1.04156
224		0.968323	1.02337	1.05388	0.994278	0.981841	1.05556			1.00762	1.06582	1.02343	1.02614	1.03526	1.0137			1.00394	1.00556	1.01465	1.02151	1.07871	1.02979
225		0.981996	1.01576	1.04004	0.999637	1.02297	1.03547			1.03639	1.00582	1.05039	1.05	1.02641	0.999303			0.993871	1.03328	1.02658	1.08311	1.03469	1.05831
226		0.976224	1.01918	1.0138	0.980031	0.981259	0.9952			1.02647	1.06923	1.04973	0.982278	1.0316	1.04965			0.970409	1.00914	1.05855	1.091	1.00202	1.02036
227		0.979364	1.01093	1.08	1.03485	0.982654	1.0333			1.01046	1.03343	1.0039	0.963011	1.00949	1.02359			1.01591	1.02056	1.06242	1.01765	1.00242	1.05022
228		0.953527	0.987565	1.00645	1.00685	0.963428	1.05862			1.08561	1.02097	1.04402	1.02958	1.02215	1.0234			0.994929	1.02137	1.02969	0.989624	1.00914	0.998281
229		0.971794	1.02154	1.05897	0.984933	0.983281	1.03822			1.07052	1.06366	1.05012	1.06545	1.02452	1.04462			0.95315	1.01527	1.02993	0.959122	1.01198	1.01056
230		1.03047	1.05325	1.02171	0.987656	0.983976	1.01242			1.0669	1.05498	1.07885	0.983048	1.02158	0.944239			0.968901	0.992922	1.06932	0.968266	1.03163	1.05654
231		0.998025	1.01312	1.05609	0.994542	1.01316	1.04434			1.02552	1.08584	1.00089	0.936139	1.06194	0.973538			1.01874	1.02291	1.06934	1.02047	1.05098	1.01367
232		0.988029	0.987396	1.0113	1.02114	0.96921	1.06199			1.08482	1.04927	1.04132	1.03781	1.02407	1.05426			0.956947	0.979308	1.04936	1.07526	1.05345	0.996298
233		0.984153	1.00201	1.02713	0.953198	1.00146	1.04371			1.0147	1.01715	0.999628	0.972427	1.05864	1.02572			1.02726	1.03633	1.07133	1.01251	1.02735	0.99823
234		0.937127	1.009	1.06791	0.992089	1.05449	1.06334			0.998741	1.03721	1.05879	1.0308	1.07805	1.07469			0.94075	1.00777	1.02988	1.02427	1.03215	0.976024
235		0.967274	1.00699	1.0674	0.959331	1.02029	1.03148			1.02097	1.06072	1.01803	1.03752	1.03329	1.07624			1.04422	1.03055	1.0364	1.05777	0.968295	1.02346
236		0.97259	1.00426	1.10245	0.954577	0.997777	1.01697			1.03071	1.06756	1.05679	1.01171	1.07269	0.925875			1.02986	1.02903	1.04004	1.03176	1.02437	1.03623
237		0.98285	0.967031	1.10597	0.955447	0.988979	1.05676			1.12467	1.00709	1.01582	0.976283	1.09287	0.944889			0.979991	0.975287	1.04037	0.990856	1.0082	0.988193
238		0.975058	0.968744	1.10981	0.945991	1.01212	1.05113			1.06507	1.0288	1.02395	1.09541	1.10517	0.975682			0.993379	1.01754	1.03738	1.07852	1.00226	0.982673
239		0.990744	1.0131	1.08075	0.976137	0.972309	1.03511			1.06977	1.04169	1.06997	1.0257	1.07279	0.924309			1.02986	0.989141	1.03123	1.06016	0.967249	1.03116
240		0.964119	0.999746	1.07392	0.956873	0.978267	1.09004			1.04929	1.03922	1.02414	0.976062	1.09167	0.9744			1.00811	1.02997	1.03365	0.999235	1.03244	1.09086
241		0.988353	1.00308	1.04026	0.964568	1.0126	1.0183			1.04221	1.03097	1.02006	0.989536	1.05796	0.976787			0.983527	1.03386	1.02538	1.04533	0.99752	1.00161
242		1.01987	0.999573	1.05882	0.988287	1.01962	1.015			1.02104	1.03897	1.0491	1.01119	1.0654	0.959543			0.985692	1.00857	1.07086	1.05945	1.01601	1.02693
243		1.00003	0.9942	1.08749	0.98622	0.981616	0.9783			1.05649	1.08676	1.07412	1.03672	1.08162	0.954244			0.968947	0.992523	1.05074	1.12402	1.08726	1.01199
244		0.989309	1.02208	1.08001	1.01866	0.963531	1.00005			1.0681	1.0544	1.03882	1.06232	1.06813	0.925414			0.969642	1.00229	1.027	1.02796	1.02128	0.97942
245		1.01798	1.00725	1.09136	0.976005	0.953088	1.03055			1.05599	0.991803	1.01237	1.01653	1.07439	0.905674			1.01069	0.966213	1.02967	1.0319	1.01442	0.995712
246		1.01114	0.968597	1.13814	0.965795	1.0217	1.03395			1.07738	1.0178	1.09075	1.02592	1.09484	0.916849			1.06428	1.02886	1.05341	1.03011	0.983337	1.00879
247		1.01268	0.945315	1.12044	0.967373	0.972534	1.03422			1.09749	1.03715	1.05243	1.07366	1.03666	0.928393			0.942607	0.987968	0.990376	1.0365	1.04145	1.06083
248		0.98817	0.959128	1.06907	0.987722	0.999393	1.02129			1.08087	1.00012	1.01938	0.9612	1.0417	0.965455			1.05145	1.02629	1.01874	1.09692	1.01446	0.95675
249		1.00911	0.976976	1.11752	1.00051	0.997816	0.994128			0.989471	1.06325	1.08319	1.00336	1.06374	0.932834			0.999453	1.03221	1.04687	1.00251	1.02961	1.00829
250		0.963581	0.958977	1.09264	0.99161	0.994761	1.03297			1.04445	0.993288	1.04722	1.01049	1.06931	0.925234			0.981425	1.01219	1.05238	1.04855	1.03543	1.07521
251		0.999289	0.958768	1.05909	0.979415	0.9941	1.03547			1.07636	1.00726	1.06679	1.05749	1.03852	0.903706			0.954966	0.995244	1.04742	0.993511	1.03726	1.0546
252		0.974267	0.937719	1.05697	0.982897	1.01519	1.02139			1.06289	1.01293	1.06881	0.99543	1.08827	0.933154			0.945366	1.01483	1.04983	0.998345	1.06508	1.01674
253		0.960539	0.943171	1.10704	0.995509	0.969886	1.02516			1.02098	0.986728	1.04475	1.01735	1.05854	0.942952			0.994395	0.994063	1.0272	1.05507	1.00151	1.06782
254		0.966326	0.969882	1.11111	0.94707	1.02753	0.981639			1.08974	0.994226	1.07136	1.01068	1.07489	0.918636			0.964685	1.0344	0.990654	1.01343	1.04207	1.04886
255		0.98014	0.990344	1.06818	0.995779	1.02746	1.0308			1.01224	1.05534	0.996145	1.03528	1.11036	0.888059			1.03533	0.98507	1.03355	0.991923	1.03875	1.01706
256		0.960796	0.971746	1.10209	0.967368	1.00515	1.0126			1.06081	1.01514	1.04179	0.954384	1.03968	0.922914			0.993099	1.04474	1.00904	1.0201	0.983234	1.00887
257		1.02568	0.98092	1.06149	1.03296	1.02516	1.01704			1.03476	1.07415	0.995604	0.95393	1.03363	0.980705			1.03783	0.988835	1.06482	0.977237	1.00071	1.00621
258		1.04159	0.979257	1.10182	0.970427	1.04317	1.08257			1.04161	1.03355	1.01411	1.02645	1.06017	0.939807			1.04191	1.00796	1.0291	1.09604	1.04075	1.02922
259		0.973097	0.963336	1.11946	0.967795	0.995848	1.07373			0.998894	1.06551	1.04334	1.01658	1.08175	0.914484			1.08139	1.02835	1.05285	1.05604	1.05125	1.03693
260		0.992456	0.989562	1.10224	0.988989	0.986169	1.00657			1.08316	1.04737	1.05448	0.967997	1.06151	0.925044			0.957269	1.01948	1.03461	1.02297	1.08877	1.0476
261		0.991582	0.961179	1.06883	0.975226	1.0322	1.02751			1.03726	1.00374	1.07013	0.968925	1.03534	0.933515			1.01688	0.961902	1.05924	1.00346	1.03853	1.0211
262		0.943652	0.947868	1.06642	1.03216	1.00677	1.04862			1.03194	1.05499	1.08771	1.03023	1.06678	0.955738			0.971563	0.953825	1.0399	0.986386	0.983411	1.04638
263		0.983338	0.943452	1.09133	1.05191	1.00819	1.01896			1.00983	1.04924	1.0428	1.04974	1.08842	0.937			1.00148	1.00078	1.00215	1.0584	1.01001	0.997045
264		0.997374	0.967974	1.08526	1.03237	1.01036	1.03445			0.985973	1.0442	1.02439	0.992439	1.09287	0.943602			1.02799	0.991494	1.03484	1.00357	1.04247	0.999264
265		0.972086	0.960489	1.09947	1.05263	1.05422	1.02735			1.04387	1.07493	1.05003	1.00591	1.1201	0.920247			1.01113	1.01879	1.02534	1.07681	1.04914	1.04856
266		0.949537	0.966627	1.10885	1.03895	1.02433	1.04681			1.02929	1.03716	1.0317	1.01391	1.10523	0.911365			1.02369	1.01968	1.07373	1.0078	1.00779	0.968691
267		0.985885	0.973796	1.06114	1.10066	1.01415	0.9622			0.981283	1.04074	1.05852	1.04703	1.08902	0.962237			0.989591	1.00763	1.05374	1.08082	1.0619	1.03969
268		0.991075	0.977287	1.10269	1.05381	0.984926	1.02656			1.02475	1.07017	1.04819	1.06951	1.11842	0.913012			1.03604	1.04662	1.01095	1.03377	1.07079	1.01344
269		0.967251	0.948779	1.10227	1.07903	1.03613	1.00812			1.02489	0.972856	1.06957	1.00709	1.06633	0.925979			1.0487	1.00349	1.05324	1.06773	1.07194	1.02186
270		0.952914	0.925026	1.08483	1.07811	1.02134	1.07169			0.998653	0.973009	1.04867	1.00201	1.0834	0.911992			1.03458	0.971994	1.02137	1.04291	1.01274	1.05181
271		0.917741	0.945755	1.08854	1.12523	1.01601	1.05308			0.994313	1.02001	1.0052	1.02958	1.06693	0.929964			1.00045	1.03783	1.01988	1.09327	1.0432	1.01869
272		0.968253	0.984398	1.07822	1.08714	0.963305	1.05276			1.04104	1.03155	1.06047	1.0036	1.04143	0.962593			0.987885	1.01626	1.02852	1.03997	1.05606	1.01444
273		0.991383	0.967156	1.1234	1.10986	1.03234	1.00552			0.983805	1.00453	1.0436	1.01116	1.09549	0.994452			1.00996	0.995522	1.08482	1.06587	1.05774	1.02059
274		1.00269	0.954912	1.07166	1.15225	0.955027	0.98841			1.03367	1.0051	1.04616	0.95179	1.10329	1.043			1.02481	0.999926	1.08219	1.05829	1.00981	0.977759
275		0.992327	0.959431	1.08605	1.13621	1.01598	1.03929			1.0295	1.01896	1.06542	1.03178	1.08939	1.00704			1.03101	1.00055	1.08185	1.04481	0.990033	1.05462
276		0.995315	0.921486	1.08897	1.12011	0.943281	1.07481			1.08177	1.04671	1.08494	1.0215	1.11374	1.04477			1.03513	1.00043	0.988807	1.0533	1.00741	0.983086
277		0.971143	0.900775	1.08274	1.02993	1.03767	1.04423			0.976679	0.996262	1.08487	1.00334	1.08455	1.01964			1.0173	1.05128	1.04981	1.09666	1.02474	1.02124
278		0.985826	0.942962	1.09162	1.01229	1.02817	0.9972			0.998424	1.04334	1.05878	1.02537	1.08391	1.01978			0.986635	0.991502	1.06463	1.05269	1.07546	0.981886
279		0.947911	0.916034	1.0816	1.04994	1.0112	1.02245			1.01718	1.01098	1.06062	1.01982	1.07439	1.02706			0.939577	1.00695	1.02307	1.07457	1.04635	1.0512
280		0.982437	0.910973	1.10447	0.975802	0.995569	0.977252			0.995468	1.03089	1.04762	1.00142	1.02791	0.990367			0.999802	0.991223	1.04352	1.07642	1.0207	1.00213
281		0.932681	0.949402	1.06253	1.00574	1.0071	1.01239			0.999807	1.04422	1.04516	1.04136	1.0794	1.00347			0.994589	1.02778	1.04682	0.992924	1.02897	1.00556
282		0.955215	0.957616	1.0485	1.07119	1.01261	1.03936			0.992468	1.06659	1.04718	1.03616	1.03326	1.03905			0.973384	1.02809	1.03168	1.03209	1.03248	1.04356
283		0.95004	0.954436	1.06377	1.0507	0.973978	1.0077			1.04425	1.0177	1.04014	1.02385	1.05606	1.00513			1.02649	1.0018	1.04283	1.13514	1.05158	0.995487
284		0.962633	0.979697	1.07525	1.07333	1.01824	1.05326			1.02466	1.05212	1.05615	0.988608	1.03837	1.00598			0.977959	1.02507	1.04569	1.06393	1.03498	1.01403
285		1.01658	0.989926	1.12078	1.08783	1.02468	1.05314			1.00799	1.03449	1.01464	0.946641	1.04846	1.01525			0.977591	1.01117	1.03837	0.982752	1.05286	1.03092
286		0.978428	1.00387	1.04644	1.05236	0.999765	1.03231			0.97088	1.03147	1.01245	1.04377	1.0668	1.0485			0.99948	0.977984	1.05087	0.993244	1.03969	0.99186
287		0.983658	1.00613	1.09119	1.08308	1.0088	1.0187			1.01342	1.08037	1.02373	0.980726	1.01556	1.00989			0.978322	0.98976	1.07104	1.02697	1.07203	1.07765
288		0.966178	1.00831	1.10102	1.0763	1.01361	0.999509			1.02974	1.05393	1.06313	0.996737	1.03993	1.05654			0.988418	1.05076	1.02194	1.03539	1.06175	1.05015
289		0.953722	0.993484	1.08917	1.05574	0.970615	1.05659			1.00357	1.02194	1.04276	1.03567	1.07858	1.00804			0.97251	1.03028	1.05311	1.05779	1.00575	1.05104
290		0.996192	0.973885	1.06471	1.0295	1.04121	1.04622			1.00195	0.998996	1.06104	1.04622	1.06136	1.06619			0.991614	0.970945	1.05231	1.05467	1.0112	1.01098
291		0.986778	1.00646	1.09583	1.02628	1.0148	1.00749			1.00351	1.01463	1.00999	1.00749	1.06455	1.04846			0.938529	1.0031	1.04542	1.04147	1.04556	1.05101
292		0.960644	0.986853	1.07165	1.07161	1.03751	1.06955			0.978492	1.04445	1.03435	1.06955	1.04149	1.00117			0.995954	1.01349	1.02673	1.05508	1.02751	1.08779
293		1.00009	0.917048	1.08282	1.01568	1.03404	1.04427			0.992001	1.0436	1.03296	1.04427	1.03197	1.02537			0.965274	1.00541	1.07345	1.06365	0.970113	1.10474
294		0.983455	0.874567	1.10637	1.01864	0.986571	1.00977			1.0111	0.999836	1.02693	1.00977	1.01925	0.975912			1.03052	0.996118	0.985049	0.977219	1.00235	1.04004
295		0.960371	0.902211	1.09571	1.03893	0.97862	1.01573			1.01644	0.976392	1.0725	1.01573	1.09631	0.983688			1.03479	1.02106	1.0696	1.02561	0.984702	1.03174
296		0.973584	0.956754	1.07231	1.0874	0.962933	0.982035			1.01147	0.955753	1.02187	0.982035	1.05262	0.919593			1.04623	1.01199	1.04508	1.07156	1.03075	0.9808
297		0.982137	0.943563	1.08364	1.17003	0.976373	0.980206			0.999493	1.05354	1.03226	0.980206	1.02284	0.871374			1.01285	1.01369	1.0682	1.0282	1.01019	1.03685
298		0.975905	0.927139	1.11483	1.1808	1.0075	1.01491			0.956965	0.991552	1.05919	1.01491	1.05205	0.904938			1.01863	1.01307	1.05915	1.09858	0.997451	1.00582
299		0.967859	0.948335	1.08452	1.01733	0.98329	1.02774			1.0346	0.976387	1.0138	1.02774	1.04161	0.938859			1.07902	0.985716	1.14637	1.0039	1.03933	1.01398
300		0.953347	0.930603	1.06443	0.918679	1.01937	0.97553			1.04174	1.01159	1.02953	0.97553	1.06782	0.93153			1.08648	0.984671	1.15167	1.02741	1.02801	1.01255
301		0.981236	0.913788	1.07778	1.06103	1.00973	1.04715			1.0029	0.981587	1.03785	1.04715	1.07612	0.968767			1.10155	1.03732	1.12892	1.0769	1.08437	1.0413
302		0.986107	0.91111	1.09434	0.968004	0.99931	1.06422			1.01069	0.951366	1.05005	1.06422	1.04546	0.958726			1.09686	1.03246	1.09473	1.03527	1.07747	1.01291
303		0.969458	0.919262	1.0882	0.934381	1.00543	0.998135			0.998958	0.929368	1.00838	0.998135	1.07113	0.961813			1.0866	0.982559	1.08239	1.0641	1.04838	1.06252
304		0.97913	0.943954	1.03096	0.941165	1.01923	1.06821			1.00532	0.912674	1.01269	1.06821	1.02567	0.947077			1.08151	1.00025	1.04729	0.99275	1.05388	1.03518
305		0.964934	0.93405	1.10938	0.926583	0.972941	1.0958			1.0096	0.931256	1.02249	1.0958	1.05	0.947565			1.12253	1.02864	1.12524	1.01751	1.05905	0.983928
306		0.957664	0.929002	1.08326	0.951554	0.998193	0.989263			1.04025	0.959759	0.997286	0.989263	1.06535	0.961772			1.1019	0.961782	1.18155	1.02922	1.0556	1.01578
307		0.985869	0.965008	1.1031	0.98084	0.979927	1.03317			1.01104	0.924167	1.01273	1.03317	1.03196	0.940583			1.08984	0.986614	1.15654	0.999644	1.03699	1.02232
308		0.963378	0.990273	1.04389	0.947329	0.999457	1.08374			0.996996	0.966859	0.982843	1.08374	1.09581	0.949384			1.12451	0.999539	1.15271	1.01243	1.01775	1.08978
309		0.935751	0.953271	1.06573	0.955366	0.964133	1.01266			1.00867	0.960299	0.971322	1.01266	1.04649	0.941765			1.11264	1.04063	1.19411	0.957228	1.05728	1.00415
310		0.949416	0.960738	1.11365	0.944733	0.964201	1.04072			1.02533	0.941335	0.97223	1.04072	1.03164	0.960499			1.14167	0.970791	1.15033	0.979012	1.08477	1.04807
311		1.00314	0.936149	1.06117	0.957662	0.956535	1.04939			1.0292	1.01106	0.966033	1.04939	1.0269	0.989726			1.1467	0.988069	1.1426	1.01282	1.06001	1.01598
312		1.00182	0.956211	1.09523	0.994527	0.990438	1.06197			1.04764	1.01925	0.976199	1.06197	1.08334	0.985191			1.14837	1.01209	1.11822	1.02999	1.08633	1.07496
313		0.990869	0.943865	1.08159	0.933831	0.985601	1.0241			1.02183	0.969342	1.0114	1.0241	1.0247	0.976548			1.101	1.02052	1.11379	0.985554	1.02773	1.03732
314		1.01779	0.922767	1.10781	0.970254	1.02272	1.06005			0.977773	0.967977	0.98188	1.06005	1.09035	0.96369			1.16547	1.00434	1.0923	0.988619	1.0585	1.07877
315		0.976817	0.945297	1.10442	0.966742	0.966365	0.994892			1.03609	1.02746	1.01274	0.994892	1.05486	0.912489			1.10921	0.970674	1.12344	1.02608	1.058	1.03359
316		0.98684	0.952542	1.07535	0.950974	1.00648	1.0561			1.03228	1.00517	1.04088	1.0561	1.02717	0.960906			1.15228	0.989961	1.03204	1.0171	1.09184	1.0376
317		0.967188	0.978021	1.07015	0.98194	0.989371	0.985593			1.02455	0.972943	1.03616	0.985593	1.08982	0.966208			1.16787	1.02209	1.03474	1.05281	1.04368	1.10645
318		0.978428	0.94805	1.11791	0.995458	0.982184	1.06469			1.05551	0.946612	1.06853	1.06469	1.07471	0.969666			1.12942	1.03164	1.008	1.08526	1.04323	1.02759
319		0.98308	0.954267	1.06216	1.0167	1.02713	1.0187			1.0224	0.930323	1.00901	1.0187	1.05903	0.973768			1.1284	1.01645	1.0507	1.00541	1.04361	1.0537
320		0.952064	0.956549	1.10982	0.999958	1.03174	1.08166			1.06971	0.967972	1.0276	1.08166	1.104	0.974779			1.15033	0.990128	1.03035	0.982997	1.08324	1.10088
321		0.974157	0.921615	1.0684	0.974946	1.04961	1.02513			1.03493	0.954924	1.00178	1.02513	1.07882	1.00247			1.13485	1.00595	1.0442	0.996967	1.04937	1.06703
322		0.993505	0.924617	1.0874	0.993641	1.04765	1.04378			1.02751	0.957178	0.961632	1.04378	1.09123	0.957182			1.11003	1.01463	1.07491	1.01364	1.04215	1.1043
323		0.966026	0.941971	1.10504	0.982031	1.04948	0.996454			1.05571	1.01579	0.974319	0.996454	1.12505	0.963555			1.1174	1.06149	1.05974	0.984491	1.08166	1.0826
324		0.972613	0.938306	1.05527	1.00356	1.0082	1.02085			1.04561	1.02788	0.948578	1.02085	1.06133	0.98348			1.15393	1.05459	1.12623	1.03261	1.10134	1.08152
325		0.993154	0.943683	1.10547	1.01969	1.07642	1.04847			1.06476	0.989489	1.0748	1.04847	1.09191	0.991617			1.12319	0.988475	1.13815	1.00437	1.08212	1.06697
326		0.973186	0.947063	1.09606	0.936254	1.01502	1.04504			1.06026	0.974209	1.05344	1.04504	1.10731	1.02254			1.18634	1.00233	1.1349	0.99618	1.05751	1.10111
327		0.987967	0.924995	1.06719	0.981115	1.05004	1.04056			1.03626	0.942088	0.993793	1.04056	1.01201	0.996636			1.11604	1.03748	1.00995	1.02639	1.06226	1.10289
328		0.960067	0.923421	1.12289	0.969511	1.0088	0.963324			1.04184	1.01451	1.0057	0.963324	1.06014	0.979734			1.10096	1.02871	1.06031	1.00484	1.0769	1.06389
329		1.01052	0.948713	1.07912	0.968635	1.0198	1.03172			1.02737	0.929466	1.05643	1.03172	1.0777	1.01928			1.11192	0.999628	1.07467	1.08459	1.07256	1.08965
330		0.982402	0.955579	1.06503	0.970147	0.990879	1.04746			1.00772	0.889017	0.994145	1.04746	1.11714	1.02788			1.09828	1.05457	1.10618	1.00692	1.04626	1.06954
331		0.971045	0.920152	1.07555	0.984673	1.02527	0.971375			1.01086	0.936691	0.962445	0.971375	1.04503	1.02459			1.10884	1.0385	1.06379	0.948292	1.0544	1.05176
332		0.970577	0.922758	1.05338	1.0271	1.04114	0.987818			1.03196	0.968687	1.01253	0.987818	1.05206	1.01663			1.09861	1.02332	1.04611	1.04439	1.08563	1.08886
333		0.965137	0.899805	1.12922	0.961632	1.02853	1.01447			1.03545	0.930235	1.00687	1.01447	1.11608	1.02213			1.12457	1.01137	1.066	1.03015	1.05291	1.08916
334		0.98636	0.902798	1.06715	0.961011	1.02526	1.08679			1.01449	0.96121	1.01785	1.08679	1.03018	1.03094			1.15681	1.05305	1.07106	0.985492	1.06242	1.0698
335		0.941	0.949358	1.02509	0.959234	1.02449	1.0407			1.00871	0.922672	0.910691	1.0407	1.05062	0.998324			1.15274	1.02003	1.13358	1.02659	1.05897	1.04673
336		0.964376	0.96217	1.09294	0.946851	1.0156	1.02819			0.994402	0.892357	0.920262	1.02819	1.02813	1.04192			1.14672	1.06345	1.12163	1.00443	1.0696	1.08841
337		0.988646	0.954036	1.08282	0.993707	1.00223	1.06183			1.01812	0.998843	0.925883	1.06183	1.00705	1.03833			1.10034	1.01888	1.1291	1.06537	1.04972	1.06523
338		0.963292	0.951341	1.04577	0.975919	0.981126	0.990766			1.03388	0.974782	0.979072	0.990766	1.0361	1.03782			1.13112	0.988007	1.12391	1.00711	1.06987	1.07324
339		0.947189	0.916287	1.07383	0.953844	0.997812	1.0364			1.07531	0.956594	0.959449	1.0364	1.07055	0.986716			1.18434	1.05277	1.16356	0.99988	1.0717	1.07454
340		0.954455	0.895967	1.0871	0.980815	1.03825	1.03025			1.01588	0.962356	0.88947	1.03025	1.03794	1.05455			1.20915	1.04639	1.05805	1.00189	1.0404	1.12013
341		0.984765	0.949967	1.10138	0.993117	1.01372	1.01545			0.994338	0.907697	0.938397	1.01545	1.06297	1.02972			1.17082	1.01616	1.07094	1.02751	1.08515	1.0928
342		0.979621	0.967125	1.07843	1.04102	1.01145	1.04933			1.11818	0.963704	0.899031	1.04933	1.00765	1.03485			1.16675	0.994226	1.13393	1.01118	1.01898	1.0903
343		0.97826	0.995339	1.0666	1.03928	1.03524	1.01933			1.04037	0.988802	0.901814	1.01933	1.01257	1.02763			1.15287	1.03832	1.07444	1.06835	1.09468	1.07141
344		0.99409	1.01433	1.09795	1.00888	1.02052	1.03489			1.00095	0.992376	0.90887	1.03489	1.04556	1.02903			1.18948	1.02816	0.978079	1.0474	1.04652	1.11127
345		0.939885	1.0072	1.08284	1.01606	0.981337	1.03223			1.09123	1.01813	0.915285	1.03223	1.03836	1.06086			1.17096	1.01679	1.1183	1.02531	1.10294	1.06414
346		0.974789	1.00074	1.1016	1.008	1.01182	1.03265			1.03714	0.987268	0.960262	1.03265	1.0533	1.02333			1.18054	1.01092	1.1396	1.06226	1.07759	1.07605
347		0.988852	0.984123	1.10204	1.04962	1.00299	1.00742			1.07937	0.980725	1.02543	1.00742	1.05312	1.01125			1.13628	1.04527	1.13102	1.04744	1.02802	1.0759
348		0.946569	0.984554	1.10944	1.04969	1.03924	1.03882			1.07099	1.00115	1.03667	1.03882	1.05638	1.04515			1.14141	1.01586	1.07242	1.05954	1.06539	1.10507
349		0.934105	1.01924	1.09475	1.03557	0.982683	0.988819			1.04842	1.01708	1.05675	0.988819	1.06318	1.05947			1.13244	1.06923	1.09556	0.957116	1.02543	1.05868
350		1.00077	1.00567	1.10359	1.0358	1.03516	1.02433			1.03039	0.973647	1.08575	1.02433	1.06924	1.00935			1.21411	1.06862	1.09754	1.05331	1.08147	1.04682
351		0.960192	0.95835	1.10407	1.05225	1.03396	1.01119			1.01205	0.969069	1.02704	1.01119	1.08194	1.09019			1.19035	1.02544	1.08769	1.02066	1.0714	1.08005
352		0.978163	0.949865	1.09923	1.06068	0.992088	1.01073			1.04577	0.987187	1.06777	1.01073	1.05137	1.04668			1.20958	1.05219	1.11282	1.01036	1.05856	1.08807
353		0.95738	0.974912	1.0844	1.02005	1.01069	1.04003			0.980234	0.992365	1.03594	1.04003	1.08801	1.06659			1.19593	1.01074	1.09716	0.994569	1.05992	1.08687
354		0.954392	1.01299	1.05564	0.982434	1.00902	1.03676			1.01068	0.953538	1.01578	1.03676	1.05181	1.04908			1.15789	1.00392	1.11596	0.910635	1.05646	1.0951
355		0.958019	0.995695	1.08398	1.08076	1.00538	1.0401			1.0278	0.968403	0.979593	1.0401	1.02479	1.0302			1.22089	1.00973	1.15748	1.00386	1.04936	1.08198
356		0.976189	0.982877	1.05831	0.977914	1.01975	1.04274			0.993807	0.942274	1.00251	1.04274	1.00846	1.0658			1.17319	1.01884	1.1245	1.06678	1.03717	1.06643
357		0.969279	0.963224	1.06309	1.03528	1.03611	1.00397			1.05742	0.972299	0.948295	1.00397	1.01229	1.07477			1.19563	1.0399	1.12834	0.969361	1.06145	1.07597
358		0.970449	0.937737	1.05227	1.04671	1.00114	1.03052			1.06737	0.986537	0.977822	1.03052	0.99527	1.06055			1.18542	1.04003	1.12275	0.988125	1.0913	1.07409
359		0.957844	0.965702	1.08323	1.03095	1.02469	1.00423			1.01635	0.929248	0.985234	1.00423	0.975644	1.03951			1.18706	1.02045	1.14065	1.04673	1.013	1.08457
360		0.932861	1.006	1.07823	1.02133	0.970997	1.06667			0.990055	0.943398	0.996884	1.06667	1.01698	1.03483			1.2146	1.01838	1.10303	0.965945	1.00724	1.08823
361		0.949607	1.02488	1.14718	1.05769	0.998286	1.00139			1.01452	0.966809	1.00473	1.00139	1.02407	1.05485			1.18493	0.98721	1.11786	1.02643	1.03783	1.09023
362		0.962621	1.0308	1.04444	1.0079	1.03621	0.97698			1.01483	0.920473	0.996621	0.97698	1.04235	1.0758			1.1605	1.01213	1.13116	1.00068	1.05803	1.08843
363		0.941569	1.00829	1.09017	1.01849	0.999687	0.98757			0.981569	0.927338	1.01673	0.98757	1.05413	1.08963			1.14459	1.07535	1.13071	0.981538	1.07662	1.04503
364		0.962458	0.981494	1.09998	1.037	1.01299	1.04725			1.02297	0.940719	0.981076	1.04725	1.04351	1.04432			1.1371	1.01528	1.17556	1.00356	1.06541	1.09645
365		0.934885	1.00266	1.08672	1.04184	0.998938	1.00041			1.01596	0.940839	0.987631	1.00041	1.02842	1.05309			1.17007	1.05322	1.14604	1.01466	1.09579	1.08108
366		0.962454	1.01667	1.09146	1.02919	0.976847	1.02839			1.03494	0.954176	1.00419	1.02839	1.06591	1.03565			1.19039	1.02863	1.1269	1.00327	1.05992	1.03146
367		0.963951	1.00319	1.05275	1.02377	0.986698	1.01598			1.06837	0.978608	0.978839	1.01598	1.04704	1.06185			1.23392	1.03073	1.19518	1.02384	1.09783	1.06996
368		0.964228	0.972995	1.05504	1.05194	1.02255	1.00583			1.0275	0.960817	1.02767	1.00583	1.04137	1.02676			1.21141	0.996273	1.14061	1.00571	1.07472	1.09824
369		0.952392	0.955526	1.07755	1.02945	0.999652	1.06423			0.98763	0.965893	0.995331	1.06423	1.0377	1.07038			1.17417	0.994075	1.1608	1.02738	1.10511	1.08946
370		0.961639	1.00588	1.07731	1.05188	1.00293	1.03696			1.01222	0.955982	1.03082	1.03696	1.01861	1.00638			1.15689	1.03521	1.15728	1.00729	1.07831	1.0707
371		0.967769	1.01896	1.0782	1.07252	0.999383	0.980449			0.986495	0.967863	0.999454	0.980449	1.04326	1.0439			1.17135	1.01118	1.18121	1.00652	1.06139	1.08286
372		0.966233	0.992688	1.06029	1.09983	0.980172	0.982473			1.04931	0.944735	0.967228	0.982473	1.03136	1.06124			1.17134	0.987225	1.14366	0.990011	1.00811	1.06882
373		0.945091	0.979595	0.99197	1.074	1.00479	1.03888			0.996336	0.967961	1.00069	1.03888	1.01316	1.08099			1.1525	1.0165	1.18388	1.00759	1.05683	1.06469
374		0.941647	1.03859	1.07297	1.08871	0.988975	1.04862			1.00208	1.00547	0.988028	1.04862	1.04456	1.0499			1.16254	1.00079	1.14311	1.0801	1.06135	1.09101
375		0.956455	1.04283	1.05061	1.08087	1.00977	1.00124			1.04754	0.999585	1.00114	1.00124	1.07235	1.08186			1.15377	1.00777	1.16074	1.0053	1.07199	1.09251
376		0.981544	1.01789	1.07335	1.0568	0.977313	1.05433			0.990778	0.969582	1.02051	1.05433	1.04203	1.0451			1.14668	1.03747	1.19413	1.00789	1.06314	1.07068
377		0.990724	1.0152	1.0471	1.09507	1.03523	1.00959			1.01046	0.958209	0.980015	1.00959	1.04524	1.08558			1.1798	1.0074	1.17373	0.994076	1.08451	1.08454
378		0.977468	1.01517	1.04282	1.0871	1.04549	1.03891			1.04225	0.975012	1.0006	1.03891	1.04356	1.06985			1.12002	1.0369	1.15743	1.00313	1.03943	1.0878
379		0.966307	0.998265	1.06755	1.01188	1.01849	1.00349			0.996851	0.961265	1.01838	1.00349	1.07182	1.07271			1.1938	1.04924	1.20373	1.03072	1.05347	1.09559
380		0.989874	1.00875	1.06854	0.971368	0.988828	1.04453			1.04301	0.947022	1.01191	1.04453	1.04091	1.05984			1.19511	1.08442	1.14876	1.06187	1.02984	1.11107
381		0.980584	1.02272	1.07116	1.05002	1.02091	1.03492			1.03433	0.932353	0.961394	1.03492	1.00336	1.07736			1.14102	1.04425	1.10617	0.959198	1.06267	1.08899
382		0.997561	0.987738	1.01904	1.05303	1.02252	1.015			1.00668	0.979519	0.984649	1.015	0.988371	1.03742			1.10176	1.01646	1.15845	1.039	1.05265	1.0869
383		0.970686	0.979711	1.02008	1.05858	1.01487	0.980626			0.987018	0.950078	1.0071	0.980626	1.00204	1.05538			1.13838	1.03948	1.1513	1.03076	1.04302	1.0962
384		0.992312	0.976002	1.05209	1.02296	0.989963	1.04703			1.00139	0.968976	1.03204	1.04703	1.0065	1.07881			1.18848	1.03718	1.17501	1.07454	1.04705	1.04614
385		0.959143	0.976727	1.0461	1.00547	1.02854	1.0561			1.05176	0.954318	1.03123	1.0561	1.02389	1.05608			1.12274	1.00866	1.15632	0.999146	1.08552	1.1139
386		0.991036	0.930087	1.10045	0.978876	0.969391	1.04869			1.03531	0.971983	1.02752	1.04869	1.04112	1.06432			1.11465	1.02735	1.21423	0.986599	1.05223	1.07858
387		0.969368	0.940765	1.0982	1.01071	1.0067	1.00646			0.964135	1.01089	1.01851	1.00646	1.01535	1.0497			1.18512	1.04235	1.10577	1.02827	1.0934	1.0712
388		1.00842	0.95433	1.10253	0.979049	1.00988	1.02899			0.995838	0.970351	1.00043	1.02899	1.05258	1.03632			1.16551	1.04648	1.03824	0.986172	1.06487	1.06291
389		0.986661	0.938897	1.08965	1.00903	1.01556	0.998408			1.05425	0.994947	0.968494	0.998408	1.08049	1.08754			1.13025	1.05109	1.04506	0.959402	1.07853	1.05538
390		0.9756	0.941512	1.11007	0.970294	1.00426	1.032			0.980202	0.964043	0.987144	1.032	1.08167	1.04263			1.18186	1.05036	1.00737	0.919263	1.0717	1.10446
391		0.961974	0.924323	1.13386	1.03295	1.00412	1.00587			1.03016	0.940599	0.99745	1.00587	0.997774	1.04699			1.15736	1.02475	1.04649	0.977224	1.07597	1.07241
392		0.990537	0.946267	1.01617	0.989519	1.01527	1.00609			1.00744	0.965942	1.0174	1.00609	1.00174	0.995774			1.1404	1.03477	1.09694	1.05042	1.07774	1.04903
393		0.978287	0.977807	1.08472	0.999286	1.02755	0.993175			0.961095	0.947753	0.97679	0.993175	1.02308	1.05863			1.10681	1.02623	1.11571	1.06187	1.04975	1.06337
394		0.990802	0.959742	1.07665	1.05422	0.977523	1.03708			1.00916	0.982008	0.995941	1.03708	1.02819	1.02711			1.07294	1.01952	1.07394	0.976859	1.05429	1.08844
395		0.982648	0.952609	1.06901	1.01281	0.99317	1.03556			1.01066	0.964599	0.994036	1.03556	1.0507	1.06719			1.16691	1.04326	1.12559	1.04626	1.05689	1.09293
396		0.96429	0.906539	1.05948	0.98906	1.02931	1.00983			0.999887	0.939502	1.00679	1.00983	1.03128	1.06694			1.16921	1.02436	1.11277	1.01265	1.04081	1.09155
397		0.988564	0.903474	1.05015	0.954399	1.04611	1.05425			1.0228	0.946552	0.999206	1.05425	1.04848	1.08641			1.18444	1.02453	1.07109	1.08389	1.06759	1.0972
398		0.953425	0.978808	1.11377	1.02659	0.993699	1.05966			1.06836	0.950214	1.05067	1.05966	1.01052	1.07936			1.13824	1.04618	1.13994	0.99062	1.05518	1.09277
399		0.947829	0.969949	1.07448	1.00073	0.983951	0.962413			1.03702	0.908936	0.997063	0.962413	1.0337	1.01587			1.1915	1.03819	1.12183	0.980471	1.07784	1.08361
400		0.976899	0.957541	1.11121	0.991015	1.03158	0.99781			0.979824	0.947846	1.0126	0.99781	1.00843	1.06508			1.13148	0.992802	1.08647	1.01807	1.07778	1.09186
401		0.917686	0.93546	1.06887	0.988139	0.996886	1.0177			1.03363	0.937564	0.981255	1.0177	1.01943	1.05864			1.19657	1.0421	1.08929	0.958077	1.08902	1.07421
402		0.988587	0.90576	1.12797	1.01879	1.00432	0.99211			1.03915	0.981997	1.01968	0.99211	1.0345	1.08676			1.17206	1.03139	1.1019	0.954719	1.05431	1.0718
403		0.952403	0.94415	1.05504	0.953096	0.996299	0.970256			1.00211	0.939147	1.01089	0.970256	1.02665	1.06087			1.15666	1.02855	1.00155	0.940327	1.08737	1.08746
404		0.981454	0.899792	1.07618	0.982871	1.02363	1.06313			1.04431	0.967148	1.01921	1.06313	1.03224	1.09038			1.15041	1.04545	1.02968	1.05475	1.0708	1.092
405		0.977172	0.896465	1.08763	0.978662	0.95557	1.06485			1.05806	0.938525	1.00666	1.06485	1.03297	1.08968			1.14136	1.00259	1.02405	1.04782	1.05343	1.10085
406		0.949888	0.908033	1.08136	0.981864	0.99013	1.11085			1.01169	0.934159	1.00138	1.11085	1.01178	1.08925			1.13749	1.04778	0.97645	1.02659	1.09032	1.04904
407		0.975323	0.933209	1.06407	0.956618	0.943017	1.15308			0.99661	0.963601	1.01961	1.15308	1.05726	1.05575			1.13525	0.992883	0.940699	0.971629	1.05173	1.07827
408		0.949982	0.945946	1.02174	0.971699	0.963873	1.11892			1.03376	0.925602	1.03956	1.11892	0.993458	1.06218			1.12678	1.02011	0.995642	1.03173	1.05226	1.08787
409		0.98847	0.913049	1.0543	0.971338	0.993782	1.12877			1.00453	0.937182	1.00002	1.12877	1.02794	1.00047			1.15143	0.981165	1.01095	1.04668	1.05912	1.1044
410		0.955094	0.919943	1.07511	0.965266	0.981029	1.073			0.954528	0.904117	1.01355	1.073	0.997072	1.04703			1.13733	1.0277	1.03936	0.971135	1.08326	1.07079
411		0.952559	0.929718	1.08662	0.970279	1.01342	1.18879			0.978766	0.946907	1.01626	1.18879	1.04288	1.06076			1.16722	1.00818	1.02436	1.00407	1.04889	1.09387
412		0.982148	0.935891	1.07849	0.972814	0.970321	1.12986			1.00874	0.889656	1.01504	1.12986	0.998641	1.09656			1.16678	1.02059	1.09453	1.04713	1.06149	1.08912
413		0.993166	0.936247	1.0554	0.983752	1.00093	1.14249			1.01992	0.974297	0.99354	1.14249	1.02836	1.0309			1.16331	0.993212	1.06138	1.02273	1.07894	1.08477
414		0.963171	0.900539	1.0755	0.951029	0.979477	1.20922			1.02729	0.926568	0.992438	1.20922	1.0265	1.06731			1.17227	1.05768	1.09663	1.00519	1.07518	1.07371
415		0.946741	0.942135	1.04957	0.947706	0.967697	1.22247			1.0433	0.939987	0.967005	1.22247	1.03278	1.04606			1.15256	0.990047	1.04611	1.01908	1.06835	1.05645
416		0.981895	0.926512	1.05415	0.973801	1.01595	1.15366			1.00726	0.913455	1.03464	1.15366	1.0244	1.03696			1.14785	1.01072	1.08642	1.04744	1.0583	1.08441
417		0.995732	0.896256	1.04208	0.984128	0.985763	1.09766			1.00625	0.94897	1.0362	1.09766	0.997978	1.03516			1.16765	1.03789	1.04971	1.03803	1.09089	1.05798
418		0.96291	0.904653	1.07195	0.97202	0.995848	1.14626			1.10203	0.994259	0.996318	1.14626	1.06109	1.04465			1.11623	0.998042	1.08909	1.09401	1.03314	1.09471
419		0.957337	0.902007	1.06777	0.985961	0.965504	1.17482			0.991366	0.954083	0.970067	1.17482	1.04548	1.04746			1.12754	1.04062	1.12131	0.946117	1.06533	1.05698
420		0.939198	0.932484	1.09877	0.973786	0.984108	1.19107			1.05446	0.972512	0.989769	1.19107	1.01022	1.05082			1.13241	0.966236	1.07162	0.979706	1.09658	1.0668
421		0.987316	0.958621	1.05162	0.986159	0.969445	1.22741			1.02603	0.945439	0.982565	1.22741	1.01585	1.05384			1.15189	1.02738	1.13214	0.983749	1.07149	1.07515
422		0.965394	0.965986	1.05502	0.93406	0.983667	1.20894			0.999429	0.934558	0.979692	1.20894	1.00896	1.02896			1.16383	1.0598	1.08121	1.04856	1.05407	1.07122
423		0.966428	0.918533	1.07157	0.973236	1.03049	1.09496			1.08343	0.936866	1.0168	1.09496	1.03694	1.04975			1.18033	1.00462	1.07448	1.00824	1.05085	1.07883
424		0.989106	0.926102	1.08395	1.03195	0.982904	1.21764			1.02397	0.981648	0.995549	1.21764	1.0509	1.07853			1.15501	1.00847	1.0453	0.982895	1.07542	1.05385
425		0.959923	0.926529	1.07105	0.976708	1.00083	1.18218			1.02169	0.954105	0.982208	1.18218	1.02201	1.07144			1.16274	0.999516	1.0851	0.983055	1.02948	1.09559
426		0.979356	0.909474	1.09768	0.994481	1.00282	1.22511			1.00015	0.972709	0.957067	1.22511	0.990733	1.01087			1.18453	1.0461	1.11177	0.960461	1.05473	1.08319
427		0.960472	0.927405	1.03114	0.994008	1.00429	1.18323			1.00111	0.974188	1.01014	1.18323	1.04036	1.0288			1.18579	1.01123	1.02302	1.01686	1.05285	1.06959
428		0.951362	0.925306	1.06482	1.00044	1.01146	1.23223			0.960037	0.965691	1.00772	1.23223	1.01583	1.08514			1.21938	1.05131	1.03754	0.981387	1.07759	1.08787
429		0.931125	0.914873	1.05759	0.998645	1.03318	1.21234			1.0334	0.948735	1.03175	1.21234	1.02987	1.08206			1.20956	1.03303	1.07548	0.962685	1.09224	1.08582
430		0.932549	0.924399	1.04117	0.981349	1.03566	1.23563			1.00407	0.961298	0.960228	1.23563	1.01515	1.03493			1.26048	1.02841	1.08003	1.02518	1.04768	1.10246
431		0.95887	0.918297	1.02358	1.01852	1.02863	1.21018			0.977982	0.983154	1.02696	1.21018	1.05024	1.06948			1.2011	1.00805	1.03777	0.988499	1.04788	1.08371
432		0.926519	0.924199	1.00755	1.01608	0.959071	1.19593			1.01025	0.939796	1.00794	1.19593	0.975372	1.04862			1.20211	1.07712	1.10721	0.955062	1.02203	1.08865
433		0.965293	0.921869	1.03171	0.996573	0.994928	1.18948			1.00495	0.959884	0.99739	1.18948	1.01911	1.04007			1.23972	1.01009	1.12697	0.946882	1.03958	1.0641
434		0.951928	0.889843	1.03481	0.989529	0.97271	1.16989			1.0194	0.93984	1.01683	1.16989	0.983019	1.06611			1.18259	1.00394	1.08677	0.962654	1.03674	1.09388
435		0.932689	0.914788	1.0395	0.973572	1.01046	1.18209			1.03942	0.977162	0.996204	1.18209	0.998929	1.04137			1.23634	1.02874	1.10996	0.956792	1.00388	1.07718
436		0.960792	0.967854	1.0461	1.02169	1.05489	1.21977			0.999662	0.979175	0.988593	1.21977	0.999411	1.09699			1.22996	1.04969	1.0701	1.03598	0.995356	1.11475
437		0.998801	0.962237	1.02962	0.957086	1.05201	1.23242			0.971543	0.976954	1.00408	1.23242	0.965505	1.07072			1.24119	1.05356	1.11356	0.963877	1.01312	1.07411
438		0.953538	0.916114	1.05759	0.990547	1.01983	1.20024			1.01522	0.976742	0.994756	1.20024	1.00023	1.06416			1.18999	1.02395	1.08899	1.04429	1.01581	1.09765
439		0.988509	0.928909	1.03927	1.00106	0.965675	1.11653			1.02614	1.02214	1.00684	1.11653	1.0063	1.04308			1.22173	1.04844	1.11997	0.958237	0.9736	1.09291
440		0.983689	0.928157	1.02285	0.993616	0.994355	1.03815			0.972255	0.982553	0.997147	1.03815	1.04121	1.06519			1.20565	1.02125	1.14359	0.962467	0.98999	1.05347
441		0.941753	0.918422	1.08013	0.975298	1.0055	1.03861			0.970325	0.972016	1.00342	1.03861	1.03245	1.05872			1.1637	1.03978	1.18026	0.953069	1.04509	1.07646
442		0.955122	0.920517	1.04158	1.03953	0.974566	1.01832			1.04004	0.915779	1.01357	1.01832	1.00524	1.0802			1.22239	1.0172	1.16837	0.972523	1.04626	1.11319
443		0.9876	0.921949	1.0381	0.978728	1.01343	0.971286			1.01687	0.969664	1.03085	0.971286	1.02017	1.08735			1.23558	1.0551	1.12949	0.975681	1.06199	1.14356
444		0.934588	0.936869	1.01813	1.036	0.980451	0.989979			0.985663	0.93518	1.0153	0.989979	1.02181	1.07174			1.22249	0.989215	1.11782	0.943573	0.989982	1.09409
445		0.94334	0.950576	1.04845	1.03214	1.01048	1.06251			1.04402	0.932342	1.01837	1.06251	1.00376	1.05244			1.19482	1.02036	1.12616	0.977566	1.00623	1.06835
446		0.930739	0.965141	1.05643	1.13716	1.04986	1.03748			1.01032	0.922879	1.01343	1.03748	1.01943	1.1001			1.21428	1.03736	1.15584	1.05897	1.00885	1.06704
447		0.960523	0.952733	1.05119	1.02269	1.0137	0.996969			1.04531	0.955955	1.05027	0.996969	1.04183	1.07816			1.2149	1.06185	1.16142	1.02247	0.934243	1.07689
448		0.955629	0.932395	1.01576	0.969103	1.00554	1.03145			1.08431	0.973816	1.02163	1.03145	0.999977	1.1091			1.23085	1.03233	1.1764	1.05036	0.980274	1.11546
449		0.963386	0.915696	1.06074	1.06833	0.975834	0.979709			1.05138	0.975525	0.987159	0.979709	1.02476	1.06508			1.26173	1.04739	1.13188	1.02559	0.970087	1.10992
450		0.943632	0.94946	1.0333	0.999912	0.983261	1.03142			1.06238	0.951458	1.03815	1.03142	0.998895	1.09239			1.20836	1.02754	1.10769	1.03476	1.01242	1.07401
451		0.922935	0.964278	1.04523	1.04555	1.00133	0.997419			1.01106	0.98257	1.01364	0.997419	1.00057	1.03063			1.22404	1.05504	1.14813	0.939802	1.03796	1.06589
452		0.982605	0.922309	1.0462	1.01772	1.01297	1.00119			1.01263	0.937319	1.04841	1.00119	1.00082	1.05695			1.21595	1.01415	1.09455	1.0063	1.0771	1.05115
453		0.971618	0.935767	1.01307	0.956359	0.990566	1.00959			1.03936	0.974198	0.983934	1.00959	1.03135	1.08779			1.2427	1.0422	1.07374	0.98965	1.04904	1.09732
454		0.988228	0.969131	1.02036	0.953483	1.0252	0.958056			0.99924	0.935605	0.974542	0.958056	1.03706	1.04516			1.19193	1.04722	1.12349	0.987195	1.04303	1.09624
455		1.00237	0.974445	1.03896	0.985645	1.01672	1.02909			1.03545	0.910159	0.99159	1.02909	1.01198	1.07616			1.17833	1.00601	1.11774	1.02264	1.05572	1.0788
456		0.93228	0.925489	1.05052	0.973379	1.01503	1.05075			1.01402	0.919048	0.977688	1.05075	0.993798	1.06801			1.21118	1.05299	1.06787	1.05875	1.0439	1.09385
457		0.994535	0.932289	1.0364	1.02391	1.00191	1.05501			0.988744	0.911141	1.02664	1.05501	0.980453	1.0946			1.18912	1.05211	1.08056	1.02639	1.06622	1.10333
458		0.943562	0.956611	1.02917	0.974346	1.01616	1.02004			1.04127	0.877541	1.0194	1.02004	1.06224	1.07113			1.19867	1.02974	1.06464	1.013	1.03027	1.09234
459		0.947174	0.944786	1.0411	0.993173	0.956588	1.03201			1.0186	0.874021	0.993798	1.03201	1.02244	1.09292			1.16314	1.02545	1.11061	1.02401	1.02215	1.11271
460		0.952602	0.945035	1.07417	1.0033	1.02849	0.978981			1.00737	0.907075	1.02761	0.978981	1.00632	1.06974			1.2101	1.07646	1.12938	1.02833	1.01423	1.10616
461		0.985927	0.939084	1.05329	0.974651	0.992979	1.00042			1.02585	0.879986	0.997524	1.00042	1.02515	1.07122			1.18708	1.03533	1.17458	0.938654	0.993459	1.06986
462		0.977254	0.930092	1.05208	0.985045	1.0056	1.05892			1.06823	0.876488	0.983379	1.05892	1.03065	1.03495			1.21774	1.03006	1.16369	0.999746	1.03602	1.08446
463		0.969906	0.945657	1.00814	0.995122	0.978199	1.05218			1.06407	0.903108	0.999668	1.05218	1.03767	1.07581			1.22137	1.03797	1.08138	1.00084	0.98443	1.07713
464		0.95222	0.942326	1.03922	1.03816	1.03119	0.979804			1.06279	0.919043	0.991739	0.979804	1.01713	1.07038			1.2426	1.00718	1.08619	1.05222	1.02724	1.06617
465		0.9714	0.954792	1.0222	1.02459	1.01132	1.03734			0.990404	0.907572	1.00813	1.03734	0.995327	1.04049			1.20594	1.02549	1.08263	0.990687	0.986634	1.08461
466		0.958374	0.925938	1.03085	1.02482	0.967511	0.997265			1.01405	0.955519	0.9993	0.997265	1.08666	1.0697			1.26097	1.02568	1.02624	1.02432	0.957404	1.09848
467		0.943582	0.933636	1.04609	1.0377	1.02466	1.02292			1.0047	0.920773	0.999643	1.02292	1.01496	1.07473			1.25134	1.01922	1.02838	1.02273	0.985994	1.08867
468		0.963959	0.946369	1.00949	1.02499	1.03473	0.962306			1.0157	0.966504	1.01343	0.962306	1.01747	1.06255			1.20689	1.05557	1.03051	0.992537	0.969798	1.09129
469		0.91354	0.908042	1.02456	1.03403	0.978801	1.00383			1.0203	0.986177	1.00421	1.00383	1.02399	1.05476			1.21218	1.02224	1.08178	1.02413	1.01081	1.07869
470		0.979473	0.938986	1.03544	1.06075	1.04668	0.982615			1.07085	0.970106	1.04071	0.982615	1.04095	1.07083			1.21664	0.974834	1.08628	1.00086	0.940339	1.07065
471		0.975655	0.997064	1.05883	1.05328	0.94499	0.967592			0.999381	0.986139	0.966762	0.967592	0.996981	1.04959			1.23826	1.03115	1.09839	1.00402	0.972273	1.08285
472		0.982753	0.95811	1.0319	0.951233	0.990943	1.04693			1.00877	1.0094	1.01269	1.04693	1.0322	1.04869			1.24549	1.02009	1.11325	1.02699	1.01179	1.07646
473		0.990093	0.95155	1.01195	1.03834	1.00193	0.986374			1.04457	0.923556	0.996944	0.986374	1.02607	1.07188			1.22036	1.07214	1.08567	1.039	0.972524	1.11607
474		0.962875	0.969424	1.01984	1.04071	1.00872	0.995939			1.04989	0.956228	1.00816	0.995939	1.03587	1.02879			1.24128	1.01978	1.13062	1.00271	0.986819	1.10363
475		0.946819	0.936865	1.01807	1.04262	0.967168	1.00327			1.05437	0.926164	1.00854	1.00327	1.06893	1.06044			1.27338	1.04158	1.11446	1.02822	1.01256	1.09555
476		0.986169	0.921597	1.00858	1.01665	0.969102	1.0124			1.06287	0.933057	0.981711	1.0124	1.03353	1.02268			1.2162	1.00283	1.11672	1.00069	1.01416	1.08916
477		0.956779	0.937323	1.03325	1.01906	0.991373	0.978466			1.04782	0.918737	1.01662	0.978466	1.01742	1.08684			1.23016	1.03159	1.13158	0.951699	1.01172	1.07797
478		0.938937	0.988098	1.03151	0.998166	1.00109	1.01998			1.04811	0.858173	0.967005	1.01998	1.06859	1.04954			1.20469	1.03874	1.13316	0.994827	1.04932	1.10962
479		0.915736	0.98559	0.972309	0.979527	0.976627	0.974494			1.04932	0.891195	1.01946	0.974494	1.0306	1.04496			1.2571	1.06879	1.13887	0.978278	1.05127	1.05672
480		0.9519	0.962001	1.02585	0.988185	0.96522	0.992358			1.06047	0.840962	1.01386	0.992358	1.06201	1.04085			1.22686	1.07116	1.13361	0.998483	1.07129	1.09895
481		1.01883	0.932026	1.00094	0.990068	1.00812	0.981402			1.02738	0.820639	1.01995	0.981402	1.0145	1.07619			1.21918	1.00516	1.09696	0.991003	1.0671	1.11369
482		0.988263	0.935228	1.02129	1.0019	1.01617	1.05532			1.02749	0.866654	1.00798	1.05532	1.00113	1.04298			1.20284	1.04924	1.07373	1.00463	1.04438	1.07406
483		0.990635	0.932195	1.00155	0.994262	1.04892	1.00666			1.02297	0.863734	1.01344	1.00666	1.03697	1.04735			1.1818	1.08689	1.11629	1.02407	1.06799	1.10791
484		1.01399	0.956816	1.01446	0.91676	1.02077	1.0081			1.01565	0.870294	0.983547	1.0081	1.01226	1.0251			1.19155	1.00746	1.07796	0.992235	1.08933	1.10641
485		0.929593	0.964136	1.02254	0.952343	1.05656	1.06882			1.0676	0.876695	1.02287	1.06882	1.03241	1.03322			1.20518	1.08529	1.03172	0.985096	1.06537	1.07867
486		0.965156	0.938012	1.03383	0.995637	0.996499	1.03403			0.99844	0.927523	1.0415	1.03403	1.05234	1.05672			1.16123	1.05351	1.05173	1.00948	1.06527	1.08032
487		0.985506	0.9186	1.0428	0.941445	1.01401	0.989393			1.03037	0.8863	0.983527	0.989393	1.06434	1.03082			1.15227	1.09016	1.10176	1.03931	1.07947	1.07698
488		0.960488	0.931604	1.06431	0.989854	1.00358	0.998704			1.07893	0.937723	1.00685	0.998704	1.05859	1.00804			1.17622	1.02241	1.09609	0.985812	1.04791	1.07286
489		0.966794	0.938115	1.03446	0.972849	1.01459	1.00159			1.04136	0.968217	1.01148	1.00159	1.0282	1.02355			1.16801	1.10213	1.04583	0.99388	1.06349	1.0726
490		0.982254	0.936447	1.05464	0.942412	0.998051	1.11703			1.02768	0.93674	0.983051	1.11703	1.00339	1.06536			1.18518	1.08555	1.07912	0.967266	1.046	1.0503
491		0.953316	0.940481	1.04473	0.997107	1.0168	1.04754			1.00331	0.958362	0.984961	1.04754	1.03769	1.03383			1.14548	1.04591	1.02298	0.979634	1.03079	1.08512
492		0.972348	0.908598	1.03243	1.03517	0.995138	1.01548			1.01438	0.939082	0.994711	1.01548	1.02064	1.08502			1.10881	1.04639	1.20561	0.996958	1.06771	1.07323
493		0.953936	0.926747	1.02013	1.05877	0.982321	1.04023			1.00602	0.904538	1.04316	1.04023	1.057	1.06417			1.1709	1.06233	1.08048	1.00692	1.05238	1.0732
494		0.941546	0.959569	1.02798	1.02829	0.984451	1.02359			1.07544	0.925892	0.96705	1.02359	1.02242	1.03396			1.15008	1.04061	1.11536	1.00871	0.997067	1.12329
495		0.996449	0.937772	1.0543	0.993005	1.0128	1.01606			1.01821	0.917591	0.993411	1.01606	1.06612	1.04999			1.13707	1.02675	1.10353	0.981543	0.98875	1.11212
496		0.946713	0.930536	1.03617	1.01887	1.05205	1.04865			1.00253	0.860586	1.0371	1.04865	1.05179	1.03425			1.13606	1.0729	1.07623	1.00099	0.95536	1.07022
497		0.954174	0.918751	1.07165	1.08674	0.965797	0.989558			1.0184	0.870168	1.00094	0.989558	1.06266	1.03833			1.15342	1.05659	1.03657	1.01888	1.02354	1.07505
498		0.952446	0.918208	1.08024	1.05964	1.01686	1.03554			1.02329	0.8487	0.992032	1.03554	1.0327	1.08895			1.14747	1.08012	1.05543	1.04151	0.999235	1.07821
499		0.964517	0.906921	1.04492	1.0489	1.0131	1.04425			1.02992	0.882447	1.01016	1.04425	1.02286	1.01119			1.19134	1.06376	1.03888	1.0087	0.993122	1.05194
500		0.967945	0.894219	1.02477	0.966879	1.00519	1.04757			0.981115	0.850228	1.01477	1.04757	1.08725	1.03245			1.21875	1.05967	1.03584	1.01003	1.04176	1.0915
501		0.979134	0.931639	1.06247	0.977201	1.03583	1.0534			1.00771	0.8687	0.982709	1.0534	1.01536	1.05763			1.19761	1.0717	1.05533	1.01512	1.053	1.09484
502		0.961841	0.95159	1.05318	0.987259	1.00974	1.01488			1.05946	0.902917	1.01155	1.01488	1.09323	1.06457			1.17685	1.06869	1.03384	1.07231	0.988042	1.11158
503		0.980522	0.933574	1.07241	1.02303	1.00438	1.00621			1.04444	0.896745	1.03526	1.00621	1.03136	1.00808			1.19171	1.06357	1.04498	1.03544	1.06624	1.07894
504		0.946413	0.954223	1.05756	1.00854	1.01435	0.974849			1.03296	0.846926	0.968469	0.974849	1.03655	1.04048			1.20379	1.03941	1.04964	1.00358	1.0087	1.08347
505		0.969879	0.967645	1.03956	1.01176	1.00647	1.04017			1.03393	0.84023	1.005	1.04017	1.03196	1.02913			1.21111	1.02208	1.05742	0.97295	1.04185	1.0918
506		1.00731	0.937883	1.05404	0.989834	0.984784	1.05447			0.986608	0.886158	1.03345	1.05447	1.02965	1.06177			1.21556	1.06667	1.0237	1.02489	1.05703	1.10293
507		0.979243	0.952911	1.0704	0.998614	0.955448	1.01977			1.02348	0.878087	0.980848	1.01977	1.01606	1.07181			1.12256	1.07141	1.03086	1.01867	1.01831	1.06656
508		0.967184	0.987752	1.08355	1.05459	1.00639	1.02724			1.00378	0.923365	0.987105	1.02724	1.01489	0.975835			1.17738	1.07925	1.0521	1.02662	0.971587	1.10008
509		0.959369	0.965288	1.04518	1.04336	1.04969	1.03324			1.00859	0.882191	1.02524	1.03324	0.985919	0.961957			1.15753	1.07157	1.09625	1.01264	1.01534	1.1066
510		0.927019	0.947023	1.0446	1.07495	0.993253	0.96967			1.04968	0.897542	1.01604	0.96967	0.997689	0.970121			1.23083	1.02296	1.0618	1.03228	1.05249	1.09956
511		0.967773	0.950394	1.05111	1.05599	0.996818	0.998254			1.01498	0.903926	1.02668	0.998254	0.989759	0.94844			1.14375	1.05732	1.03664	0.987898	1.01094	1.07994
512		0.962465	0.949482	1.07568	1.07361	1.00672	1.02101			1.05493	0.928424	1.00899	1.02101	0.982724	0.997277			1.12998	1.0068	1.0279	0.981458	1.03973	1.08706
513		0.927584	0.973111	1.06326	1.09068	0.996519	0.974506			0.982438	0.889454	0.993738	0.974506	0.965409	1.0297			1.12884	1.02044	1.04887	1.04869	1.12076	1.09413
514		0.973982	0.988352	1.05983	1.11784	1.04139	1.06189			1.05912	0.884559	0.985135	1.06189	0.988456	1.01398			1.15644	1.0578	1.13766	0.977375	1.04763	1.12235
515		0.942451	0.979488	1.08411	1.17404	1.0276	0.986587			1.05766	0.902873	0.989392	0.986587	1.04883	1.03477			1.18112	1.08071	1.07314	0.935728	1.02299	1.0979
516		0.975199	0.943078	1.0537	1.16796	1.03182	0.985308			0.996537	0.944097	1.04039	0.985308	1.07592	1.04657			1.15292	1.08643	1.09426	0.992048	1.04807	1.08171
517		0.995092	0.915664	1.03714	1.07581	0.995305	1.00701			1.02847	0.946241	0.981642	1.00701	1.07148	1.02838			1.20239	1.05846	1.09718	1.00371	1.14551	1.11086
518		0.990116	0.95541	1.09877	1.10932	1.00146	1.03652			1.0381	0.927267	0.971659	1.03652	1.06173	1.03871			1.19903	1.05162	1.07155	0.945228	1.07328	1.09097
519		0.947645	0.970056	1.04477	1.03524	1.02533	1.0088			0.978171	0.953909	0.989744	1.0088	1.03506	1.07763			1.18203	1.05985	1.02732	0.973706	1.07322	1.08595
520		0.990494	0.948619	1.1113	1.07509	0.973406	1.02227			1.0345	0.919911	1.00879	1.02227	1.02125	1.02963			1.20005	1.03263	1.04244	1.00436	1.08313	1.10438
521		0.983814	0.924746	1.07354	1.02186	0.963345	1.03			1.00912	0.915075	1.051	1.03	1.02736	0.991712			1.17141	1.09665	1.02799	0.99734	1.02711	1.08418
522		0.955168	0.953565	1.06638	1.06907	1.02377	1.00584			0.983455	0.923949	0.981091	1.00584	1.01681	1.0453			1.1775	1.07172	1.03499	1.02841	1.01545	1.08641
523		0.942189	0.974187	1.05083	1.06801	0.965773	1.00742			0.99322	0.880788	1.01637	1.00742	1.01661	1.04617			1.16576	1.06334	1.00268	0.979359	1.05024	1.07392
524		0.957462	0.985185	1.06604	1.07792	0.955227	1.0281			0.996791	0.900216	1.02743	1.0281	0.995531	1.06741			1.18655	1.04382	1.03522	1.00676	1.02814	1.08174
525		0.951916	0.976749	1.04464	1.05096	0.99834	1.06649			1.01685	0.843963	1.00043	1.06649	1.00868	1.04071			1.11282	1.08609	1.02005	0.995837	1.02579	1.09348
526		0.983611	0.972568	1.06319	1.01882	1.05989	1.02276			1.03249	0.895113	0.983364	1.02276	1.0374	1.0593			1.1704	1.02376	1.03304	1.02644	0.992505	1.10337
527		0.983634	1.00946	1.07735	1.02362	1.00292	1.07064			0.988587	0.86881	1.03228	1.07064	1.02583	1.08906			1.18956	1.02073	1.04562	0.958357	0.997944	1.12692
528		0.950539	0.987645	1.05398	1.07894	0.979751	0.989174			0.996107	0.908849	1.01604	0.989174	0.96397	1.06197			1.12223	1.06115	1.10467	0.92875	1.01171	1.10446
529		0.972129	0.97525	1.0642	1.05827	1.04396	1.01607			1.03706	0.889541	0.999548	1.01607	1.00164	1.06328			1.21042	1.05406	1.05703	0.968333	1.01289	1.06821
530		0.961884	1.01161	1.06601	1.05968	1.00027	1.03119			0.999779	0.92814	1.02724	1.03119	1.04927	1.05248			1.189	1.08975	1.02975	1.0621	1.02645	1.07315
531		0.959213	1.03555	1.05188	0.988139	1.02761	0.982698			0.962647	0.913613	1.02697	0.982698	1.05665	1.05045			1.16173	1.10728	1.05619	1.025	1.02737	1.09153
532		0.981372	0.985648	1.08499	1.02461	0.995873	1.08637			1.00021	0.920189	1.02009	1.08637	1.03926	1.07714			1.12708	1.07363	1.05448	1.01429	1.03703	1.09016
533		0.965733	0.973582	1.09059	1.02652	1.02791	1.04003			0.981995	0.86703	0.972304	1.04003	1.03883	1.02758			1.14504	1.08349	1.08153	0.979741	1.02626	1.09025
534		0.998462	0.97988	1.04272	1.03597	0.979197	0.989482			1.04553	0.884739	1.00052	0.989482	1.00699	1.05341			1.16124	1.05831	1.066	1.02257	1.07385	1.05784
535		0.964138	0.982344	1.06916	1.08153	1.03513	1.0077			1.03397	0.939524	0.971932	1.0077	1.0116	1.01958			1.16927	1.05254	1.11199	0.988872	1.11694	1.08421
536		1.01373	0.970447	1.11031	1.0958	1.00162	0.965515			1.00921	0.90928	1.01574	0.965515	1.02845	1.06537			1.16724	1.12631	1.09049	0.997412	1.03377	1.0984
537		1.0075	0.965817	1.04545	1.08798	1.00102	1.00151			1.00578	0.903523	1.0289	1.00151	1.07418	1.06001			1.1489	1.05371	1.08229	0.992288	1.00564	1.09325
538		0.963156	0.956758	1.07117	1.09555	0.983623	1.05357			1.01733	0.918503	1.01785	1.05357	1.09383	1.07208			1.15764	1.07204	1.07664	0.938308	0.985666	1.07574
539		0.984945	0.947379	1.07948	1.11814	1.04755	1.04039			1.01236	0.88827	1.01315	1.04039	1.05926	1.04849			1.18273	1.08456	1.10577	0.98635	1.01171	1.05497
540		0.96417	0.961317	1.0729	1.14125	1.00563	1.01313			1.0236	0.923103	0.976318	1.01313	1.03159	1.10591			1.19772	1.05277	1.0746	1.00344	1.00731	1.10769
541		0.976209	0.970047	1.12053	1.09795	1.01052	1.0268			1.02787	0.893863	0.9909	1.0268	1.01214	1.08925			1.1824	1.10989	1.0366	0.941723	1.02134	1.08303
542		1.01077	0.964198	1.06436	0.983202	1.03645	1.08009			0.988723	0.878894	1.01903	1.08009	0.976335	1.05856			1.21045	1.01301	1.02272	0.970263	1.04612	1.10459
543		0.995162	0.969242	1.07113	0.981746	1.01785	1.06952			1.00206	0.929532	0.969828	1.06952	1.04054	1.04453			1.16213	1.04449	1.06153	0.948719	1.19079	1.09132
544		0.965671	0.982642	1.04765	1.00327	1.02304	0.997064			1.01452	0.916074	1.03265	0.997064	1.03336	1.05529			1.17228	1.02025	1.05949	0.996847	1.08879	1.12379
545		0.983474	0.972061	1.05407	1.00423	1.02226	1.05728			1.00469	0.903042	0.989313	1.05728	1.00364	1.07698			1.15066	1.03685	1.0606	0.958629	1.17911	1.06422
546		0.978989	0.956353	1.05816	0.985442	0.973988	1.03306			1.00238	0.913171	1.02916	1.03306	1.04227	1.05334			1.17704	1.06321	1.04867	0.966163	1.16862	1.07503
547		0.960742	0.928175	1.08052	1.05138	1.01041	1.06001			1.02447	0.87735	1.02569	1.06001	1.02203	0.999001			1.183	1.0478	1.0511	1.00659	1.17666	1.09448
548		0.987948	0.964403	1.06393	1.01325	1.00043	1.06783			1.02328	0.927976	1.0133	1.06783	1.02546	0.920883			1.16159	1.08504	1.05575	1.04428	1.13527	1.07182
549		0.950099	0.966907	1.12329	0.994145	1.01783	1.09441			0.986246	0.860978	0.996294	1.09441	1.05348	0.916808			1.17794	1.06988	1.08591	1.00842	1.13603	1.09685
550		0.981052	0.952257	1.05315	0.994054	1.02439	1.05065			1.03437	0.903059	0.989357	1.05065	1.03286	0.920238			1.1894	1.09682	1.20522	1.05285	1.13844	1.07679
551		0.986052	0.965075	1.01764	1.03399	1.0142	1.03878			1.0641	0.89776	1.00326	1.03878	1.01217	0.939942			1.16407	1.11226	1.19515	1.02339	1.10003	1.10309
552		0.956966	0.965693	1.07869	1.00922	0.977866	1.1592			1.02066	0.909307	1.00808	1.1592	1.03242	0.933831			1.20417	1.08966	1.10804	1.0031	1.14509	1.05397
553		0.962532	0.95586	1.08749	1.0131	0.98426	1.09944			1.02377	0.88487	0.987199	1.09944	1.03283	0.949876			1.23571	1.09659	1.10088	1.00435	1.1254	1.09286
554		0.983864	0.940663	1.08362	0.992191	1.02469	1.0604			1.00066	0.903588	1.03335	1.0604	1.0093	0.996279			1.23699	1.07706	1.10556	0.978158	1.15649	1.07244
555		0.994718	0.940423	1.06059	1.00414	0.998982	1.10342			1.00398	0.954122	1.06035	1.10342	1.01669	0.958875			1.11491	1.0875	1.09745	1.01161	1.06461	1.07605
556		0.959037	0.973458	1.09214	1.02643	1.00856	1.03794			1.03825	0.886087	1.00069	1.03794	0.994857	0.97463			1.158	1.05672	1.12148	0.976979	1.06139	1.07412
557		0.96743	0.985968	1.0696	1.01656	0.967594	1.06396			1.02577	0.900789	1.00477	1.06396	1.04481	0.946423			1.13272	1.06689	1.12618	1.03666	1.07659	1.10135
558		0.988751	0.93123	1.08435	1.04673	1.04229	1.03247			0.982566	0.930945	1.04065	1.03247	0.99552	0.946364			1.14263	1.08395	1.05288	1.05926	1.03206	1.06293
559		1.0098	0.913712	1.07064	1.01999	1.03049	0.992003			1.03683	0.906546	0.991754	0.992003	1.0642	0.900881			1.0977	1.08523	1.0446	0.996562	1.09166	1.08344
560		0.989839	0.936892	1.06234	1.04675	1.04985	0.994022			1.03594	0.94211	0.970186	0.994022	1.02739	0.904401			1.11197	1.09061	1.06044	1.01036	1.03025	1.08901
561		0.946499	0.958297	1.05787	1.0183	1.00985	1.03837			1.01368	0.947245	1.03693	1.03837	1.00328	0.976607			1.13331	1.08238	1.04309	0.997767	1.07968	1.05132
562		0.954849	0.919369	1.03108	1.01813	1.02038	1.04291			0.9761	0.959	0.983145	1.04291	1.03865	0.953459			1.09336	1.09311	1.03468	1.01066	0.993861	1.10529
563		0.953893	0.932213	1.01401	1.00178	1.00693	1.01855			1.00693	0.961445	1.01357	1.01855	1.01967	0.967206			1.10892	1.03167	1.04914	0.976828	1.03704	1.06211
564		0.976209	0.929416	1.0345	1.05431	0.993376	0.977525			0.995061	0.914497	1.03759	0.977525	1.02519	1.00121			1.16834	1.0537	1.06379	1.00292	1.05448	1.04927
565		0.973097	0.932253	1.0292	0.98391	1.03074	0.995537			1.00711	0.896286	1.03266	0.995537	0.999807	1.01907			1.13109	1.04944	1.05318	1.07118	1.02446	1.09669
566		0.969942	0.958039	0.903234	1.02863	1.03239	0.988369			1.00923	0.910191	0.990404	0.988369	0.996539	0.993833			1.20023	1.05051	1.06392	1.02707	1.05506	1.07164
567		0.962325	0.906232	0.891296	0.977822	0.989968	1.00927			1.01666	0.8672	0.993277	1.00927	0.991912	1.02686			1.20807	1.04218	1.11105	1.00933	1.02726	1.1048
568		0.985085	0.899636	0.873561	0.974219	0.99764	0.997928			1.00831	0.90009	1.00002	0.997928	0.999235	1.0427			1.2086	1.08067	1.06979	1.04093	1.02017	1.10087
569		0.975113	0.930265	0.883281	0.995112	1.04794	0.989464			0.945306	0.893678	0.99929	0.989464	1.02683	1.02869			1.18767	1.07929	1.08533	1.00763	1.028	1.08743
570		0.967886	0.959693	0.895454	0.979787	1.04469	1.03327			1.02392	0.853038	1.0199	1.03327	1.0489	1.02455			1.15106	1.03898	1.08971	1.02063	1.01163	1.10207
571		0.992058	0.977429	0.929547	0.981181	1.01623	1.11017			1.04878	0.875527	1.03191	1.11017	1.05074	1.07324			1.09505	1.09119	1.0695	0.958455	1.03899	1.0949
572		0.991731	0.980204	0.927401	0.983619	0.98282	1.02283			0.987766	0.864307	1.0056	1.02283	1.06754	1.06075			1.11571	1.10608	1.04398	1.00885	1.05649	1.11377
573		0.974352	0.959133	0.886467	0.941394	1.06907	1.09533			1.01053	0.866397	1.02403	1.09533	0.994959	1.04868			1.09951	1.08762	1.10393	1.03136	1.03532	1.07773
574		0.976232	0.937052	0.874631	0.985157	1.05612	1.18331			1.04932	0.817954	1.0052	1.18331	1.01028	1.05078			1.19887	1.08462	1.08639	1.0119	1.05847	1.08676
575		0.955555	0.949767	0.879461	0.963484	0.993973	1.18631			1.04429	0.840143	0.98317	1.18631	1.00878	0.998274			1.18672	1.07939	1.07996	0.985501	1.10641	1.12587
576		0.95013	0.976633	0.864297	1.0056	1.00772	1.12919			1.00358	0.82686	0.992553	1.12919	1.01443	1.04591			1.11691	1.05812	1.0975	1.02404	1.10647	1.07847
577		1.00426	0.956171	0.909569	0.98308	1.02775	1.07417			0.982687	0.81331	0.969094	1.07417	1.01711	1.03678			1.1696	1.05328	1.10573	1.02068	1.02323	1.12144
578		0.936753	0.93449	0.92228	0.97938	1.03515	1.02502			1.01439	0.852192	1.07181	1.02502	1.00448	1.04082			1.17406	1.08384	1.0437	1.05937	0.964044	1.09513
579		0.982375	0.959956	0.87945	1.00955	1.04128	1.08193			1.01268	0.806232	1.00353	1.08193	1.02664	1.03395			1.18454	1.06173	1.08281	0.989179	1.04207	1.07681
580		0.953187	0.971528	0.899659	1.01428	1.03331	1.02287			0.998789	0.865666	1.00536	1.02287	0.988054	1.00506			1.11231	1.08573	1.08753	1.00726	1.05935	1.08908
581		0.961572	0.97147	0.917394	0.985365	0.999236	1.1148			1.03528	0.959901	1.00188	1.1148	1.02077	1.05644			1.17439	1.084	1.00713	1.00721	1.0202	1.07028
582		0.952271	1.00104	0.890282	0.96553	1.03478	1.05005			0.987203	0.945799	1.05835	1.05005	1.02326	1.0259			1.12843	1.08002	1.11176	1.04591	1.0135	1.06289
583		0.986863	0.969873	0.948347	0.970946	1.00607	1.1706			1.03377	0.943595	1.08444	1.1706	0.998992	1.05828			1.13481	1.09776	1.11685	1.01951	1.03136	1.11135
584		0.977515	0.951581	0.993291	1.00131	0.997018	1.11924			1.02511	0.951628	1.00487	1.11924	0.993243	1.02378			1.11649	1.06412	1.10935	0.98088	1.03715	1.06537
585		0.962344	1.00442	1.00347	0.972437	1.0501	1.14475			1.017	0.958858	1.05705	1.14475	1.01486	1.02504			1.15647	1.07466	1.12953	0.95697	1.05935	1.05913
586		0.979976	0.989192	1.0106	0.981227	0.999138	1.04957			1.03939	0.92563	1.01126	1.04957	0.997995	0.997751			1.15902	1.08806	1.16814	0.9219	1.07443	1.08548
587		0.953815	0.966382	1.08735	1.01422	1.05302	1.11615			1.02814	0.933035	1.03536	1.11615	1.0194	1.02261			1.15967	1.03876	1.15685	1.00384	1.07636	1.0692
588		0.980939	0.93602	0.973651	1.07301	1.03746	1.13051			1.0013	0.881432	1.0005	1.13051	0.997955	0.995954			1.23172	1.08389	1.19996	1.03655	1.06404	1.06383
589		0.986762	0.928402	0.891542	1.09729	1.05358	1.19907			1.04065	0.953767	0.978789	1.19907	0.965947	0.978326			1.156	1.1077	1.1786	0.960461	1.10862	1.08386
590		0.954743	0.981912	0.916815	1.07642	1.03145	1.12282			0.964823	0.875565	1.00098	1.12282	1.00632	0.989943			1.24133	1.07535	1.16473	1.01717	1.09524	1.1158
591		0.972387	0.99263	0.878902	1.09481	1.00124	0.997105			1.01267	0.849327	0.97347	0.997105	0.999502	0.982492			1.15301	1.05761	1.07741	0.970339	1.05274	1.0717
592		0.968413	0.940183	0.928738	1.06329	1.03414	1.05436			1.05553	0.894098	0.977266	1.05436	0.987992	1.01947			1.12054	1.05445	1.08883	0.976219	1.05823	1.08142
593		0.938149	0.949309	0.903351	1.0695	1.00109	0.985894			1.0032	0.904892	1.0133	0.985894	1.02833	1.01654			1.20324	1.10243	1.13959	1.00299	1.05649	1.08447
594		1.00505	0.955846	0.89127	1.00949	1.01709	0.937582			0.979707	0.875047	1.01444	0.937582	1.02001	1.01109			1.23439	1.06815	1.17192	0.908202	1.09747	1.09443
595		0.96835	0.940405	0.850249	1.00534	1.06295	1.00757			1.01365	0.913979	0.943165	1.00757	1.04368	0.983196			1.19876	1.09454	1.09857	0.961777	1.08194	1.0857
596		0.961416	0.970122	0.931083	1.02297	1.05063	1.00681			0.987758	0.902813	0.997147	1.00681	0.994664	0.969259			1.17931	1.06866	1.07626	0.968569	1.02327	1.1294
597		0.947517	0.962041	0.887685	1.06726	1.00393	1.01211			1.02334	0.931321	1.01492	1.01211	1.00263	0.947935			1.18941	1.09785	1.05218	1.00744	1.10957	1.07352
598		1.00299	0.95916	0.914552	1.01432	1.02656	1.00768			1.04367	0.899812	1.0031	1.00768	1.03571	0.98974			1.19449	1.07524	1.0447	1.03801	1.07312	1.10581
599		0.945844	0.973	0.885043	1.03645	1.0358	1.04438			1.05179	0.853251	1.01027	1.04438	1.01921	0.964891			1.19474	1.05997	1.02878	1.05638	1.09809	1.06313
600		0.982375	0.965991	0.917087	1.01943	1.03269	1.02275			1.06108	0.879593	1.00323	1.02275	1.01875	0.889422			1.20205	1.09169	1.09541	1.06665	1.10556	1.08801
601		0.988634	0.941508	0.919171	1.06998	1.00615	1.0985			1.0324	0.903523	1.03875	1.0985	1.00263	0.929991			1.21083	1.05145	1.14603	0.981769	1.10982	1.10327
602		1.04856	0.964118	0.932143	1.02285	0.998595	1.02351			0.976864	0.914546	1.0086	1.02351	0.981892	0.907425			1.14422	1.03361	1.08522	1.03586	1.11182	1.11552
603		0.957746	0.952755	0.964228	0.99895	1.02754	1.08249			1.02978	0.886474	0.97349	1.08249	1.01954	0.937275			1.19919	1.07128	1.08232	1.02825	1.03424	1.11118
604		0.981392	0.967227	0.936911	1.10214	1.0239	1.13647			1.06294	0.903566	1.00089	1.13647	1.00844	0.915792			1.19046	1.09093	1.12445	1.02208	1.12369	1.09948
605		0.957313	0.989406	0.951338	1.03241	1.07266	1.0639			0.961787	0.901285	0.987814	1.0639	1.02705	0.95794			1.21953	1.0914	1.10354	1.01026	1.05394	1.07526
606		0.965035	0.959756	0.950534	1.00771	1.00237	1.06888			1.01144	0.909073	1.01229	1.06888	1.03947	0.979333			1.22152	1.10612	1.08372	1.03917	1.04551	1.09527
607		0.962602	0.950287	0.911965	1.08846	1.02192	1.03895			1.00727	0.933122	1.03068	1.03895	1.04488	0.961149			1.14074	1.07402	1.13995	1.03385	1.06459	1.07876
608		0.963787	0.97996	0.940655	1.09605	1.00968	1.09241			1.02611	0.880253	0.988226	1.09241	0.996834	0.987131			1.17353	1.09018	1.16667	1.06233	1.05246	1.06617
609		0.993926	0.97891	0.916498	1.10003	0.986595	1.06821			0.99336	0.853011	0.948652	1.06821	0.999615	0.970744			1.20054	1.05061	1.12938	0.982641	1.11516	1.09269
610		0.987897	0.965235	0.976509	0.997387	1.02066	1.08138			1.0616	0.883506	0.987596	1.08138	1.0002	0.967648			1.20214	1.09324	1.11942	0.966567	1.08653	1.07175
611		1.01559	0.949967	0.958113	1.03024	0.992788	1.0852			1.01807	0.91871	0.987105	1.0852	1.00692	0.914849			1.21783	1.07912	1.06469	1.02496	1.07097	1.11613
612		1.00014	0.941584	0.953284	1.06849	0.997978	1.05172			1.00827	0.889721	1.01391	1.05172	0.985494	0.943079			1.17022	1.08565	1.06236	0.984353	1.07666	1.11081
613		0.972114	0.974365	0.929265	1.07871	0.99319	1.00669			1.00309	0.918252	0.986083	1.00669	0.995888	0.943553			1.18553	1.13004	1.11887	1.00274	1.08189	1.08687
614		1.01459	0.980974	0.954964	1.01298	0.944765	1.02506			1.01418	0.886878	0.934824	1.02506	0.997638	0.95396			1.1732	1.09338	1.04554	0.962062	1.06234	1.07891
615		1.01368	0.968459	0.904478	1.0122	1.00522	1.0678			1.03896	0.896587	0.999782	1.0678	0.9974	0.931489			1.22648	1.08032	1.04544	0.921247	1.10416	1.07426
616		0.990444	0.960769	0.940332	0.960868	1.02219	1.0481			0.997088	0.894807	1.0078	1.0481	0.981229	0.925252			1.17206	1.07339	1.08915	0.973395	1.07164	1.06597
617		0.989808	0.975014	0.927027	0.97343	1.04656	0.98316			0.978396	0.897754	0.993257	0.98316	1.00289	0.944379			1.22014	1.0787	1.09312	1.05636	1.0368	1.09554
618		0.973498	1.00252	0.911643	0.984128	1.02432	1.06455			0.966938	0.919403	0.975549	1.06455	1.00675	0.911907			1.19991	1.05711	1.05908	1.05876	1.07649	1.05373
619		0.955348	0.981427	0.956428	0.974829	1.04402	1.10426			1.06621	0.870916	0.978948	1.10426	1.00103	0.931002			1.18905	1.08076	1.073	0.994329	1.06771	1.10088
620		0.963105	0.954396	0.942555	0.981696	1.00706	1.01228			1.02495	0.879025	0.990082	1.01228	1.03742	0.943449			1.20562	1.13294	1.1071	1.01563	1.07005	1.06852
621		0.958877	0.955366	0.884546	0.978698	0.997572	1.03816			1.05295	0.911506	1.00744	1.03816	1.00873	0.94534			1.1828	1.06061	1.07065	0.976383	0.979125	1.10708
622		0.976727	0.967716	0.939164	1.00203	1.05454	1.00277			0.985168	0.867183	0.994125	1.00277	1.04109	0.94006			1.19165	1.0793	1.08276	0.945055	1.03834	1.07593
623		0.969739	0.968357	0.937597	1.00413	0.992568	1.05557			1.01523	0.897814	0.967005	1.05557	1.0749	0.945823			1.17718	1.09954	1.10855	1.0054	1.03486	1.08622
624		0.944822	0.947783	0.966963	0.980968	1.0117	1.07631			1.03226	0.884957	0.97286	1.07631	1.0461	0.959976			1.21646	1.06771	1.07162	1.00234	1.02349	1.09819
625		1.00162	0.928531	0.894497	0.975593	0.955967	1.01472			0.988156	0.860023	0.965685	1.01472	1.05071	0.94172			1.23505	1.14122	1.11678	0.985754	1.0323	1.0996
626		0.99301	0.952199	0.891951	0.971093	0.991403	1.08739			0.98962	0.899091	1.01776	1.08739	0.9771	0.967165			1.22597	1.10726	1.1821	1.00957	1.07466	1.08681
627		0.987051	0.961112	0.896135	1.01005	1.0166	1.04909			0.989186	0.888805	1.04104	1.04909	1.01984	0.936074			1.20381	1.09787	1.16251	0.967203	1.12046	1.1017
628		0.995166	0.964127	0.903802	1.04622	1.01258	1.05894			0.98317	0.923529	0.995609	1.05894	0.970648	0.966533			1.17473	1.10006	1.15085	0.961862	1.10705	1.07679
629		0.9987	0.98149	0.897826	1.06039	1.01358	1.11617			1.0208	0.914824	1.01484	1.11617	1.00879	0.934788			1.14317	1.06117	1.14846	1.00621	1.14163	1.09686
630		1.03201	0.971772	0.914244	1.11308	1.01882	1.09419			0.98952	0.877257	1.00394	1.09419	1.01354	0.931751			1.18302	1.14484	1.18361	0.952206	1.01913	1.08301
631		0.978209	0.980947	0.955465	1.13503	1.02247	1.0356			1.03338	0.877126	0.986862	1.0356	0.989906	0.932288			1.17911	1.11124	1.15995	0.972621	1.04736	1.05603
632		1.00762	0.974374	0.877965	1.10779	1.03503	1.07527			1.04051	0.89728	0.960897	1.07527	1.04176	0.95266			1.21311	1.14161	1.14484	1.02786	1.03657	1.0678
633		0.989589	0.95634	0.9033	1.12653	1.01729	1.02746			0.994647	0.888876	0.991878	1.02746	1.05194	0.975172			1.17464	1.09933	1.0958	1.01946	1.02929	1.07408
634		0.940614	0.947788	0.902773	1.03292	1.04	1.03428			0.972794	0.893012	1.02037	1.03428	1.08564	1.02967			1.2016	1.08085	1.04505	1.00964	1.0578	1.09475
635		0.941768	0.945978	0.894379	1.04124	1.03687	1.02909			1.00163	0.881028	0.9948	1.02909	1.03391	0.983516			1.157	1.04506	1.08679	1.02588	1.06506	1.08496
636		0.940754	0.957403	0.924144	0.984139	1.0391	1.09271			1.00024	0.859325	0.982863	1.09271	1.06547	1.03107			1.14815	1.13711	1.05619	0.979323	0.970005	1.06266
637		0.931948	0.936518	0.896494	0.947049	1.03656	1.08191			0.984867	0.859314	1.03133	1.08191	0.987131	0.98297			1.07756	1.0905	1.07171	0.998443	0.979173	1.0966
638		0.964251	0.944977	0.859426	0.946352	1.03587	1.04796			1.012	0.915075	0.964901	1.04796	1.05851	1.0298			1.16385	1.08077	1.09299	1.06993	0.995205	1.08167
639		0.973307	0.940325	0.872306	0.965912	1.05578	1.02271			1.02896	0.902568	0.973947	1.02271	1.04035	0.974738			1.10008	1.10647	1.10238	1.0314	1.03651	1.06643
640		0.914613	0.936367	0.976278	0.97857	1.00581	1.01307			1.01096	0.881208	0.996031	1.01307	0.996647	0.997737			1.11359	1.10017	1.09664	0.945019	1.01798	1.07391
641		0.975433	0.967289	1.0561	0.991239	0.9925	1.08179			1.00082	0.893056	0.96708	1.08179	0.981954	1.02275			1.13953	1.06521	1.1118	0.979928	1.02799	1.08027
642		0.995825	0.966342	1.0412	0.970773	0.980162	1.01901			1.03991	0.865039	0.984723	1.01901	1.07233	1.05138			1.13701	1.08669	1.09656	1.04062	1.01846	1.08444
643		0.941441	0.917879	1.03824	0.961336	1.00845	1.06009			0.971318	0.885023	0.982977	1.06009	1.04583	1.02436			1.12072	1.09465	1.10097	0.991229	1.04071	1.09569
644		0.952154	0.957243	1.02286	1.0597	1.02112	1.07449			0.951886	0.893661	0.99036	1.07449	1.0349	0.936052			1.12548	1.07991	1.09181	1.03983	1.04491	1.0884
645		0.971466	0.99102	0.963557	0.999118	1.00941	1.05577			1.00246	0.904472	0.978809	1.05577	1.05711	0.990372			1.0991	1.07306	1.13027	1.00083	1.02689	1.109
646		1.00972	0.948877	0.954559	0.941929	0.976515	1.06444			1.00745	0.865066	0.978997	1.06444	1.05471	0.98696			1.11187	1.08708	1.16934	0.944654	0.997525	1.1094
647		0.938336	0.931799	0.923463	0.975211	1.01041	1.06571			1.03418	0.897673	0.994532	1.06571	1.06594	0.985913			1.10842	1.10207	1.0818	1.00547	1.05103	1.08905
648		0.98902	0.937772	0.962333	0.921442	0.989724	1.02415			1.05111	0.876979	0.97936	1.02415	1.05774	0.983611			1.1186	1.10269	1.06864	1.00835	1.0319	1.06077
649		0.94449	0.959222	0.960336	0.948418	0.96309	1.00704			1.03848	0.862583	0.991635	1.00704	1.03125	0.978588			1.14839	1.08065	1.09636	0.996091	0.991494	1.08928
650		0.983872	1.00667	0.959096	0.967408	1.01058	1.05897			0.981521	0.89639	0.990816	1.05897	0.987335	0.965608			1.13631	1.08165	1.13746	0.994512	1.02959	1.11032
651		0.976029	1.0201	0.930755	1.07875	1.06226	1.09739			0.989411	0.887091	0.982773	1.09739	1.03481	0.964475			1.11161	1.11262	1.18011	1.00852	1.02435	1.06477
652		0.969602	1.01594	0.91237	1.06707	1.01167	1.07626			0.990662	0.870561	1.05481	1.07626	1.01937	0.966042			1.13949	1.11469	1.15428	1.10722	1.00253	1.07029
653		1.00219	0.979168	0.93326	1.05182	1.02017	1.10205			0.991724	0.908712	1.04424	1.10205	0.988598	0.974531			1.14193	1.10481	1.11925	1.04853	1.05471	1.1064
654		0.94669	0.943643	0.939559	1.09979	1.01388	1.04171			1.00993	0.916243	0.985596	1.04171	1.08544	0.997981			1.11513	1.09513	1.11139	0.979657	1.02736	1.07927
655		0.965605	0.939213	0.963736	1.06351	0.96521	1.12848			1.0426	0.899151	1.00568	1.12848	1.06249	0.966985			1.12074	1.11732	1.1259	1.06037	1.05743	1.10154
656		0.946885	0.966738	0.950242	1.05898	1.05142	1.0856			1.03758	0.889901	0.982183	1.0856	0.998771	0.980371			1.12342	1.11258	1.17275	0.987071	1.04425	1.11398
657		0.934889	0.996775	0.951696	1.03889	1.08409	1.09774			0.97914	0.919769	0.998849	1.09774	0.992903	1.01358			1.11295	1.09473	1.1462	1.03574	1.03343	1.11784
658		0.887227	0.974596	0.90773	1.1029	0.988691	1.06381			1.01963	0.841354	1.03749	1.06381	0.99996	1.0301			1.15691	1.10876	1.12462	0.960065	1.02278	1.10666
659		0.975292	0.959893	0.932466	1.07647	0.986796	1.06052			1.01116	0.934399	0.983165	1.06052	0.969764	0.979554			1.13058	1.11827	1.12438	1.04903	1.01092	1.0627
660		0.975807	0.943122	0.907991	1.11325	1.04036	1.06142			1.03206	0.881061	0.997112	1.06142	0.956703	0.974707			1.11827	1.08202	1.0682	1.05039	0.992271	1.12116
661		0.962138	0.936825	0.960838	1.11874	1.00818	1.04827			1.08559	0.895719	1.00233	1.04827	1.00532	0.993919			1.08305	1.10542	1.06223	1.04607	1.00594	1.11818
662		0.988579	0.959093	0.957043	1.11443	1.04951	1.04262			1.03359	0.871069	0.97097	1.04262	1.01242	1.01855			1.08328	1.11099	1.05046	1.023	1.02484	1.12109
663		1.0035	0.93232	0.959865	1.11277	1.02518	1.09229			0.987223	0.86804	0.962396	1.09229	1.02372	1.01452			1.05725	1.07846	1.06332	1.06164	1.01986	1.12583
664		0.974883	0.918435	0.965078	1.11427	1.03748	1.05675			1.0531	0.889672	0.967601	1.05675	1.00579	1.07214			1.14297	1.11266	1.07268	0.990998	1.04594	1.08447
665		0.976029	0.933232	0.940296	1.11681	1.03507	1.17447			0.990147	0.869857	0.993729	1.17447	1.00456	0.978723			1.12409	1.08845	1.04316	1.00036	1.04216	1.10049
666		0.977121	0.930314	0.965949	1.13558	1.00292	1.24123			1.04217	0.85121	0.993699	1.24123	1.02003	1.05926			1.12209	1.07979	1.04435	1.00344	1.03194	1.10511
667		0.947353	0.93924	0.943635	1.15376	1.02197	1.14932			1.0648	0.845093	1.00724	1.14932	1.01873	1.02307			1.14187	1.07262	1.08312	0.984852	1.01714	1.10809
668		1.00082	0.978777	0.943953	1.15524	1.06267	1.20618			1.02142	0.87031	0.98387	1.20618	1.02254	1.02863			1.15115	1.04062	1.08336	1.04957	1.04875	1.11172
669		0.971416	0.988748	0.969728	1.0922	1.03007	1.2241			0.980588	0.868657	0.998263	1.2241	0.968898	1.00752			1.11176	1.07385	1.06634	1.05102	1.06933	1.10509
670		0.945446	0.951715	0.991212	1.10494	1.00456	1.22691			1.06937	0.8952	0.969302	1.22691	1.01098	0.947339			1.13943	1.09077	1.04879	1.0878	0.979415	1.09693
671		0.965359	0.955971	0.944199	1.1229	1.01035	1.22193			1.03945	0.879309	0.982431	1.22193	0.988269	0.97922			1.1333	1.12061	1.09566	1.07792	1.05065	1.1058
672		0.979992	1.00306	0.950882	1.12563	0.99929	1.17582			1.04574	0.904205	0.990489	1.17582	0.972817	0.986802			1.12628	1.13064	1.07628	1.06739	1.05169	1.0938
673		0.945052	0.997175	0.944578	1.10346	1.00412	1.23313			1.01019	0.904325	1.01583	1.23313	0.985233	1.01724			1.10235	1.10617	1.1609	1.04603	1.07033	1.12098
674		0.98223	1.01434	0.968719	1.09068	1.02605	1.24871			0.991317	0.934263	0.996318	1.24871	0.981546	1.03473			1.07892	1.1188	1.10272	1.00988	1.07661	1.07582
675		0.989597	0.987298	0.960059	1.04958	1.00005	1.22795			1.00615	0.889192	1.00959	1.22795	0.966326	1.07469			1.14073	1.06398	1.12431	1.03089	1.01869	1.11432
676		0.964829	0.969895	0.957524	1.08461	0.998326	1.17677			0.987215	0.891446	0.996849	1.17677	0.94568	1.06288			1.11205	1.07126	1.12996	1.02656	1.04801	1.08624
677		0.965059	1.01408	0.946242	1.12321	1.0344	0.986232			1.02062	0.939273	0.955961	0.986232	0.973899	1.057			1.12348	1.05947	1.09681	1.05611	1.03882	1.06526
678		0.955204	1.03719	0.922177	1.15441	0.983095	1.03717			1.04721	0.905514	0.976149	1.03717	0.953576	1.00966			1.09401	1.10781	1.06565	1.06007	1.02707	1.08409
679		0.968198	1.01561	0.965846	1.07817	1.03038	1.05156			0.98693	0.923081	0.940188	1.05156	1.00062	0.995611			1.10031	1.07252	1.0475	1.02047	1.01286	1.12073
680		0.981524	1.0177	0.959767	1.10733	1.02182	1.03003			1.04291	0.890835	0.96642	1.03003	0.996194	0.977094			1.09736	1.08628	1.10811	1.03361	1.04239	1.04863
681		0.952427	1.01693	0.973016	1.08425	1.04763	1.06596			1.03217	0.893028	0.9981	1.06596	0.989821	0.976774			1.0869	1.06409	1.04328	1.05098	1.0743	1.08888
682		0.960207	0.981992	1.01453	1.10318	1.02283	0.976945			0.988418	0.870829	1.02205	0.976945	0.989691	1.02682			1.12416	1.11572	0.870252	1.04687	1.03425	1.1019
683		0.941429	0.959524	1.00545	1.06642	1.00026	1.021			0.994591	0.906027	0.964991	1.021	1.02131	1.00237			1.11774	1.11918	1.00997	1.06144	1.06668	1.10499
684		0.935345	0.986746	0.978859	1.14265	1.02661	1.04953			1.00834	0.855985	0.98638	1.04953	1.01564	0.968871			1.11113	1.07839	0.999961	1.08443	1.02972	1.10288
685		0.913427	1.01084	1.01374	1.16205	1.02183	0.977874			0.991362	0.892117	0.968876	0.977874	1.00093	0.976697			1.08766	1.08422	1.0476	1.08703	1.06469	1.08885
686		0.949553	0.999822	0.993993	1.11739	1.00874	1.01851			0.968422	0.866212	0.973589	1.01851	1.01168	0.998455			1.09913	1.08686	1.11605	1.01905	1.04604	1.06412
687		1.0028	1.00367	1.01449	1.15866	1.05253	1.03677			1.00713	0.823586	0.972344	1.03677	1.01592	0.975068			1.06399	1.09498	1.05953	1.02224	1.0818	1.10474
688		1.00086	0.993858	0.931401	1.1677	1.00879	1.01057			1.00859	0.872979	0.975018	1.01057	1.00456	0.983886			1.09053	1.07433	1.06442	1.0555	1.0404	1.09801
689		1.00796	0.988574	1.01601	1.0787	1.00025	1.04893			1.04642	0.867243	0.949764	1.04893	1.00585	0.959543			1.04414	1.06513	1.07506	0.955239	1.02613	1.07751
690		0.95497	1.00364	1.00223	1.03665	1.0016	1.04354			1.04309	0.786363	0.968682	1.04354	0.97791	0.960675			1.0812	1.10111	1.09654	1.0337	1.03681	1.13237
691		0.986333	0.977616	1.01277	1.05494	1.01202	1.02323			0.963178	0.835221	0.978541	1.02323	1.02621	0.966741			1.09001	1.09024	1.14314	1.0128	1.05207	1.0894
692		0.989375	0.966729	1.04151	1.04336	0.973234	1.04974			1.03262	0.855876	0.955192	1.04974	1.03443	0.951992			1.13059	1.08306	1.09815	0.971562	1.03217	1.08065
693		0.984375	0.984954	1.02579	1.02242	0.959335	1.03336			1.04878	0.851559	0.975738	1.03336	1.02331	0.947195			1.09633	1.12952	1.09341	1.03873	1.02851	1.09511
694		0.979711	0.949109	1.04327	1.03189	1.02093	1.02859			1.07601	0.86911	1.02705	1.02859	1.01207	0.947023			1.10055	1.12995	1.15665	1.00904	1.05271	1.07947
695		0.96018	0.918386	1.02416	1.07498	1.04786	1.04744			1.03202	0.867473	0.999256	1.04744	1.02897	0.968871			1.07142	1.1019	1.22911	1.00934	1.06073	1.10448
696		0.956432	0.960058	1.005	1.06634	0.993479	1.09351			0.977049	0.861803	0.97602	1.09351	1.08462	0.981057			1.10289	1.1401	1.17942	1.05366	1.01822	1.0829
697		0.986941	0.979755	1.00886	1.10933	1.0427	1.022			0.951684	0.859581	0.946717	1.022	1.07009	0.984726			1.09446	1.1105	1.19664	1.12103	1.03289	1.07756
698		0.960277	0.986311	1.06032	1.14077	1.02231	1.07865			0.996686	0.880903	1.01151	1.07865	1.02666	0.970148			1.1566	1.09614	1.174	1.08684	1.02001	1.10559
699		0.984469	1.01178	1.02941	1.14883	1.01798	1.09786			0.999176	0.860242	1.00527	1.09786	1.06084	0.974513			1.10521	1.08861	1.17683	1.06617	1.07245	1.10731
700		1.011	0.996228	1.0435	1.07913	1.02662	1.05254			1.0417	0.848585	0.980674	1.05254	1.05114	0.933994			1.07428	1.1223	1.15678	1.06261	1.03048	1.09388
701		0.967204	0.985786	1.02293	1.04106	1.05717	1.10182			1.01488	0.89281	0.987636	1.10182	1.03564	0.955797			1.11274	1.08659	1.13672	0.977744	1.03009	1.07518
702		0.95846	0.998563	1.04532	1.08177	1.01604	1.03228			1.02984	0.876941	0.99414	1.03228	1.0544	0.909953			1.10697	1.11417	1.12046	1.04487	1.00143	1.08018
703		0.96238	0.978652	0.998156	1.09562	1.04871	1.02964			1.00367	0.91334	1.00502	1.02964	1.07409	0.937343			1.11951	1.09793	1.09582	1.03291	1.03432	1.07394
704		0.986821	0.967445	1.02742	1.12932	1.02859	1.03007			1.02976	0.883227	1.01049	1.03007	1.07352	0.982541			1.07451	1.1101	1.10899	1.00661	1.04139	1.07674
705		0.966888	0.994338	0.970327	1.15447	1.01299	1.03498			1.00818	0.883533	0.977861	1.03498	1.05483	0.953676			1.1378	1.12057	1.0408	1.02299	1.05171	1.08349
706		0.953316	0.992728	0.992395	1.10363	1.0132	1.02904			1.01266	0.919037	1.0112	1.02904	1.02399	0.970812			1.14086	1.04901	1.07347	1.03659	1.01081	1.11953
707		0.924203	1.00004	0.966292	1.09556	1.02337	1.08286			1.06012	0.883899	0.990682	1.08286	0.981829	0.936936			1.112	1.11537	1.05408	0.997865	1.0328	1.09833
708		0.972094	1.03541	0.964955	1.10593	1.02436	1.10391			1.01024	0.880848	0.997817	1.10391	1.03976	0.909605			1.11068	1.10845	1.08166	1.07239	1.04639	1.09006
709		0.958285	0.998843	0.934525	1.10788	1.01912	1.06488			1.00942	0.869197	0.988425	1.06488	1.01596	0.964394			1.20345	1.13555	1.10306	1.06373	1.03355	1.06323
710		0.948523	0.970785	0.939871	1.06801	1.03438	1.11345			0.982711	0.885356	0.98575	1.11345	1.02154	0.970306			1.15288	1.1137	1.16938	1.07862	1.06413	1.11584
711		0.947435	1.00972	0.949269	0.987147	1.01149	1.10263			0.993935	0.881165	1.0035	1.10263	1.01095	0.954926			1.1677	1.11784	1.16572	1.03753	1.04052	1.11122
712		0.992624	1.01817	0.915274	1.05121	1.00324	1.05933			0.99172	0.930399	1.00984	1.05933	1.04526	0.923713			1.145	1.12524	1.12288	0.998283	1.0232	1.08107
713		0.961888	1.0222	0.916784	0.976178	1.05345	0.979602			0.968274	0.914732	1.00469	0.979602	1.05229	0.950038			1.18394	1.1175	1.1062	1.04799	1.05716	1.11183
714		0.995026	1.01301	0.932046	0.966167	1.01616	0.957897			0.987352	0.890398	0.957677	0.957897	1.11711	0.965834			1.12441	1.11239	1.09296	1.04168	1.00946	1.10388
715		0.944795	1.00956	0.925291	0.963494	0.9885	0.996703			1.00784	0.894365	0.982828	0.996703	1.03505	0.919696			1.10243	1.12905	1.13563	1.04527	1.06865	1.05612
716		0.949993	1.00221	0.941438	1.02273	1.00964	1.01523			0.979667	0.889558	0.996239	1.01523	1.08987	0.907655			1.10536	1.10961	1.08999	1.0607	1.05256	1.1071
717		0.970538	1.00579	0.884336	1.06067	0.988872	0.986315			1.04874	0.910082	0.986594	0.986315	1.08024	0.938417			1.09034	1.12346	1.11283	1.03663	1.01953	1.06083
718		0.977418	0.980547	0.966609	1.0472	1.00817	1.01191			1.01652	0.939922	0.985314	1.01191	1.05979	0.969025			1.13448	1.11535	1.14211	1.08876	1.07101	1.08002
719		0.987398	0.979164	0.960833	1.0342	1.03569	0.954428			1.03823	0.883729	1.0139	0.954428	1.04383	0.971385			1.16105	1.10684	1.12945	1.08113	1.05363	1.12032
720		0.986411	0.954267	0.94299	1.0395	1.01089	0.995691			1.00202	0.912914	0.989243	0.995691	1.01151	0.966276			1.17414	1.1595	1.0952	1.0231	1.04768	1.07253
721		0.961377	0.924066	0.950513	1.06639	1.01862	1.00134			1.04296	0.909968	0.958476	1.00134	0.975485	0.952349			1.14851	1.12904	1.07079	1.04828	1.03457	1.11388
722		1.0018	0.943834	0.914454	1.0266	1.02337	0.988381			1.03902	0.900194	0.942852	0.988381	0.976505	0.960111			1.17147	1.11366	1.07179	0.982548	1.02843	1.09869
723		0.99324	0.951577	0.968345	1.03466	1.01581	1.07253			1.02266	0.896756	0.95026	1.07253	1.00129	0.917097			1.07656	1.14419	1.09899	1.07328	1.03493	1.12122
724		0.986789	0.995952	0.95272	1.09071	1.00861	1.07372			1.01664	0.874218	0.94573	1.07372	1.01874	0.969291			1.13729	1.09945	1.05988	1.04923	1.06853	1.11183
725		0.97374	0.983522	0.959265	1.02593	1.03387	1.09512			1.04793	0.898709	0.932001	1.09512	1.0241	0.961953			1.10978	1.10268	1.12214	1.04179	1.05624	1.07879
726		0.992374	0.954285	0.961462	0.963408	1.04861	1.0425			1.05888	0.923392	0.974542	1.0425	0.986423	0.961917			1.07799	1.06718	1.10416	0.987907	1.05386	1.11549
727		1.00146	0.963985	1.01097	0.984307	1.00928	0.99984			1.01899	0.921248	0.958938	0.99984	1.01732	0.959646			1.09912	1.11552	1.08757	0.973301	1.09873	1.10257
728		0.978603	0.985137	0.968904	0.973073	1.00726	1.00052			1.0415	0.886518	0.969794	1.00052	1.01917	0.99034			1.08718	1.10085	1.12018	1.0548	1.05097	1.10762
729		0.968604	1.00417	0.958825	1.0137	1.02194	1.05505			1.04904	0.930972	0.954944	1.05505	1.01219	0.978015			1.09713	1.0845	1.07675	1.02237	1.02651	1.10359
730		0.992475	1.02764	0.984698	0.957967	0.998399	1.08029			0.990364	0.867855	0.974577	1.08029	1.02033	0.958974			1.09398	1.10721	1.06805	1.04205	1.02558	1.08281
731		1.0007	0.99903	0.947727	0.959402	1.0347	1.05675			1.05891	0.919228	1.00223	1.05675	0.973933	0.971872			1.06277	1.11084	1.08497	1.0263	1.00022	1.09986
732		0.975405	0.980004	0.962753	0.939119	1.01135	1.12123			1.00756	0.850141	0.943497	1.12123	0.971141	0.928682			1.11324	1.13586	1.09601	1.01484	1.03795	1.08143
733		0.958359	0.985906	0.951988	0.977542	1.00548	1.03289			1.03873	0.895359	1.00574	1.03289	1.00212	0.933768			1.09379	1.08883	1.10692	1.06564	1.04419	1.09685
734		0.980534	0.993471	0.953263	0.953997	1.06332	1.05081			1.01887	0.913706	0.927764	1.05081	0.989584	0.925618			1.11713	1.11629	1.05823	1.02669	1.00041	1.10545
735		1.00516	0.98096	0.952638	0.960776	1.03197	1.00404			1.06752	0.925351	1.0122	1.00404	1.01843	0.934553			1.07433	1.13047	1.09098	1.11192	1.05935	1.10031
736		0.947661	0.961708	0.929465	0.961509	1.04172	0.996283			1.00954	0.908188	0.980575	0.996283	1.01908	0.891386			1.1314	1.12311	1.05429	1.00934	1.03533	1.07035
737		0.997534	0.936233	0.937316	0.940407	1.00273	0.96893			1.03939	0.891741	0.973981	0.96893	1.03608	0.954091			1.09958	1.05469	1.08172	1.05654	1.01053	1.08567
738		1.02576	0.935936	0.896141	0.987829	1.05017	1.03403			1.06236	0.929029	0.987889	1.03403	1.00649	0.920017			1.117	1.10766	1.07801	0.975031	1.04722	1.09247
739		0.967949	0.911889	0.966932	1.01243	1.04079	0.953647			1.07912	0.941881	1.01567	0.953647	1.04004	0.943878			1.08369	1.11661	1.05615	1.06075	1.03208	1.10867
740		0.983568	0.943033	0.97064	0.966253	1.0296	1.03826			1.04437	0.895899	0.956869	1.03826	1.03348	0.909474			1.12731	1.12713	1.06873	1.05877	0.993187	1.09693
741		0.972239	0.977514	0.951087	0.992567	1.03056	1.0273			1.07782	0.929924	0.952939	1.0273	1.08274	0.92476			1.12677	1.07499	1.08869	1.13827	1.01112	1.07555
742		0.938426	0.952769	0.961954	0.975349	1.07977	1.02153			1.07128	0.857349	0.999271	1.02153	1.01402	0.958428			1.0939	1.09306	1.11064	1.06562	1.02905	1.13332
743		0.969173	0.950225	0.965918	1.04335	1.02781	0.985871			1.07668	0.897383	1.01165	0.985871	1.02942	0.943291			1.11333	1.09773	1.10109	1.08602	1.02278	1.1041
744		0.983619	0.958412	0.992646	0.992959	0.99528	0.959501			1.07318	0.949063	0.950066	0.959501	0.973469	0.931173			1.07673	1.08765	1.11491	1.01097	1.08611	1.12915
745		0.941187	0.94423	0.97275	0.994089	1.02348	1.05204			1.03488	0.930623	0.979886	1.05204	1.02502	0.946233			1.12107	1.10889	1.07365	1.00859	1.04038	1.11466
746		0.970035	0.917417	0.954585	0.983039	1.0524	1.06543			1.02877	0.922715	1.01691	1.06543	1.0766	0.943693			1.10307	1.09971	1.09816	1.06311	1.05118	1.09341
747		0.98608	0.927583	1.00229	0.974845	1.06738	1.03981			1.05977	0.896805	1.01545	1.03981	0.985069	0.953373			1.15345	1.11941	1.03883	1.03595	1.00188	1.08249
748		0.982558	0.973182	1.08989	0.964502	1.03126	1.02678			1.10483	0.873257	0.946509	1.02678	0.965261	0.97482			1.11419	1.10909	1.04409	1.06915	0.993006	1.04957
749		0.968534	0.948157	0.989665	1.07248	0.994149	1.02337			1.04823	0.933701	0.983934	1.02337	0.973928	0.944613			1.12476	1.10807	1.08046	1.08982	1.02038	1.08736
750		0.943531	0.927201	0.943497	1.0855	1.03873	1.08282			1.02542	0.944441	0.982952	1.08282	0.984622	0.951139			1.11515	1.13502	1.05404	1.03925	1.03053	1.0912
751		0.935692	0.92918	0.995247	1.06766	1.02506	1.02234			1.04725	0.88606	1.00662	1.02234	1.01099	0.955734			1.14326	1.13887	1.11973	1.06502	1.05151	1.10142
752		0.930376	0.911947	0.958333	1.0823	0.989724	1.00604			1.04998	0.881143	0.968821	1.00604	1.04367	0.916266			1.14954	1.0735	1.06776	1.01854	1.0103	1.09211
753		1.00953	0.915469	0.989025	1.1255	1.00422	1.02887			1.0173	0.880963	0.989119	1.02887	1.02404	0.928903			1.11898	1.1156	1.11081	1.04897	1.05726	1.12249
754		0.982788	0.897515	0.976289	1.11546	1.0379	1.03652			1.03561	0.912707	1.01444	1.03652	1.01615	0.95521			1.17315	1.07041	1.0647	1.03096	1.06461	1.09693
755		0.987452	0.952239	0.974665	1.10726	1.02238	0.971351			1.08457	0.941696	0.992558	0.971351	1.04026	0.934973			1.13861	1.09037	1.061	1.07933	1.02704	1.09671
756		0.950563	0.919156	0.960397	1.11583	1.04486	1.04035			1.04209	0.933772	0.990677	1.04035	1.05067	0.986332			1.19838	1.10101	1.096	1.01445	1.05266	1.11088
757		0.964443	0.904337	1.00412	1.09261	0.997831	0.996916			1.04919	0.888182	0.933514	0.996916	1.08338	0.946432			1.18345	1.12757	1.12513	1.08162	1.09783	1.06561
758		0.996208	0.892134	1.00567	1.05178	1.01452	1.03011			1.0577	0.911528	0.989015	1.03011	1.04632	0.971205			1.13224	1.10206	1.11029	1.0879	1.07645	1.10468
759		0.934066	0.875412	1.01367	1.10135	1.01235	1.04353			1.03909	0.949357	0.951798	1.04353	1.09553	0.963519			1.12498	1.11755	1.14901	1.00162	0.98691	1.08849
760		0.969618	0.954014	0.968858	1.10226	1.02205	1.03138			1.04073	0.932211	0.979672	1.03138	1.05776	0.905773			1.11804	1.1127	1.11714	1.01383	1.00618	1.10171
761		0.960726	0.943358	0.992298	1.17019	1.02159	1.07675			1.05927	0.884526	0.983716	1.07675	0.988128	0.965532			1.13406	1.10511	1.14641	1.05917	1.02694	1.09065
762		0.934581	0.901953	0.994566	1.12161	1.05013	1.00187			1.09567	0.904287	1.00629	1.00187	1.02005	0.966728			1.19393	1.07291	1.10506	1.02859	1.04236	1.10612
763		0.947099	0.856728	0.988749	1.08665	1.03106	1.02059			1.01196	0.890071	1.00262	1.02059	1.09482	0.987249			1.17939	1.11545	1.03796	1.0846	1.02551	1.09937
764		0.950434	0.873206	0.953238	1.16395	0.986948	1.08657			1.02771	0.887113	0.986425	1.08657	1.10265	0.959579			1.16596	1.05429	1.02898	1.02983	1.05857	1.11582
765		0.965262	0.90725	0.948833	1.1333	0.984696	1.09087			1.01675	0.898666	1.00907	1.09087	1.04975	0.937956			1.20492	1.15577	1.01193	1.19158	1.05703	1.13878
766		0.920213	0.941499	0.932865	1.05412	1.01698	1.04658			1.04318	0.884455	1.00505	1.04658	1.03395	0.982704			1.1913	1.11864	0.974542	1.08342	1.02316	1.1009
767		0.960687	0.936754	0.985773	1.03594	1.00866	1.05632			1.06821	0.88744	0.977603	1.05632	1.02565	0.970216			1.14097	1.11393	0.997606	1.07373	0.99333	1.10612
768		0.971279	0.9087	0.954139	1.0476	1.01198	1.09838			1.01945	0.904183	0.969154	1.09838	1.02937	1.00535			1.20331	1.09951	1.02331	0.984989	1.07411	1.10912
769		0.946858	0.895362	1.00863	1.10279	0.987511	1.03496			1.08465	0.861431	0.976665	1.03496	1.06913	0.953093			1.23211	1.12516	1.04486	1.05247	1.10288	1.06545
770		0.979309	0.896136	1.01775	1.05614	1.0596	1.07007			1.01301	0.856531	1.00161	1.07007	1.11306	0.972996			1.21151	1.08162	1.05305	1.03072	1.06406	1.10307
771		0.949049	0.962117	0.990121	1.00364	1.00469	1.07655			1.06259	0.873912	1.01007	1.07655	1.07343	0.987474			1.18914	1.06809	1.08078	1.05041	1.07666	1.09759
772		0.930396	0.956531	1.00077	1.0312	1.02669	1.09428			1.05157	0.882633	0.955529	1.09428	1.03246	0.972437			1.17311	1.07747	1.03263	1.10793	1.02312	1.06961
773		0.93506	0.906699	0.967014	1.0087	0.998017	1.11496			1.05773	0.859958	0.999028	1.11496	1.00252	0.961113			1.17363	1.12864	1.04144	1.03092	1.03238	1.07893
774		0.953585	0.934259	0.99727	0.988144	1.01212	1.09893			1.05762	0.877814	0.964971	1.09893	0.981302	0.962824			1.14839	1.13716	1.09647	1.03036	1.0161	1.11247
775		0.970624	0.928504	0.990521	0.98791	1.03775	1.17948			1.03728	0.858397	0.985254	1.17948	1.05615	0.975023			1.17074	1.15953	1.11214	1.05965	1.03958	1.11731
776		0.994227	0.912818	1.04211	0.981131	1.01083	1.11933			1.04894	0.845786	0.994364	1.11933	1.08792	0.973962			1.15798	1.08539	1.09146	1.03939	1.03134	1.0865
777		0.944151	0.954628	1.0529	0.985279	1.0134	1.16239			1.0358	0.883571	0.963939	1.16239	1.0851	0.960721			1.14798	1.11556	1.10812	1.0438	1.00173	1.10409
778		0.956397	0.949273	1.05142	0.97005	1.03669	1.12036			1.02459	0.915196	1.01614	1.12036	1.02538	0.960359			1.15203	1.11295	1.05528	1.07341	1.00084	1.10336
779		0.933902	0.907682	0.976176	1.00735	1.03471	1.10955			1.0379	0.864553	1.00738	1.10955	1.03737	0.958428			1.16615	1.11905	1.08778	1.10081	1.04035	1.11425
780		0.956491	0.928037	0.988375	1.02561	1.0369	1.08856			0.969661	0.885639	1.00948	1.08856	1.00432	0.979215			1.16809	1.10027	1.11599	1.01279	1.06909	1.10811
781		0.952275	0.931684	0.959906	0.997372	1.02138	1.09105			1.05481	0.891964	0.9528	1.09105	1.02215	0.957458			1.13309	1.11265	1.09839	1.01816	1.02343	1.09282
782		0.949892	0.912849	0.996553	0.97149	1.02736	1.06984			1.0251	0.835515	0.997827	1.06984	1.00798	1.02177			1.18151	1.09779	1.11504	1.08433	1.01252	1.08635
783		0.953121	0.916985	0.978327	0.972717	1.0341	1.04486			0.975653	0.885912	1.00591	1.04486	0.994511	0.996347			1.2139	1.10426	1.09826	1.02625	1.00398	1.11041
784		0.943781	0.933178	0.99069	0.982551	0.992509	1.05028			1.00407	0.875898	1.0053	1.05028	1.01948	0.945841			1.20598	1.07889	1.13482	1.07992	1.04907	1.11548
785		0.93937	0.933174	0.95291	1.01887	1.0171	1.05794			1.04404	0.880357	0.979598	1.05794	0.975338	0.963817			1.22164	1.12403	1.12708	1.09095	1.05659	1.06951
786		0.983954	0.912271	0.965647	1.0979	1.04608	1.05328			1.00413	0.848793	1.02612	1.05328	0.990966	0.980962			1.24411	1.09717	0.986235	1.05872	1.05368	1.09253
787		0.969766	0.920134	0.980524	1.07624	1.04784	1.10655			1.01427	0.882371	0.985224	1.10655	0.992552	0.984279			1.2067	1.12775	1.01906	0.999537	1.06184	1.07673
788		0.994535	0.945257	0.945499	1.09506	1.05002	1.01559			1.01998	0.902595	0.991094	1.01559	0.972104	0.97852			1.21481	1.13663	1.00846	1.06753	1.08484	1.04842
789		0.976868	0.964109	1.00037	1.03757	1.0123	1.03601			0.997567	0.860853	0.987303	1.03601	1.00616	0.955697			1.18334	1.14882	1.05496	1.05182	1.02462	1.10182
790		1.00428	0.95807	0.990367	1.10729	0.982385	1.04919			0.992781	0.842179	1.00528	1.04919	0.995848	1.02292			1.14817	1.12054	1.06521	0.990576	1.00947	1.12495
791		0.955133	0.947312	0.992482	1.04204	1.01319	1.05733			1.0407	0.879074	0.936065	1.05733	1.00995	0.970649			1.14485	1.06783	1.02935	1.00966	1.08647	1.08875
792		0.955675	0.930278	1.01543	1.09497	1.04323	1.11528			1.05035	0.924418	0.970712	1.11528	1.02561	0.98677			1.10138	1.09026	1.14623	1.04792	1.04896	1.11436
793		0.930178	0.942771	0.997711	0.996838	0.978904	1.08803			1.01354	0.88218	0.990007	1.08803	0.990478	0.976282			1.11256	1.08794	1.16645	1.04852	1.03143	1.15636
794		0.957376	0.960898	0.977825	1.04475	0.981229	1.04772			1.00859	0.863134	0.982575	1.04772	1.00817	0.968813			1.09781	1.1509	1.16376	1.03918	1.07815	1.1009
795		0.979243	0.923799	0.955931	1.03869	0.998673	1.06376			0.994993	0.877781	1.0185	1.06376	0.997916	0.95016			1.12154	1.0932	1.08374	0.992786	1.03987	1.06929
796		0.972804	0.877262	0.992159	1.05401	1.00857	1.06647			1.0269	0.869088	1.00182	1.06647	1.00543	0.959263			1.15339	1.05733	1.08166	1.04706	1.07653	1.10521
797		0.955274	0.9085	0.972089	1.118	0.99836	1.07777			1.01399	0.826538	0.989973	1.07777	1.0146	0.969147			1.16011	1.1344	1.13491	1.07771	1.04045	1.10011
798		0.967161	0.926196	0.951973	1.05763	1.03402	1.08634			1.04845	0.865159	0.951039	1.08634	1.01713	0.974923			1.14289	1.14226	1.08542	1.14807	1.03974	1.09139
799		0.936223	0.919921	0.975587	1.09487	0.976103	1.08724			1.06044	0.879484	0.993064	1.08724	1.01163	0.9845			1.13694	1.08729	0.974151	1.04568	1.05615	1.05931
800		0.914324	0.914077	1.02012	1.06466	1.02036	1.00102			1.00463	0.889634	1.01995	1.00102	0.988853	0.944767			1.1884	1.12092	1.03762	1.08017	1.0378	1.12231
801		1.00001	0.899494	1.00005	1.07779	1.01312	1.0391			1.07562	0.887348	0.975663	1.0391	1.00067	0.963943			1.15216	1.06707	1.00272	1.08847	1.04893	1.10902
802		0.950742	0.881282	0.983822	1.04787	1.01409	1.03465			1.05969	0.8635	1.01968	1.03465	0.997729	0.962652			1.1807	1.10777	1.06911	1.06159	1.0238	1.12653
803		0.953538	0.897862	0.979407	1.02841	1.00814	1.05311			1.06751	0.844471	0.970037	1.05311	1.01753	0.951198			1.21323	1.07089	1.13181	1.01773	1.06214	1.09933
804		0.93531	0.922184	0.979412	0.995866	1.03922	1.04008			1.01713	0.875047	0.980015	1.04008	1.04183	0.965468			1.19051	1.09119	1.0817	1.06885	1.05717	1.09824
805		0.991196	0.890702	0.992564	0.958756	1.02955	1.00114			1.03038	0.875817	0.934596	1.00114	1.00545	0.97009			1.19022	1.06866	1.10098	1.01825	1.0296	1.11979
806		0.94405	0.906023	0.996436	0.964645	1.03501	1.05659			1.01178	0.901885	0.970578	1.05659	0.990456	0.959258			1.18238	1.10218	1.09548	1.02226	1.07991	1.07744
807		0.958386	0.917799	0.972893	0.952994	0.986762	1.06994			1.06346	0.879844	0.993093	1.06994	1.0269	0.969011			1.23489	1.07802	1.05882	1.04048	1.05884	1.08148
808		0.977675	0.916349	0.991698	0.976952	1.01577	1.07363			1.02462	0.845966	0.975738	1.07363	1.01793	0.962697			1.20029	1.13022	1.04539	1.01477	1.07949	1.12822
809		0.993333	0.912067	0.956034	0.957941	1.00077	1.03629			1.01557	0.868771	0.962108	1.03629	1.0172	0.982275			1.16366	1.0788	1.02886	1.06147	1.10143	1.07857
810		0.944596	0.896617	0.971229	0.963489	1.01634	1.01979			1.053	0.889705	1.0141	1.01979	1.03147	0.957178			1.13627	1.10166	0.989472	1.0272	1.06646	1.10031
811		0.945079	0.90918	0.977236	1.08087	0.997591	1.08709			1.04495	0.893689	1.00319	1.08709	1.02575	0.979247			1.16943	1.0945	0.991227	1.07016	1.09805	1.09979
812		0.964938	0.925155	0.949115	1.07024	1.00911	1.04832			1.05466	0.874136	1.03145	1.04832	1.01867	0.957625			1.1469	1.07353	1.0379	1.00979	1.04259	1.11831
813		0.930626	0.917937	0.996702	1.05293	1.02013	1.03063			1.06679	0.884663	0.947982	1.03063	0.945692	0.965771			1.14921	1.09879	1.04792	1.101	1.02038	1.09768
814		0.950067	0.932289	1.00581	1.07801	1.00556	1.04033			1.03955	0.885263	1.01097	1.04033	1.00451	0.99442			1.13847	1.0947	1.06274	1.0435	1.06617	1.11687
815		0.946093	0.902749	1.04543	1.04671	1.02723	1.11954			1.03446	0.864433	0.977866	1.11954	1.01354	0.950774			1.16401	1.09489	1.07538	1.0576	1.04684	1.11611
816		0.96229	0.904648	1.00773	1.02406	1.04683	0.987658			1.00835	0.859854	1.00996	0.987658	1.00864	0.967923			1.12732	1.13799	1.05985	1.07205	1.06239	1.11649
817		0.941663	0.90999	1.02145	1.0686	1.00878	1.00106			0.987613	0.879489	0.965894	1.00106	0.986117	1.00482			1.16549	1.13572	1.08396	1.06004	1.08378	1.08664
818		0.912421	0.869243	1.03225	1.03881	1.0349	1.07414			1.00931	0.880619	0.957985	1.07414	1.02044	0.990525			1.14357	1.102	1.09471	1.04383	1.07971	1.14279
819		0.948581	0.886797	0.99558	1.09706	1.05147	1.00683			1.03231	0.875751	0.98834	1.00683	1.00372	0.971331			1.13702	1.1444	1.10566	1.00318	1.08184	1.09656
820		0.954552	0.890368	0.98605	1.11382	1.0167	1.0401			1.02748	0.879702	0.988529	1.0401	0.983647	0.984211			1.09446	1.12731	1.07171	1.06071	1.06065	1.09206
821		0.966256	0.892174	1.01391	1.06148	1.015	1.07145			1.05336	0.877988	0.966092	1.07145	0.99122	0.973041			1.15307	1.12196	1.14267	1.06771	1.0543	1.07313
822		0.9477	0.919307	1.01066	1.10902	0.999706	1.04535			0.978746	0.899828	0.953653	1.04535	1.00553	0.977906			1.0682	1.1158	1.05432	1.00241	1.03836	1.11625
823		0.941004	0.928081	1.01718	1.05187	1.01229	1.03575			0.989926	0.906273	1.02106	1.03575	0.989906	0.988878			1.10735	1.12948	1.1117	1.05869	1.04755	1.11654
824		0.945454	0.92033	1.03182	1.03677	1.01522	1.07977			1.06813	0.885121	0.967	1.07977	1.05481	0.987009			1.09653	1.11536	1.13802	1.00918	1.07862	1.07932
825		0.958312	0.866837	1.06385	1.08906	1.00569	1.04332			0.975665	0.844907	1.00362	1.04332	1.00472	0.970686			1.10267	1.14554	1.14745	1.11544	1.07434	1.10893
826		0.954911	0.893036	1.03301	1.06793	1.01732	1.02422			0.96467	0.8934	0.959176	1.02422	0.98252	0.964561			1.10972	1.12736	1.12645	1.07862	1.05552	1.10118
827		0.958682	0.907268	1.01715	1.07144	1.02686	1.07862			0.98549	0.891391	0.989888	1.07862	1.00944	0.964074			1.10964	1.08907	1.12212	1.02568	1.03323	1.08966
828		0.955855	0.850942	0.957796	1.0718	1.03643	1.03744			1.03986	0.900963	0.975817	1.03744	1.01911	0.988806			1.10139	1.12427	1.1218	1.05335	1.00142	1.08831
829		0.923774	0.858747	0.973605	1.0519	0.967888	1.05122			0.987819	0.891211	0.947719	1.05122	0.995639	0.945701			1.07299	1.11801	1.11203	0.994165	1.01267	1.11364
830		0.948523	0.870061	0.963905	1.07234	1.00183	1.04383			0.993614	0.905918	0.976661	1.04383	0.982158	0.980267			1.08913	1.05849	1.12957	1.04626	1.04762	1.10326
831		0.974446	0.910586	0.956643	1.07052	1.00008	1.05971			1.01059	0.87848	0.976551	1.05971	0.994857	0.972843			1.11706	1.11678	1.11126	1.03148	1.02937	1.121
832		1.01091	0.950372	0.956182	1.04196	1.02713	1.05112			1.00618	0.932233	0.976065	1.05112	1.00989	0.956194			1.1412	1.11435	1.12183	1.10707	1.02253	1.10845
833		0.952345	0.897123	0.971387	1.03928	0.980705	1.05465			1.04711	0.873208	0.974224	1.05465	1.02048	0.973222			1.18119	1.14593	1.16121	1.01462	1.03477	1.08253
834		0.958546	0.881215	0.96602	1.04788	1.00816	0.997443			1.01484	0.882376	0.968161	0.997443	1.02939	0.98218			1.22104	1.12699	1.12859	1.01892	1.02214	1.10906
835		0.954611	0.894206	0.974752	1.05587	0.993107	1.01446			1.09756	0.886933	0.96763	1.01446	0.998539	0.965419			1.16904	1.10547	1.12074	1.02798	1.09051	1.13145
836		0.918213	0.890911	0.996984	1.07803	1.01043	1.01026			1.0131	0.884854	1.00892	1.01026	0.98201	0.967305			1.14992	1.11535	1.16375	1.06813	1.0942	1.1011
837		0.924269	0.910417	0.997106	1.05897	1.00931	1.04042			1.07331	0.886627	0.980799	1.04042	0.986508	0.989049			1.15351	1.13966	1.10443	1.00155	1.03263	1.09235
838		0.958214	0.935598	1.07699	1.07547	0.9887	1.0171			1.06254	0.925422	1.01291	1.0171	1.00985	0.961953			1.14368	1.1186	1.15093	1.05587	1.09001	1.11337
839		0.906517	0.934303	1.06082	1.12042	1.04474	1.07513			1.00036	0.882278	0.978566	1.07513	0.949158	0.963009			1.13857	1.11532	1.15273	1.01043	1.01941	1.09211
840		0.950801	0.938537	1.07391	1.07412	1.05682	1.00722			1.05362	0.903452	1.01999	1.00722	0.986734	0.994479			1.13949	1.14751	1.15091	1.09577	1.06081	1.11794
841		0.983303	0.922647	0.980227	1.07439	1.04564	1.03109			1.00429	0.870774	0.95794	1.03109	0.958629	0.97894			1.13961	1.1154	1.12101	1.06112	1.06107	1.11689
842		0.959911	0.907468	0.958308	1.06391	1.03247	1.02072			1.04329	0.866943	1.0053	1.02072	0.974313	1.00978			1.14251	1.14342	1.18596	1.0768	1.09103	1.12788
843		0.970207	0.971118	0.98249	1.02819	1.0227	0.994116			1.02407	0.876368	1.02056	0.994116	0.973803	0.957886			1.13587	1.10373	1.18765	1.04227	1.0399	1.08522
844		0.978939	0.975802	0.939851	1.09487	1.00798	1.0281			1.01514	0.83623	0.990618	1.0281	1.00496	0.991477			1.1038	1.10327	1.12138	1.0669	1.04612	1.10401
845		1.00285	0.940165	0.936542	1.09464	0.989939	1.03338			1.02518	0.849169	1.00861	1.03338	0.995435	0.999696			1.11678	1.0497	1.16842	1.05427	1.01939	1.12504
846		0.994008	0.947952	0.929664	1.09263	1.03792	0.973659			1.09922	0.862305	0.983845	0.973659	0.964106	0.974901			1.1326	1.10557	1.15575	1.06054	1.02745	1.10036
847		0.952583	0.960943	0.8805	1.12285	1.05174	1.001			1.02243	0.924653	0.97091	1.001	0.944457	0.999912			1.10059	1.12011	1.10108	1.06911	1.03612	1.1062
848		0.997237	0.958319	0.91153	1.09915	1.01716	1.03156			1.0604	0.861803	0.979945	1.03156	0.996817	0.945814			1.15	1.09811	1.1594	1.03434	1.04806	1.09359
849		0.97617	0.941833	0.919458	1.09034	1.03537	1.01679			1.04553	0.857	0.989799	1.01679	1.00143	0.968298			1.13187	1.11842	1.19617	1.05595	0.992323	1.11738
850		0.936	0.943669	0.935779	1.09939	0.981709	1.0086			1.07621	0.815078	0.971024	1.0086	0.969566	0.971489			1.10415	1.13918	1.15753	1.00125	1.07937	1.12149
851		0.952446	0.939293	0.967157	1.1405	1.01056	1.04801			1.04194	0.822789	0.958064	1.04801	0.954482	0.960481			1.10001	1.12528	1.15954	1.0172	1.03827	1.13505
852		0.964903	0.92387	0.918679	1.12057	0.980931	0.958045			1.06814	0.833147	0.983289	0.958045	1.02239	0.9477			1.12573	1.08673	1.1601	1.01555	1.05221	1.11512
853		0.942154	0.94809	0.924384	1.15272	1.01612	1.0195			1.11518	0.853257	1.00045	1.0195	0.939546	0.964579			1.13087	1.13922	1.14778	1.09704	1.03617	1.13618
854		0.950364	0.975784	0.918562	1.12407	1.015	0.978075			1.03539	0.841671	0.965537	0.978075	0.974579	0.951401			1.11647	1.122	1.13323	0.996153	1.02854	1.12355
855		0.980721	0.927993	0.939984	1.07418	1.04161	1.05446			1.05813	0.858299	0.968985	1.05446	0.973407	0.948463			1.09325	1.08987	1.16827	1.12821	0.99463	1.09065
856		0.951389	0.908091	0.933864	1.05027	0.982962	0.972268			1.03808	0.823657	0.987725	0.972268	1.00411	0.914827			1.12276	1.14021	1.15454	1.03305	1.05515	1.10598
857		0.95995	0.943363	0.932107	1.04668	1.00747	1.00492			1.03709	0.822937	0.992572	1.00492	1.00654	0.93218			1.12859	1.11408	1.16506	1.03909	1.07323	1.09984
858		0.967087	0.963149	0.933685	1.08627	1.02188	1.00422			1.11302	0.849688	1.00225	1.00422	1.00067	0.964945			1.09257	1.12375	1.18306	1.01473	1.04538	1.11833
859		0.94506	1.0175	0.851237	1.09644	1.03496	1.02704			1.02302	0.844449	1.00296	1.02704	0.996364	0.938078			1.12716	1.11781	1.14368	1.04892	1.05217	1.10698
860		0.919472	1.03964	0.905292	1.10025	0.935752	1.02773			1.0835	0.851407	0.99477	1.02773	0.990314	0.936282			1.11222	1.11344	1.09944	1.04677	1.0032	1.10874
861		0.980237	0.990118	0.935472	1.16742	1.0093	0.990967			0.958099	0.80764	1.01704	0.990967	0.969634	0.998698			1.13586	1.10153	1.11048	1.08857	1.0568	1.11369
862		0.974789	0.983295	0.914915	1.02163	1.02119	1.00549			1.03287	0.843035	0.980987	1.00549	0.98081	0.967689			1.10478	1.13951	1.10662	1.08332	0.983748	1.09762
863		0.960418	1.01714	0.878989	0.989544	1.04824	1.01166			1.04624	0.88654	0.994572	1.01166	0.96717	0.957679			1.1374	1.08168	1.08724	1.11677	0.968308	1.11
864		0.947899	0.990896	0.917394	0.999525	1.01748	1.02981			1.06076	0.882005	0.970811	1.02981	0.968235	0.962566			1.08792	1.12638	1.02999	1.09668	0.936378	1.08259
865		0.943586	0.977683	0.906608	0.987457	0.996862	1.00388			1.05614	0.834495	0.951857	1.00388	0.973962	0.959804			1.12861	1.12881	1.04865	1.06213	1.0097	1.09953
866		0.968557	0.990923	0.896443	1.0472	1.04097	0.993536			1.06597	0.846168	0.962679	0.993536	0.990326	0.974413			1.15227	1.11785	1.00729	1.09871	0.999702	1.09373
867		0.972874	1.00571	0.889017	1.05707	0.978434	1.01698			0.974165	0.838053	0.962713	1.01698	0.960033	0.971299			1.16633	1.13175	1.00179	1.04736	0.975492	1.10136
868		0.967036	0.994022	0.864834	1.1031	1.05264	0.992068			1.0621	0.841824	0.985383	0.992068	1.01583	0.949122			1.13745	1.11772	0.976359	1.0172	0.972442	1.09554
869		0.966377	1.01117	0.917184	1.12071	1.03436	1.00869			1.00391	0.83599	0.994125	1.00869	0.953701	0.949253			1.17478	1.11234	1.00532	1.07609	0.985873	1.09931
870		0.972422	0.97115	0.963393	1.10918	1.02731	0.988961			1.01325	0.874982	0.999196	0.988961	0.978612	0.928921			1.20476	1.13491	1.03633	1.03928	0.959611	1.13658
871		0.985175	0.94813	0.9208	1.13042	1.04767	1.0058			1.01378	0.861551	1.02465	1.0058	0.981739	0.915928			1.14507	1.10913	0.981412	0.979848	0.947843	1.10838
872		0.952158	0.97529	0.930929	1.10577	1.01122	1.02648			0.997784	0.871107	1.00768	1.02648	0.97041	0.947091			1.14545	1.1242	0.986326	1.05197	0.971859	1.11058
873		0.955956	0.999186	0.924113	1.0848	1.00874	1.0505			1.06381	0.885574	0.971694	1.0505	0.968677	0.914141			1.14429	1.13104	1.02472	1.00531	0.962825	1.09589
874		0.944323	1.00844	0.932993	1.13223	1.03722	0.99147			1.04339	0.873874	0.972503	0.99147	0.991034	0.975835			1.13532	1.2048	1.0059	1.05179	0.965815	1.06211
875		0.944724	0.993177	0.921721	1.11659	1.02286	1.02201			0.992669	0.785484	1.01145	1.02201	1.00186	0.955043			1.07233	1.10632	0.952339	1.11414	0.967806	1.09381
876		0.987987	0.983126	0.940952	1.10948	1.02098	1.05542			1.00871	0.882343	0.976269	1.05542	0.992438	0.980872			1.11065	1.13804	0.971727	1.05416	0.943203	1.09547
877		0.94054	0.976344	0.943937	1.16421	0.972843	1.02236			0.939491	0.880155	1.00611	1.02236	0.950716	0.984848			1.106	1.10826	1.01611	1.01404	0.954699	1.11041
878		0.992596	0.970692	0.982895	1.15814	1.04921	1.04354			1.02856	0.84273	1.01615	1.04354	1.02654	0.979432			1.13738	1.12389	1.22536	1.0654	0.98923	1.11933
879		0.975963	0.961205	0.933551	1.11803	1.01523	0.978537			1.05518	0.834795	1.00076	0.978537	0.979048	1.02714			1.13198	1.11846	1.21332	1.10381	0.972986	1.07693
880		1.01905	1.01774	0.915796	1.0783	0.988083	1.02155			1.0616	0.850042	1.00705	1.02155	0.986723	1.00936			1.10761	1.15138	1.21734	1.03025	0.988854	1.10304
881		0.947232	1.0113	0.976125	1.14441	0.993635	0.968202			1.05561	0.844831	0.975996	0.968202	0.979541	0.964236			1.13081	1.13161	1.25028	1.10691	0.953135	1.1158
882		0.928508	0.957372	0.940071	1.10399	1.02196	1.01905			1.06369	0.847565	1.00262	1.01905	0.987743	0.938462			1.10979	1.13327	1.27901	1.02614	0.969293	1.11197
883		0.930556	0.963447	0.957263	1.11821	1.05024	1.01938			1.02859	0.85938	0.993188	1.01938	1.0034	0.969363			1.09325	1.07917	1.20743	0.993346	0.991429	1.10302
884		0.946838	0.977234	0.94933	1.08828	0.990575	0.989854			1.06319	0.802734	1.0342	0.989854	0.982968	0.966813			1.13031	1.13713	1.19283	0.993684	1.00601	1.13744
885		0.954155	0.979608	0.925076	1.08573	0.993905	1.02029			0.986387	0.844285	0.985234	1.02029	0.987063	0.940804			1.12815	1.11785	1.23011	1.0271	0.952047	1.08244
886		0.937182	0.979488	0.968386	0.932574	1.0346	1.00515			1.02097	0.85801	1.01442	1.00515	0.967799	0.965306			1.10708	1.14394	1.15575	1.06459	0.98043	1.12202
887		0.962551	0.975757	0.919391	0.995321	1.02463	1.02207			0.988679	0.799498	1.00761	1.02207	0.980617	0.980438			1.11155	1.15829	1.19305	1.01602	1.00332	1.09146
888		0.967625	0.957309	0.964981	1.02041	0.96262	0.996206			0.989331	0.773642	0.999881	0.996206	0.977185	0.997719			1.11301	1.15611	1.12516	1.02594	0.96864	1.10773
889		0.961096	0.947076	0.899116	1.02104	1.03265	0.935368			1.04294	0.854577	1.00281	0.935368	0.993741	1.04419			1.13469	1.12578	1.1439	1.0104	0.990802	1.09626
890		0.953917	0.950518	0.928947	0.950307	0.98893	1.05296			1.06588	0.815842	1.03292	1.05296	0.959648	1.01124			1.12018	1.11239	1.08944	1.03175	0.968156	1.12042
891		0.985358	0.940712	0.939246	0.939506	1.02672	1.01236			0.99595	0.877721	1.01014	1.01236	0.974341	0.986129			1.12024	1.13969	1.05333	1.051	0.965849	1.11635
892		0.96624	0.903461	0.94066	0.995647	0.981841	0.992625			0.987292	0.830326	1.02486	0.992625	0.944536	0.963266			1.08741	1.12614	1.05392	1.02621	0.949614	1.12536
893		0.932662	0.924266	0.955762	1.02927	1.01987	0.99578			1.03434	0.860656	0.991734	0.99578	0.971486	0.954826			1.13962	1.09535	1.03004	0.9932	0.981199	1.10562
894		0.996223	0.946547	0.932435	1.02176	1.03335	0.994217			1.00466	0.81952	0.941215	0.994217	1.00248	0.98334			1.13917	1.1282	1.03307	1.04761	0.947977	1.08813
895		0.948698	0.943856	0.925736	1.11397	1.01629	1.05428			0.990959	0.850402	0.978075	1.05428	0.982554	0.957277			1.17888	1.11571	1.03296	1.05332	0.935829	1.097
896		1.03982	0.9761	0.953909	1.1197	1.05305	1.07292			1.00691	0.859603	0.988549	1.07292	0.978533	0.958527			1.15702	1.0904	1.01189	1.05944	0.998548	1.1122
897		0.97321	0.987858	0.977195	1.10793	1.00225	1.00234			1.03303	0.859958	0.989844	1.00234	0.975236	0.980249			1.13712	1.14216	1.01957	1.05522	0.999395	1.12938
898		1.00666	0.935357	0.952705	1.11903	1.00655	1.01431			1.01299	0.836732	0.993108	1.01431	0.942956	0.996031			1.15023	1.12584	1.02886	1.11904	0.979445	1.11692
899		0.995564	0.92906	0.914854	1.13794	0.99647	1.00146			1.04205	0.875358	0.945566	1.00146	1.01032	0.977879			1.13851	1.17288	1.02957	1.01249	0.970766	1.08881
900		0.994702	0.932004	0.957673	1.0783	1.02764	0.981212			0.97324	0.888019	0.970925	0.981212	0.964803	0.992944			1.13816	1.11771	1.03801	1.02158	0.979881	1.11403
901		0.973705	0.884044	0.963009	1.054	1.00485	1.02823			0.997844	0.833742	1.00196	1.02823	0.974505	0.964033			1.14495	1.18868	1.02093	1.05193	0.944849	1.08324
902		0.961463	0.936229	0.94617	1.11878	1.03484	1.07593			1.00599	0.850255	0.974626	1.07593	1.04132	0.972495			1.15079	1.09739	1.00274	1.01345	0.970636	1.13245
903		0.950102	0.980142	0.92864	1.07136	1.04679	0.9981			1.01886	0.835974	1.01652	0.9981	0.948025	0.978051			1.08461	1.15207	1.00894	1.06332	0.976486	1.12092
904		0.972824	0.915833	0.943482	1.02947	0.991104	1.05729			1.01672	0.807766	1.01763	1.05729	0.992274	0.997435			1.11217	1.16652	1.0345	1.07034	0.950159	1.11197
905		1.00452	0.917488	0.939738	0.988618	1.01394	1.00895			1.01325	0.837414	1.00215	1.00895	0.975117	1.00172			1.16075	1.13376	1.03894	1.03668	0.967228	1.11517
906		0.992869	0.940138	0.950529	0.999194	1.04247	0.992329			1.01632	0.848645	0.999509	0.992329	1.00015	0.954334			1.1414	1.12985	1.05374	1.07199	0.9573	1.10555
907		0.96502	0.935882	0.951466	1.01824	1.01875	1.01406			1.05112	0.861421	1.02047	1.01406	0.967114	0.985064			1.14953	1.15876	1.04815	1.03275	0.976823	1.09197
908		0.99769	0.936233	0.969129	1.10377	1.03961	0.991553			1.02565	0.859363	0.997733	0.991553	1.01268	0.983629			1.13796	1.1524	1.02309	1.09211	0.947256	1.07955
909		0.994812	0.906636	0.945914	1.10089	1.01602	1.00097			1.02579	0.83092	1.00982	1.00097	0.925567	0.971999			1.13136	1.1591	1.04728	1.04874	0.928584	1.08418
910		0.967403	0.916652	0.927534	1.11765	1.01734	1.08556			0.972802	0.854883	1.0098	1.08556	0.968428	1.04272			1.1439	1.15622	1.06631	1.04055	0.98532	1.11107
911		0.946589	0.923207	0.941612	1.16068	0.974497	1.06269			0.995367	0.826773	1.00813	1.06269	0.994619	1.02805			1.13394	1.16312	1.05386	1.00511	0.979026	1.12979
912		0.984477	0.920774	0.91872	1.14974	1.02277	0.98796			1.06791	0.825436	1.00237	0.98796	0.954358	1.01165			1.12607	1.16864	1.04372	1.09015	0.963041	1.09343
913		0.941476	0.924208	0.985292	1.1415	1.03746	0.999929			1.02961	0.846577	0.984341	0.999929	0.93046	0.984089			1.14975	1.16656	1.07471	1.07052	0.971258	1.10076
914		0.96729	0.935477	0.927954	1.09327	1.03725	0.967089			1.00085	0.86828	1.01165	0.967089	0.994449	0.990846			1.16909	1.14681	1.04376	1.03497	0.932874	1.06944
915		0.966279	0.913886	0.957714	1.07257	1.02361	1.01084			1.04445	0.844716	0.973232	1.01084	0.953078	0.971132			1.11121	1.13858	1.02604	1.00752	0.947519	1.08508
916		0.931426	0.901664	0.928953	1.09231	1.00797	1.03137			1.00361	0.859909	1.03982	1.03137	0.931831	0.932604			1.11823	1.13607	1.02679	1.11081	0.946936	1.12447
917		0.976591	0.883052	0.979418	1.07858	1.04753	0.958068			1.04865	0.832667	1.03936	0.958068	0.977604	0.979495			1.1688	1.20825	1.02218	1.11313	0.93744	1.12833
918		0.956608	0.871938	0.943057	0.988063	1.00246	0.995448			1.0162	0.834113	0.985016	0.995448	0.959541	0.970031			1.16616	1.09797	1.03256	1.08015	0.974861	1.12925
919		1.00203	0.879223	0.97296	0.948581	1.06098	0.993098			1.04304	0.785855	1.02961	0.993098	0.962554	0.977207			1.14919	1.12064	1.00571	1.1024	0.952397	1.11503
920		0.961256	0.876852	0.956167	0.963418	1.02283	0.974026			1.06069	0.840798	1.01084	0.974026	0.998018	0.966606			1.17477	1.12682	1.05097	1.09989	0.997274	1.13051
921		0.913716	0.914904	0.951712	0.936081	1.0124	1.01919			0.997607	0.801752	0.997132	1.01919	0.974075	0.976449			1.14568	1.13628	1.06742	1.0514	0.952742	1.08639
922		0.943211	0.924048	0.972842	0.962375	1.0228	0.986001			1.0074	0.847423	0.936873	0.986001	0.986876	0.999339			1.14175	1.17557	1.04472	1.0438	1.01694	1.1049
923		0.950102	0.90512	0.973057	0.93094	1.02489	1.00353			0.992552	0.823777	0.978938	1.00353	0.981036	0.986332			1.14381	1.13175	1.05975	1.01198	0.968593	1.08773
924		0.926059	0.908433	0.984447	0.962059	1.00054	0.965177			1.00359	0.845098	0.946757	0.965177	0.976035	1.01179			1.12464	1.10666	1.05309	1.03801	0.938654	1.09485
925		0.940302	0.906014	0.962466	0.966604	1.00378	0.994519			1.00969	0.849578	0.998268	0.994519	0.964638	0.99145			1.13993	1.12174	1.06594	1.06767	0.961534	1.09205
926		0.953616	0.897061	0.931252	1.01416	1.0081	0.976613			0.996481	0.843565	0.935871	0.976613	0.959303	0.978827			1.10262	1.13394	1.06037	1.08447	0.921123	1.06578
927		0.952684	0.941664	0.938898	1.01373	1.04015	0.989363			0.987247	0.836208	0.931708	0.989363	0.980028	0.982004			1.13495	1.15401	1.02638	1.06138	0.948055	1.10851
928		0.94499	0.930488	0.964274	0.964772	0.988436	0.971019			1.05015	0.865639	0.895856	0.971019	0.995395	0.985579			1.13886	1.15664	1.02613	1.16972	0.960674	1.10941
929		0.91668	0.906979	0.980232	0.959748	0.947071	1.00566			0.998359	0.840356	1.00339	1.00566	0.991147	0.974147			1.10844	1.15552	1.0284	1.07115	0.972688	1.10713
930		0.919776	0.909669	0.983545	1.00366	0.998419	0.962727			1.06174	0.850353	0.996988	0.962727	0.983761	1.00593			1.10918	1.13129	1.03407	1.06489	1.0074	1.09204
931		0.974653	0.934348	0.94554	0.979909	0.998228	0.989754			1.01616	0.802761	0.993748	0.989754	0.973537	1.01621			1.11118	1.1404	0.99947	1.12511	0.963771	1.08029
932		0.960753	0.905058	1.00715	0.9692	1.0325	1.02771			1.07671	0.850915	1.01608	1.02771	0.970858	1.06691			1.16474	1.10875	1.01377	1.07858	0.93728	1.11901
933		0.927877	0.914731	0.965805	1.02949	0.991143	1.00991			1.00993	0.819329	1.06083	1.00991	0.974851	1.07642			1.14864	1.13514	1.00929	0.942377	1.00144	1.11956
934		0.954264	0.930483	0.962656	0.962426	1.0123	1.02438			0.990782	0.819657	1.03817	1.02438	1.00659	1.10452			1.10999	1.14177	1.04068	1.02782	0.969742	1.08427
935		0.953835	0.92532	0.9658	0.971872	0.981337	0.999994			1.03144	0.825065	1.00835	0.999994	0.953231	1.05596			1.13868	1.15019	0.984319	1.08777	0.947057	1.08669
936		0.952712	0.898347	0.954549	0.985493	0.979658	0.956287			1.00572	0.825463	1.01867	0.956287	0.990139	1.064			1.15213	1.12352	1.01903	1.08815	0.967517	1.13043
937		0.968198	0.871124	0.991094	1.01172	0.95133	1.00199			0.996477	0.852542	1.02906	1.00199	0.978652	0.969837			1.11326	1.15349	0.996993	1.09135	0.98021	1.12503
938		0.961853	0.905044	0.952208	0.960059	1.07464	0.959483			1.0314	0.813959	1.03652	0.959483	0.977547	0.980222			1.11846	1.14573	0.99287	1.05442	0.924644	1.10952
939		0.947868	0.888963	0.935098	0.946759	1.02782	1.00314			1.04937	0.81755	1.03304	1.00314	0.938549	0.982799			1.10014	1.13192	0.954807	1.03981	0.968282	1.09226
940		0.988997	0.903141	0.966896	1.00485	1.01105	1.01937			0.994165	0.835144	1.03338	1.01937	0.962837	0.928705			1.09649	1.17563	0.996359	1.03835	0.953459	1.1163
941		0.959306	0.885507	0.980995	0.947462	1.03012	0.985622			1.00316	0.792753	1.0353	0.985622	0.949413	1.00957			1.13863	1.1495	1.06846	1.04808	0.979415	1.0951
942		0.955995	0.905613	0.940875	0.978967	1.00645	1.01979			1.00063	0.852995	1.00223	1.01979	0.962458	0.954014			1.10257	1.13143	1.01843	1.06739	0.982128	1.11368
943		0.954868	0.893196	0.957919	0.976183	0.990781	0.994466			0.968957	0.845709	1.04927	0.994466	0.952993	0.983823			1.12682	1.17338	1.02862	1.07351	0.975695	1.10013
944		0.974754	0.89981	0.956397	0.94537	0.999359	0.983018			1.00534	0.819116	1.06118	0.983018	0.976669	0.984089			1.10257	1.15592	1.06929	1.05696	0.944499	1.10742
945		0.926753	0.882536	0.960658	0.952796	1.00145	0.966728			0.923521	0.806254	1.01332	0.966728	0.962293	1.01287			1.08907	1.13092	0.990584	0.935079	0.942819	1.06028
946		0.948691	0.886054	0.947282	0.927683	1.01398	1.01971			0.99106	0.820235	1.08159	1.01971	0.969861	0.989126			1.10045	1.12362	1.00027	1.06147	0.948655	1.13333
947		0.991731	0.909358	0.956234	0.973119	1.02146	1.01316			0.996521	0.809332	1.04005	1.01316	0.976137	0.952678			1.16014	1.15264	0.995846	1.09891	0.966122	1.09717
948		0.95302	0.884106	0.971423	1.05115	1.00276	0.990204			1.01253	0.797861	1.03927	0.990204	1.01382	0.975957			1.10016	1.15363	1.07652	1.0552	0.976222	1.08349
949		0.987121	0.889754	0.964156	1.03506	0.987848	1.02332			0.951918	0.826413	0.996959	1.02332	0.998465	0.975334			1.0989	1.10931	1.08082	1.06122	0.979117	1.09642
950		0.979126	0.87663	0.990259	1.07765	1.00473	0.986042			0.982269	0.829169	1.03045	0.986042	0.963857	0.982578			1.15421	1.15827	1.07907	1.08306	0.997118	1.10168
951		0.935501	0.85889	0.990654	1.09419	1.01298	0.975702			0.98368	0.84578	1.05876	0.975702	0.982798	0.971683			1.14493	1.13643	1.13388	1.07398	1.09986	1.09426
952		0.98131	0.928366	0.972883	1.16608	0.996783	0.941607			1.00107	0.775235	1.03903	0.941607	0.983999	1.01762			1.12978	1.12435	1.11503	1.09156	1.04655	1.07136
953		0.951815	0.927205	0.989558	1.13212	1.01709	0.927188			1.00074	0.823897	1.01923	0.927188	0.915683	0.999479			1.13037	1.19504	1.06136	1.07936	1.0591	1.06895
954		0.960379	0.859197	0.974317	1.13006	1.00281	0.965811			0.976699	0.801954	0.982887	0.965811	0.938589	0.979495			1.11583	1.13249	1.15914	1.06578	1.01938	1.05784
955		0.976068	0.836795	0.979238	1.11241	1.03986	1.0012			0.996859	0.845338	1.04549	1.0012	0.952874	0.993865			1.14219	1.14872	1.10794	1.059	1.04315	1.11724
956		0.958101	0.878062	1.02141	1.15574	1.05542	0.964633			0.980938	0.871413	1.02321	0.964633	0.91988	0.95299			1.14336	1.17805	1.12343	1.0382	1.01126	1.08205
957		0.961631	0.874704	1.01379	1.11896	1.01916	0.941127			1.02131	0.879888	1.00674	0.941127	0.983092	0.972892			1.1304	1.14106	1.12499	1.07044	1.00903	1.10591
958		0.951592	0.891235	0.975121	1.07628	0.966742	1.00691			1.02462	0.811127	1.0395	1.00691	0.955938	0.957115			1.14736	1.14863	1.13231	1.05374	1.03357	1.08678
959		0.957559	0.893646	0.965754	1.06724	0.998492	1.00817			1.0175	0.825338	1.04183	1.00817	0.98853	0.983214			1.13895	1.12411	1.15565	1.03495	1.00493	1.13969
960		0.96456	0.895073	1.00885	1.03471	1.01674	0.980538			0.995536	0.829278	1.03673	0.980538	0.996953	0.968623			1.13508	1.15737	1.15628	1.02801	1.0464	1.11978
961		1.02472	0.861029	0.964986	1.1626	1.04258	0.915568			1.02543	0.801321	0.992349	0.915568	0.968354	0.974567			1.09592	1.16907	1.14023	1.06788	1.04979	1.09857
962		1.00618	0.863995	0.960279	1.09312	1.01943	0.983829			0.98356	0.831526	1.05501	0.983829	0.971169	0.996952			1.10889	1.13361	1.1601	1.09738	1.02675	1.08913
963		0.962723	0.879018	0.990541	1.00154	1.00276	0.976767			0.991909	0.872155	1.03594	0.976767	0.978601	0.97166			1.12597	1.16244	1.19544	1.08351	1.06501	1.11731
964		0.9463	0.885898	0.977067	1.01519	1.02704	1.00343			1.01434	0.80812	1.02303	1.00343	0.955768	0.959809			1.11783	1.16011	1.1313	1.06241	1.05716	1.09696
965		0.969345	0.868852	0.971956	0.994914	1.01322	0.997265			1.01239	0.855439	1.01719	0.997265	1.00087	0.944442			1.14318	1.14252	1.17541	1.02076	1.08359	1.09499
966		0.944892	0.877844	1.00003	0.971073	1.01073	0.947692			1.02766	0.87675	1.02763	0.947692	0.972444	1.01597			1.09331	1.15953	1.1719	1.01994	1.02842	1.07912
967		1.00698	0.896452	0.993762	0.969526	0.991667	0.947905			1.04755	0.839319	1.02848	0.947905	0.977643	1.00561			1.15762	1.13684	1.13182	1.06347	1.04076	1.09303
968		0.942802	0.895309	1.01454	0.987824	1.00802	0.941411			1.01323	0.843827	1.03554	0.941411	0.987476	0.97676			1.17464	1.1514	1.16107	1.10119	1.06362	1.07994
969		0.977687	0.89804	0.981374	1.03789	1.03171	1.04146			0.986182	0.854506	1.00405	1.04146	1.02337	0.938683			1.15602	1.13289	1.12567	1.05117	1.09364	1.08841
970		0.957306	0.876857	0.974491	1.01325	1.02178	0.974163			1.01456	0.854403	1.04985	0.974163	0.985924	0.9769			1.14095	1.15879	1.15719	0.960786	1.02831	1.09709
971		0.939775	0.833237	0.911361	1.01514	1.00694	0.972363			1.00162	0.859068	1.0469	0.972363	0.985205	1.0034			1.12326	1.12901	1.18253	1.06182	1.12603	1.12503
972		0.944736	0.890982	0.990951	1.04899	1.00708	0.99939			1.03684	0.869377	1.00771	0.99939	0.971821	1.0056			1.14996	1.13402	1.14585	1.07572	1.07903	1.08282
973		0.985385	0.916456	1.02473	1.04078	1.01501	0.952605			1.00073	0.872973	1.04799	0.952605	0.985154	1.03717			1.11881	1.13122	1.13077	1.02573	1.05598	1.11265
974		0.928836	0.904257	1.00225	1.08476	1.04158	1.01295			1.01846	0.846604	1.02957	1.01295	0.955581	0.991351			1.09337	1.10939	1.17052	1.00965	0.998173	1.11006
975		0.952029	0.925538	1.01527	1.06005	0.999378	1.03118			1.04548	0.818784	1.05404	1.03118	0.969459	0.981986			1.12746	1.10923	1.10668	1.03752	1.15083	1.12896
976		0.935263	0.86319	1.041	1.0304	1.07165	0.983154			1.02605	0.816792	1.01158	0.983154	0.994863	0.963686			1.15308	1.08399	1.12561	1.06004	1.09473	1.0813
977		0.961642	0.840358	1.01268	1.01166	1.02721	1.0108			0.980777	0.862703	0.990697	1.0108	0.987176	1.03519			1.14535	1.14611	1.1248	1.07766	1.08178	1.09373
978		0.955789	0.860869	0.970286	1.08582	1.00957	0.969918			0.992644	0.82739	1.00669	0.969918	0.957207	0.997913			1.10521	1.1448	1.10444	1.01363	1.04436	1.1004
979		0.930673	0.860251	1.00331	1.11125	1.01816	1.03663			1.02036	0.80257	1.04022	1.03663	0.979711	1.00959			1.14291	1.16805	1.09685	1.09989	1.13946	1.11639
980		0.925985	0.884987	1.02224	1.1745	0.996842	0.956411			1.00284	0.821163	1.00167	0.956411	0.947108	0.987037			1.15372	1.1548	1.13383	1.02317	1.09728	1.11506
981		0.971451	0.855047	1.02401	1.15725	1.01664	1.01398			0.971455	0.786564	1.0317	1.01398	0.960441	1.01891			1.15816	1.15964	1.09878	1.01107	1.03781	1.09362
982		0.967539	0.8617	1.0295	1.11796	1.03829	0.998952			1.02609	0.80245	1.00652	0.998952	1.03317	1.03811			1.15026	1.13428	1.11455	1.06131	1.02087	1.05299
983		0.9678	0.893583	1.02062	1.12841	1.05666	0.999864			1.01442	0.794172	1.05122	0.999864	1.03887	1.00048			1.14625	1.14869	1.11056	1.09116	1.02613	1.05836
984		0.991348	0.889999	1.03258	1.11565	0.983623	1.02274			1.01252	0.815417	1.03373	1.02274	0.931151	1.0194			1.14249	1.14606	1.05174	1.02455	0.996479	1.11643
985		0.977843	0.878498	1.03742	1.0589	0.986938	0.991476			1.05068	0.837736	1.04526	0.991476	0.986485	1.03443			1.1124	1.14505	1.01235	1.0344	1.03433	1.07951
986		0.949455	0.881834	1.04926	1.03498	1.01774	0.963313			1.01609	0.825862	1.07042	0.963313	0.98674	1.01442			1.1526	1.1444	1.00069	1.01406	0.994423	1.10354
987		0.965308	0.897226	1.01354	1.02092	1.03766	1.00401			0.994378	0.81408	0.990464	1.00401	1.04162	1.03214			1.09412	1.14656	0.977606	1.05784	1.05238	1.09523
988		0.942864	0.881576	0.936686	1.10024	1.00489	0.966444			1.00812	0.8123	0.996328	0.966444	0.945731	0.997539			1.13957	1.17835	1.03579	1.05819	1.06916	1.08845
989		0.942049	0.836471	0.910726	1.1315	0.994272	0.955772			0.98323	0.837971	1.02789	0.955772	1.02254	1.03412			1.14165	1.12221	1.10486	1.03496	1.04431	1.11528
990		0.956806	0.859005	0.919007	1.11715	0.973646	0.984977			1.03048	0.807154	1.06865	0.984977	0.964667	1.00736			1.16527	1.14587	1.08167	1.02737	0.950915	1.12897
991		0.951526	0.915664	0.858002	1.04855	0.992514	0.983444			1.00544	0.788393	0.998258	0.983444	1.04142	1.02412			1.11868	1.16374	1.12363	1.10538	0.940166	1.069
992		0.940255	0.913036	0.89719	0.969226	0.997944	0.966136			1.04481	0.828885	1.02242	0.966136	0.980379	1.01661			1.07897	1.1676	1.11217	0.967537	0.956505	1.11093
993		0.954482	0.884244	0.921102	0.953238	1.02369	0.976388			0.994446	0.801168	1.06998	0.976388	0.972092	1.03361			1.13769	1.1851	1.11397	1.04587	0.996458	1.12371
994		0.925622	0.876381	0.897841	0.96865	0.998144	1.01881			0.993368	0.816077	1.04147	1.01881	0.960311	1.06438			1.11839	1.16075	1.12906	1.10895	1.02098	1.08418
995		0.955796	0.890128	0.915489	0.905079	1.02419	0.957316			1.03064	0.802625	1.04971	0.957316	0.94888	1.01094			1.10683	1.10827	1.15186	1.05973	0.974896	1.0893
996		0.937174	0.893112	0.878933	1.00681	1.0457	0.950746			0.984304	0.802074	1.0614	0.950746	0.94815	1.01725			1.11787	1.11819	1.1644	0.97416	1.06264	1.11221
997		0.918536	0.870217	0.942078	0.978469	1.04576	0.979147			0.984629	0.802368	1.05121	0.979147	1.00311	1.02576			1.10755	1.12875	1.16097	1.04753	1.03128	1.1022
998		0.971607	0.863782	0.946918	0.913385	0.982218	0.95325			1.06224	0.824967	1.05413	0.95325	0.974166	1.03046			1.14112	1.11272	1.15347	1.07742	1.06988	1.14137
999		0.957754	0.90419	0.957458	0.986495	1.02391	1.05096			0.9657	0.809681	1.054	1.05096	1.00912	1.00874			1.1277	1.20484	1.14432	1.04251	1.11491	1.13443
1000		0.990358	0.923292	0.923027	0.96691	1.01825	0.975151			1.01465	0.8231	1.01892	0.975151	0.934641	1.02873			1.13977	1.1919	1.13213	1.01788	1.10853	1.10653
1001		0.963928	0.912809	0.893324	0.954674	0.996069	0.991322			1.02175	0.81289	1.06694	0.991322	1.0181	1.03978			1.0845	1.15381	1.16716	1.0347	1.10819	1.12975
1002		0.932295	0.89908	0.891951	0.9587	0.992216	1.03511			1.01399	0.822762	1.05932	1.03511	0.984304	1.01596			1.11082	1.14154	1.14385	1.01276	1.06119	1.1399
1003		0.946823	0.886045	0.901595	0.952801	0.995662	0.994116			1.02259	0.783055	1.05604	0.994116	0.970121	1.04959			1.08965	1.18181	1.08173	1.04397	1.04834	1.10101
1004		0.930318	0.881398	0.916211	0.96412	1.03594	0.995685			1.01222	0.797812	1.03946	0.995685	1.00059	1.00489			1.14509	1.1586	1.17434	0.981565	1.05731	1.12617
1005		0.989254	0.856261	0.97804	0.966935	1.00397	0.984219			1.00605	0.790663	1.01352	0.984219	1.03033	1.0174			1.14676	1.15625	1.13517	1.00317	1.04937	1.09534
1006		0.943258	0.866779	0.973549	0.958669	1.00248	1.03405			1.0242	0.789326	1.06647	1.03405	1.04607	0.992556			1.10051	1.14051	1.19718	1.01395	0.998726	1.12203
1007		0.96227	0.871093	0.888407	0.959341	0.968412	1.00905			1.01147	0.793206	1.02351	1.00905	1.02163	0.950566			1.12051	1.13375	1.14563	1.02097	0.946387	1.10304
1008		0.971209	0.850084	0.920897	0.964299	0.993792	1.00245			1.00703	0.793893	1.05197	1.00245	1.03024	0.978484			1.11797	1.13539	1.15964	1.0209	0.947847	1.11346
1009		1.00475	0.851271	0.907075	0.976387	0.984142	0.987209			0.978907	0.756528	1.06424	0.987209	1.01073	1.00274			1.12006	1.15759	1.14031	1.0547	0.946802	1.10207
1010		0.958214	0.856826	0.90687	1.04525	0.994433	1.00121			1.02238	0.772539	1.04427	1.00121	1.03988	0.969833			1.11053	1.1967	1.14257	0.999849	0.993092	1.09487
1011		0.968261	0.855149	0.879543	0.996517	0.976911	0.980875			1.03259	0.809354	1.03589	0.980875	1.05339	0.979915			1.10295	1.14737	1.16728	1.05238	0.992107	1.10884
1012		0.950746	0.883212	0.909533	0.993234	0.976211	0.973198			1.06931	0.812099	1.03463	0.973198	0.993141	0.98793			1.12361	1.12675	1.17284	1.00766	0.991589	1.11952
1013		1.0291	0.850484	0.905308	1.02791	1.02469	1.01073			1.04055	0.816	0.992493	1.01073	1.0858	1.01643			1.17803	1.12332	1.16333	1.06372	1.06343	1.1076
1014		0.96624	0.828581	0.866601	0.958547	1.00399	1.02309			1.00078	0.838195	1.01622	1.02309	1.05702	1.0211			1.17256	1.14902	1.15049	1.0582	1.00627	1.10597
1015		0.939089	0.869634	0.928246	1.00921	1.01756	0.986924			1.0209	0.823842	1.04609	0.986924	1.10203	1.01033			1.13855	1.16529	1.15989	1.05103	1.00402	1.10658
1016		0.935848	0.884475	0.93559	1.03129	1.04839	1.02169			1.0389	0.792502	0.99543	1.02169	1.07967	1.01779			1.15204	1.13918	1.14235	1.02637	1.03542	1.07218
1017		0.935064	0.895674	0.957161	0.99866	1.04588	1.02086			1.05898	0.828972	1.03186	1.02086	1.03823	1.02768			1.15938	1.18555	1.16341	1.06025	0.972878	1.08163
1018		0.944019	0.895945	0.949161	0.991046	1.00374	0.96085			1.00159	0.762236	1.00837	0.96085	1.01331	1.00718			1.14635	1.1426	1.11435	1.01411	1.03651	1.1393
1019		0.945423	0.875523	0.912841	1.01405	1.02233	1.01199			1.04086	0.761134	1.01758	1.01199	1.04771	1.00499			1.11526	1.16286	1.12589	0.999649	1.04381	1.0968
1020		0.95396	0.862857	0.93833	1.00859	1.02095	1.01438			0.997245	0.811727	1.02828	1.01438	0.984831	0.996424			1.14801	1.20066	1.16836	1.048	1.0328	1.12927
1021		0.966069	0.902207	0.945248	1.01106	1.01648	0.998248			1.03804	0.782908	1.04842	0.998248	0.968445	0.989176			1.16338	1.19869	1.13757	0.993489	0.996155	1.09959
1022		0.983849	0.883817	0.971879	1.02419	0.978948	1.11507			1.02268	0.803083	1.0493	1.11507	1.023	1.00067			1.17583	1.15878	1.16402	0.932761	1.00687	1.11573
1023		1.01307	0.887193	0.954139	0.993031	1.02336	1.10949			0.957383	0.746667	1.04503	1.10949	0.937156	1.00005			1.17701	1.13169	1.16772	1.04354	1.00047	1.13799
1024		0.936632	0.879508	0.920477	0.992679	0.952163	1.11336			1.02859	0.794248	1.01406	1.11336	0.933967	1.00404			1.18131	1.19828	1.17183	1.02513	0.990448	1.13984
1025		0.933875	0.865111	0.929849	1.0227	1.04135	1.03521			1.01274	0.790068	1.00058	1.03521	1.01347	0.992633			1.15957	1.21491	1.16735	0.99819	1.03552	1.1285
1026		0.93696	0.878685	0.972934	0.997601	1.07523	1.04133			1.01344	0.826893	1.04873	1.04133	0.99599	1.01872			1.15121	1.15761	1.16207	1.0294	1.02559	1.11386
1027		0.968623	0.874206	0.979208	0.986343	1.05766	1.06507			0.985474	0.803465	1.02049	1.06507	0.990824	0.99618			1.15611	1.13946	1.15723	1.00716	1.0612	1.10607
1028		0.951323	0.885098	0.985553	1.03843	0.964574	1.061			0.987742	0.768501	1.04431	1.061	1.07114	1.0187			1.13108	1.17116	1.20794	1.02879	1.04322	1.11779
1029		0.928875	0.872645	0.982127	0.984968	1.01826	1.00049			0.99038	0.809572	1.03073	1.00049	0.980929	1.00853			1.2156	1.12654	1.15199	1.05028	0.995524	1.14843
1030		1.04411	0.85579	0.948045	0.964808	0.989317	1.00353			0.989375	0.788103	1.01641	1.00353	0.980226	1.00091			1.17423	1.187	1.1433	1.06581	0.969232	1.09709
1031		0.977523	0.859103	0.947896	1.02295	1.03518	0.984574			1.08612	0.819138	1.02571	0.984574	0.99488	0.990155			1.18693	1.18494	1.19088	1.02468	0.977151	1.09721
1032		0.977098	0.833068	0.954323	1.02318	0.995976	0.975222			1.02113	0.787525	1.01258	0.975222	1.00959	1.00829			1.19631	1.16332	1.13034	1.06913	1.01953	1.10339
1033		0.92113	0.867633	0.922336	0.987116	1.00158	0.974583			1.03643	0.795656	1.01781	0.974583	0.983189	1.0079			1.21227	1.16052	1.15344	1.05292	0.976097	1.11344
1034		0.963179	0.904106	0.953571	0.975898	1.01296	0.96661			1.06561	0.82316	0.999707	0.96661	0.973112	1.0079			1.2057	1.1292	1.13925	1.02372	0.98869	1.11298
1035		1.00149	0.877026	0.977507	0.993646	1.02024	0.97189			1.00799	0.780169	1.01673	0.97189	0.993458	1.02696			1.21425	1.11402	1.1887	0.981631	1.05475	1.12352
1036		0.937385	0.843849	0.988221	0.999077	1.02574	0.96832			0.972175	0.772441	1.01177	0.96832	0.959229	0.968867			1.21376	1.15127	1.13143	1.01918	1.02207	1.11356
1037		0.968495	0.873179	0.957545	1.00928	1.01842	0.986664			1.02978	0.782373	0.99744	0.986664	1.03473	0.989239			1.2193	1.15227	1.14631	0.960047	0.985122	1.09848
1038		0.951436	0.864582	0.96452	0.989279	0.962835	0.989807			0.950836	0.810543	1.00824	0.989807	1.02012	1.00326			1.14078	1.11915	1.14643	1.01672	1.01738	1.12147
1039		0.961135	0.885049	0.946375	0.99812	1.00117	1.00558			1.02688	0.747764	1.03072	1.00558	0.976697	1.02343			1.16936	1.11178	1.14306	1.04943	1.06587	1.06887
1040		0.981684	0.876657	1.02699	1.02289	1.04783	1.03152			1.0052	0.81641	0.989189	1.03152	1.04923	1.03226			1.13363	1.15413	1.14137	0.985216	0.979968	1.11687
1041		0.968448	0.859672	0.94469	1.04476	0.981166	1.04222			0.973116	0.772791	0.999062	1.04222	1.02603	1.02454			1.1346	1.15245	1.12873	0.989508	1.0285	1.0835
1042		0.956393	0.868238	0.895009	0.98563	1.00507	0.96014			1.00873	0.810139	1.00089	0.96014	1.0036	1.01271			1.15799	1.12555	1.14058	0.974649	1.08388	1.10276
1043		0.937034	0.868883	0.989414	0.987737	1.0015	0.975571			1.00824	0.780463	0.999945	0.975571	1.02169	1.03194			1.20674	1.13941	1.15652	1.06018	0.974641	1.11277
1044		0.980194	0.882505	0.996973	1.02775	1.00714	0.972955			0.995287	0.820928	1.0031	0.972955	1.01418	1.01853			1.24963	1.14133	1.18213	1.04295	1.05188	1.07419
1045		0.979387	0.870969	0.961713	1.00899	1.01188	1.01304			0.969432	0.777184	1.01489	1.01304	1.05826	1.04814			1.24745	1.15044	1.16927	1.06295	0.976028	1.09615
1046		1.04554	0.85957	0.942964	0.963606	1.02141	1.05476			0.996485	0.774619	1.01018	1.05476	1.01517	0.980538			1.27126	1.11332	1.18238	1.02204	1.03056	1.07675
1047		0.960504	0.863297	0.967716	0.97628	1.04277	0.959542			1.01751	0.83509	1.02579	0.959542	1.04291	1.00288			1.22601	1.1094	1.15514	1.03202	1.07409	1.1097
1048		0.974536	0.895305	0.922193	1.02651	1.05345	0.986995			1.00142	0.797823	1.06058	0.986995	1.01317	0.964963			1.20871	1.1465	1.17427	1.00725	1.02478	1.11339
1049		1.00692	0.895772	0.957965	1.01162	1.01454	0.995401			0.974531	0.826391	1.01331	0.995401	1.03266	0.969314			1.24544	1.12567	1.16926	1.0022	1.03749	1.11187
1050		1.00805	0.871676	0.944357	1.03725	0.991873	1.00585			0.937693	0.826888	1.05278	1.00585	1.00964	0.948734			1.24841	1.19928	1.14587	0.988258	1.03158	1.10448
1051		0.998302	0.894393	0.94045	0.990073	0.983907	0.982378			0.997676	0.826964	1.01514	0.982378	1.02071	0.987966			1.21122	1.12524	1.17822	1.053	1.05658	1.09366
1052		0.962699	0.883693	0.94572	1.02142	1.00205	0.988617			0.976172	0.810123	1.02195	0.988617	1.03578	0.972224			1.25562	1.18261	1.14648	1.03207	1.08043	1.09499
1053		0.965371	0.869835	0.946693	1.01439	1.02758	1.02082			0.996903	0.785609	1.05185	1.02082	1.041	1.00399			1.23917	1.1685	1.12594	1.06286	0.997036	1.10461
1054		0.935205	0.875745	0.958272	0.993743	1.00232	0.966953			0.962897	0.81253	1.02066	0.966953	1.00061	0.977392			1.24786	1.13827	1.20559	1.05464	1.04558	1.06792
1055		0.976474	0.891209	0.969037	0.982978	1.02359	1.04361			0.946312	0.809921	1.01296	1.04361	1.02146	0.996347			1.23527	1.14966	1.17283	1.01441	1.06028	1.11984
1056		0.953316	0.880917	0.984641	0.971638	0.997562	1.01838			0.940919	0.816563	0.985934	1.01838	0.96363	1.00567			1.29302	1.16791	1.17989	1.02339	1.10253	1.1168
1057		0.961471	0.857022	0.977564	1.03064	0.991104	1.01876			0.99073	0.77672	1.02031	1.01876	1.02395	0.983358			1.2392	1.16586	1.14376	1.03309	1.00063	1.09539
1058		0.944635	0.892538	0.972622	1.02268	1.0425	0.961016			0.96903	0.838309	1.01461	0.961016	0.963001	0.968966			1.10377	1.1297	1.15817	1.02909	1.03402	1.08665
1059		0.935142	0.911453	0.966594	0.967775	0.968079	0.96835			1.01394	0.797686	1.00679	0.96835	1.01605	0.954005			1.21037	1.14516	1.14471	1.04396	0.986124	1.0674
1060		0.977624	0.91095	0.953274	1.04284	1.01275	0.968178			0.965921	0.785298	1.04225	0.968178	1.04862	0.971308			1.17188	1.18236	1.11208	1.05423	1.0527	1.1036
1061		0.995849	0.933525	0.983084	0.993896	1.02559	1.00594			1.03971	0.804797	1.03128	1.00594	0.974233	0.985786			1.14059	1.16548	1.12429	1.0302	1.06899	1.07427
1062		0.99462	0.887704	0.977482	1.00209	0.99577	0.97334			0.944824	0.808126	1.0046	0.97334	1.04285	1.00745			1.0975	1.16992	1.13301	1.04819	1.0906	1.11468
1063		0.991317	0.89703	0.950687	1.01374	1.04196	0.999136			0.985402	0.791121	1.02936	0.999136	1.03605	1.00142			1.11593	1.16907	1.12705	0.988632	1.09004	1.1223
1064		0.928368	0.891084	0.925839	0.99638	1.01746	0.941648			0.958505	0.795814	1.03323	0.941648	1.0134	0.983918			1.12161	1.14327	1.07805	0.982179	1.06272	1.11805
1065		0.968046	0.897755	0.977712	1.01103	1.01422	1.02435			0.991876	0.759257	1.02501	1.02435	1.00113	0.994095			1.11443	1.15273	1.10831	0.999618	0.99479	1.09573
1066		0.951257	0.905249	0.962538	0.999179	1.03245	0.991654			1.00005	0.750891	1.00544	0.991654	1.03557	0.97945			1.1068	1.0971	1.15558	1.00108	0.970558	1.09793
1067		0.985881	0.881629	0.947287	1.05082	0.97391	0.987386			0.970743	0.817397	1.02227	0.987386	1.00931	0.98561			1.13067	1.16305	1.11963	1.00477	0.969863	1.1265
1068		0.981727	0.890243	0.974143	1.00998	0.967442	0.978566			0.94786	0.805943	0.97675	0.978566	0.994438	0.992746			1.11175	1.14124	1.15177	1.02261	1.02726	1.09486
1069		0.953414	0.882136	0.983909	1.01934	0.991765	0.978188			0.979546	0.830031	1.0072	0.978188	1.03522	0.987948			1.16457	1.15262	1.14578	0.979892	1.00717	1.09564
1070		0.980651	0.870666	1.01003	0.953478	1.0184	0.992406			1.00727	0.781391	0.983547	0.992406	1.02805	0.981684			1.14565	1.11499	1.13169	1.04476	1.01598	1.09639
1071		0.980893	0.880339	0.991709	0.98022	1.01829	0.945721			1.00072	0.791443	1.02957	0.945721	1.02351	1.0464			1.10841	1.12982	1.11214	1.02292	0.955434	1.06767
1072		0.955332	0.891418	0.962599	0.959932	0.981229	1.03311			0.993055	0.783716	0.985249	1.03311	1.01341	0.998193			1.13871	1.16296	1.12165	1.0102	1.03216	1.10735
1073		1.01711	0.859873	0.967925	0.944316	1.02513	0.98342			0.995255	0.801413	1.01777	0.98342	0.971979	1.01242			1.12021	1.1252	1.14092	0.911066	1.07602	1.113
1074		1.03062	0.861149	0.991376	0.963729	1.02757	1.00662			1.00553	0.809059	1.03699	1.00662	0.999553	1.00415			1.09818	1.08811	1.00074	0.99022	1.04969	1.15527
1075		0.954911	0.863186	0.967797	0.995693	0.988284	0.967409			0.967855	0.786046	1.01092	0.967409	0.995876	0.956153			1.13127	1.09966	1.00507	1.01079	0.98011	1.10893
1076		0.981353	0.898173	0.974957	1.03039	0.995667	1.02565			0.973276	0.793266	1.00786	1.02565	1.0014	0.922964			1.09275	1.1548	0.931691	0.931449	0.994017	1.10889
1077		0.961689	0.848732	0.954733	0.990206	1.02929	0.98107			1.00435	0.804808	1.01308	0.98107	0.968677	0.943823			1.10832	1.11461	0.961646	1.02792	0.967288	1.06038
1078		0.935134	0.84311	0.940557	0.992333	1.0355	1.00777			1.00459	0.801654	0.98574	1.00777	0.994104	0.976688			1.10496	1.16094	0.95834	1.01754	0.947791	1.09049
1079		0.954123	0.900077	0.982326	1.00867	1.03702	0.952125			1.00773	0.796338	1.01123	0.952125	1.0109	0.933145			1.11871	1.11898	1.09331	0.979434	0.926428	1.05148
1080		0.948269	0.872805	0.957842	1.04333	0.985224	0.999621			1.01037	0.805479	1.04857	0.999621	1.00761	0.909916			1.15405	1.15182	1.11564	0.970535	0.96604	1.09719
1081		0.926718	0.868443	0.973805	1.05512	0.986517	1.00174			1.02558	0.819406	1.03155	1.00174	0.989544	0.995517			1.13692	1.14284	1.12854	0.995148	0.955654	1.0961
1082		0.991419	0.884444	0.983725	1.06919	1.0408	1.02572			1.02011	0.797048	1.02358	1.02572	1.00919	0.98228			1.08992	1.11252	1.09608	0.970317	0.997525	1.1132
1083		0.968565	0.889954	0.960192	1.05038	1.03633	1.01205			0.983656	0.743245	1.01266	1.01205	1.03534	0.907488			1.11942	1.12787	1.11777	1.04671	0.969185	1.08812
1084		0.942377	0.916505	0.991739	1.06663	1.03169	1.00777			0.995576	0.764261	1.02077	1.00777	0.996879	0.926656			1.15714	1.1378	1.10327	1.04611	0.954747	1.12023
1085		0.946955	0.880948	0.959568	1.06628	0.985224	1.02535			1.01064	0.776594	1.00045	1.02535	1.00713	0.970834			1.1275	1.09845	1.09092	1.04945	0.951874	1.12641
1086		0.950645	0.873557	0.931247	1.06827	1.01634	0.939766			1.0289	0.774368	1.03138	0.939766	1.0091	0.978588			1.14142	1.12463	1.04339	0.976486	0.977367	1.12269
1087		0.911984	0.889096	0.931472	1.09898	1.00159	1.00836			0.963037	0.778946	0.995639	1.00836	0.995231	0.930659			1.13116	1.1185	1.01216	0.999711	0.931142	1.09314
1088		0.92191	0.877053	0.966901	1.07257	0.978796	1.01666			0.990071	0.801424	1.02266	1.01666	0.987799	0.932644			1.11674	1.16967	1.03254	1.03912	0.98945	1.08632
1089		0.926184	0.894148	0.96347	1.09268	1.01681	0.999953			0.998983	0.772889	1.01232	0.999953	1.02362	0.975934			1.16229	1.16157	1.00256	1.05828	0.931168	1.09898
1090		0.946214	0.892351	0.959378	1.07106	0.987026	1.03891			0.951379	0.7624	1.03133	1.03891	0.995378	0.963767			1.10699	1.14087	1.02139	0.995717	0.960181	1.12101
1091		0.985471	0.853851	0.963803	1.10134	1.03497	0.966195			1.01705	0.815444	1.01387	0.966195	1.04851	0.990769			1.14144	1.13179	1.03479	0.976228	0.98974	1.09308
1092		1.0052	0.904493	0.941879	1.04189	1.01141	1.01839			1.01626	0.774111	1.03327	1.01839	0.976703	0.969675			1.1267	1.14484	1.00812	1.03903	0.952466	1.10497
1093		1.02404	0.887664	0.964115	1.01175	0.995976	1.00893			1.03594	0.752915	1.02313	1.00893	1.04334	0.988761			1.12951	1.1616	1.03017	1.08164	0.992008	1.05545
1094		1.00114	0.872628	0.938248	1.05382	1.04478	0.981656			1.00608	0.789741	1.06606	0.981656	1.00966	0.95201			1.11814	1.13656	1.05454	1.02586	0.968528	1.09406
1095		0.940719	0.897052	0.98837	1.08599	1.0183	0.998343			1.04466	0.823662	0.987651	0.998343	0.964553	0.919868			1.14049	1.18537	1.09201	1.0651	0.941804	1.10067
1096		0.993657	0.916541	0.966917	1.12658	1.03252	0.997094			0.994539	0.803383	0.99877	0.997094	0.975576	0.909118			1.16923	1.16342	1.10548	1.0208	0.971893	1.0915
1097		0.933535	0.885867	0.990213	1.08912	1.0178	1.00962			1.03032	0.764485	1.02571	1.00962	1.04568	0.936268			1.11585	1.12786	1.10936	0.984407	0.977324	1.12185
1098		0.959973	0.887215	0.941151	1.06989	1.0334	0.999615			1.0096	0.747464	1.08744	0.999615	1.04828	0.967725			1.13132	1.14266	1.03515	1.02734	1.00904	1.11075
1099		0.946499	0.892663	0.983991	1.09824	0.999696	1.00799			0.950092	0.797501	1.01671	1.00799	1.00979	1.00974			1.136	1.12451	1.02214	1.00665	1.01106	1.08971
1100		0.968939	0.851583	0.959445	1.06265	1.00005	1.00766			1.00913	0.748239	1.01666	1.00766	1.06465	1.04646			1.12544	1.17391	1.01545	1.05959	0.955995	1.11712
1101		0.958729	0.853139	0.955798	1.08302	1.02746	0.979117			0.994953	0.834555	0.989734	0.979117	1.06364	1.04356			1.1151	1.11642	0.99181	1.04853	1.02184	1.09508
1102		0.960215	0.889052	0.951998	1.09366	0.994673	0.926264			1.01774	0.786668	0.958551	0.926264	1.08498	1.09223			1.10989	1.15739	0.984267	1.04076	1.00107	1.06226
1103		0.94639	0.880602	1.00269	1.11538	0.993606	0.986794			1.00244	0.784704	0.984832	0.986794	1.02283	1.05355			1.09109	1.19813	1.02578	1.02165	0.980771	1.11048
1104		0.950227	0.840104	0.994382	1.1178	1.06307	0.929431			1.02042	0.809359	1.03982	0.929431	1.06912	0.951496			1.1368	1.14986	1.00798	1.04303	0.970783	1.07723
1105		0.990646	0.861358	0.939666	1.08605	1.01496	0.944235			0.982216	0.749101	1.00584	0.944235	1.05001	1.00555			1.10355	1.16061	0.991475	1.03374	0.971496	1.10338
1106		0.937642	0.896768	1.00599	1.07308	1.01538	0.997248			0.981392	0.774952	0.983756	0.997248	1.03702	1.01527			1.15091	1.15199	1.04229	1.04689	1.05183	1.11377
1107		0.951393	0.88556	0.993148	1.05163	1.00624	1.00506			0.948672	0.770509	1.0041	1.00506	1.06304	1.00994			1.12823	1.156	0.958188	0.994587	0.957157	1.06985
1108		1.01523	0.881785	0.950088	1.06049	1.02313	0.986309			0.960065	0.776447	1.06897	0.986309	1.0528	0.995359			1.16217	1.1734	1.00749	1.00834	0.996717	1.11051
1109		0.963998	0.886276	0.95313	1.02399	1.02259	0.990375			0.972376	0.742831	1.02305	0.990375	1.04818	0.965893			1.17769	1.18899	0.976719	1.03261	1.0432	1.12451
1110		0.934503	0.913641	0.965518	1.06925	0.981831	0.974174			0.996626	0.784802	1.01859	0.974174	1.06005	1.00245			1.11798	1.16952	0.995529	0.999844	1.05166	1.07387
1111		0.985951	0.908824	0.930381	1.06883	1.01832	0.974056			0.947333	0.75392	1.02009	0.974056	1.0396	1.05285			1.15815	1.15214	1.01976	1.00599	1.0332	1.12882
1112		0.969762	0.866032	0.950242	1.04807	1.07249	0.996969			0.97096	0.751262	1.01881	0.996969	1.01995	1.03293			1.13645	1.14288	1.02175	1.0116	0.998695	1.08792
1113		0.963249	0.889843	0.926797	1.06126	1.01872	0.953883			0.979043	0.752517	1.0177	0.953883	1.05385	1.02675			1.12417	1.1024	0.991714	1.05759	1.07047	1.10948
1114		0.986341	0.890884	0.923842	1.01854	0.957925	0.972032			0.952617	0.758362	1.01252	0.972032	1.01507	1.00228			1.14794	1.15217	1.02667	1.02607	1.04913	1.1345
1115		0.945668	0.906507	0.934811	1.00747	1.05032	1.01238			0.984754	0.76288	1.02316	1.01238	0.976267	1.01968			1.12916	1.09648	1.0017	1.0479	1.0764	1.10563
1116		0.922748	0.922162	0.950718	1.03411	1.02591	0.996076			0.958232	0.831794	1.00432	0.996076	1.00787	1.04164			1.14682	1.09268	1.04021	1.06064	1.05938	1.10825
1117		0.927881	0.888678	0.956054	1.03733	1.03567	0.9801			0.944474	0.741204	1.01348	0.9801	0.986327	1.0133			1.14097	1.10885	1.05341	1.0358	1.12167	1.08164
1118		0.905417	0.886281	0.97594	1.04092	0.969513	1.02032			0.998745	0.792163	0.996651	1.02032	0.995236	1.05321			1.18505	1.10761	1.01419	1.04833	1.04663	1.11692
1119		0.989851	0.869617	0.973948	1.00226	1.02436	1.00757			0.975569	0.817168	0.96774	1.00757	0.998578	0.943377			1.1488	1.14052	1.03445	1.10934	1.10516	1.11289
1120		0.948227	0.880317	0.959752	1.02858	1.02379	0.939316			0.986709	0.865715	0.995376	0.939316	1.01338	0.917593			1.16863	1.17321	0.993513	1.05123	1.01931	1.08433
1121		0.966927	0.897635	0.951983	0.965627	0.994698	1.03037			0.99589	0.847827	1.0355	1.03037	0.959439	0.917873			1.09	1.17893	1.06091	1.03518	1.11935	1.10633
1122		0.936106	0.86738	0.986987	0.988139	1.00668	1.02337			0.994112	0.813959	0.996512	1.02337	0.990292	0.955594			1.14364	1.13215	1.03618	1.03414	1.08567	1.09449
1123		0.936242	0.885022	0.999467	0.970177	1.01911	0.937872			0.995946	0.833322	0.992567	0.937872	1.04221	0.931584			1.11455	1.10595	1.04541	0.990086	1.11492	1.0844
1124		0.949377	0.86484	0.965979	1.05796	1.01294	0.998491			0.969432	0.852231	1.03069	0.998491	0.9887	0.93143			1.12223	1.14174	1.05129	0.999778	1.0786	1.11201
1125		0.912012	0.868865	0.981149	1.06242	1.04093	1.00021			0.999127	0.85061	0.994378	1.00021	0.953361	0.964394			1.12458	1.15079	1.12934	1.02741	1.12625	1.10062
1126		0.950243	0.932751	0.981988	1.04552	1.00432	0.976803			1.0028	0.840334	1.02459	0.976803	1.00823	0.948075			1.1428	1.15059	1.11186	1.02157	1.13541	1.12007
1127		1.00093	0.874784	0.978352	1.0906	0.988289	1.01418			0.988024	0.799498	1.00951	1.01418	0.980929	0.971958			1.13026	1.13454	1.13578	1.07946	1.14622	1.11023
1128		0.93428	0.852445	0.943917	1.08579	0.999349	1.01721			0.975838	0.78138	1.00754	1.01721	0.98384	1.00574			1.12909	1.12207	1.12683	1.05963	1.01717	1.11586
1129		0.939225	0.910021	0.977538	1.08215	1.02334	1.01641			1.02852	0.789648	0.996254	1.01641	1.00718	1.01464			1.12787	1.11744	1.11052	1.05907	1.05993	1.10817
1130		0.950266	0.907486	0.981604	1.08085	0.998507	1.02984			0.979152	0.810745	0.995038	1.02984	1.02598	0.998667			1.1239	1.10611	1.22589	1.03521	1.06349	1.10478
1131		0.975347	0.918142	0.971106	1.12389	1.00474	0.972795			0.997768	0.801048	1.05499	0.972795	1.00243	1.04592			1.14689	1.14678	1.16835	1.08496	0.973682	1.08341
1132		0.946004	0.915669	0.994884	1.09063	0.98353	0.945075			1.00593	0.726055	1.01756	0.945075	1.0035	1.05754			1.16496	1.15038	1.14082	1.07766	0.940253	1.07895
1133		0.97833	0.891898	0.963024	1.06776	1.01359	0.979531			0.954974	0.800109	1.01078	0.979531	0.975423	1.0334			1.12987	1.13077	1.13442	1.00992	1.11224	1.08683
1134		1.00395	0.866379	0.985548	1.14492	1.00775	1.01093			0.969569	0.825654	1.03124	1.01093	1.05919	1.0289			1.14175	1.14055	1.15349	0.990642	1.11272	1.10118
1135		0.948457	0.882647	0.953422	1.06379	1.02172	0.946816			0.980539	0.84148	1.01704	0.946816	1.09262	1.03325			1.14287	1.16843	1.16596	1.05244	1.13077	1.09789
1136		0.957415	0.900174	0.967966	1.16118	1.01561	0.999183			0.965302	0.87061	1.0306	0.999183	1.02636	1.06481			1.1184	1.11651	1.12486	0.986399	1.1335	1.11945
1137		0.951389	0.869826	0.964801	0.99071	1.01277	1.01311			0.964324	0.785478	1.00674	1.01311	0.984101	1.03304			1.15761	1.16982	1.13392	1.01736	1.08405	1.08381
1138		0.96633	0.884889	0.967024	0.976183	1.01622	0.969889			1.00393	0.796049	1.02613	0.969889	1.05756	1.08362			1.15137	1.13816	1.13293	1.08993	1.02093	1.11523
1139		0.978978	0.891796	0.950984	0.943517	1.04539	0.952788			0.932831	0.826194	1.03078	0.952788	1.0152	1.06482			1.16419	1.13664	1.11184	0.983135	1.04486	1.12215
1140		0.963542	0.884373	0.955071	0.977486	1.04085	0.982479			0.956651	0.772687	0.994106	0.982479	0.977762	1.08069			1.13989	1.19369	1.10512	1.0187	1.00683	1.11711
1141		0.95752	0.859837	0.949079	0.968248	0.997954	1.01968			0.922926	0.791083	1.03473	1.01968	1.02011	1.0648			1.14148	1.15013	1.09055	0.995508	1.11137	1.09011
1142		0.92836	0.866815	1.00516	0.964375	1.01699	0.984752			0.961895	0.804142	1.02119	0.984752	1.06335	1.02748			1.1418	1.15232	1.12572	1.0424	1.05956	1.12499
1143		0.943788	0.890177	1.00047	0.959993	1.06406	0.9962			0.969983	0.793468	1.01913	0.9962	1.11053	1.01899			1.15751	1.13629	1.08245	1.0137	1.05539	1.13171
1144		0.938882	0.837093	1.00136	1.0005	1.03706	1.0127			0.968077	0.777058	1.03649	1.0127	1.02198	1.01737			1.16787	1.16898	1.05228	0.972705	0.983005	1.12266
1145		0.949299	0.858289	0.972391	0.962375	1.01008	0.979224			0.998323	0.78681	1.02534	0.979224	0.981161	1.05001			1.13079	1.13367	1.07551	1.0462	1.0427	1.13725
1146		0.946058	0.894215	0.925537	0.990119	0.990453	0.960572			0.967767	0.74318	1.02516	0.960572	1.03422	1.04732			1.12912	1.14163	1.08049	1.0105	1.1076	1.11557
1147		0.945824	0.862465	0.98795	0.977868	1.04112	0.98912			0.975774	0.709711	1.01895	0.98912	1.00683	1.03786			1.15251	1.18389	1.1071	1.04693	1.14507	1.12452
1148		0.9675	0.884715	1.02448	1.01163	1.03799	0.997366			1.00216	0.726645	1.02379	0.997366	1.03972	1.00923			1.17023	1.119	1.10727	0.983935	1.03421	1.11966
1149		0.955492	0.92182	0.959562	0.982266	1.04604	0.971381			0.98204	0.77965	0.993332	0.971381	0.943579	1.047			1.16637	1.11945	1.04557	0.967719	1.02129	1.10391
1150		0.940715	0.926641	0.948362	0.962538	1.02373	0.960383			0.978078	0.811951	0.989729	0.960383	1.00807	1.02652			1.14302	1.1616	1.0964	1.08207	1.02225	1.13132
1151		0.953219	0.896866	0.980903	0.971959	1.01417	1.00476			0.994317	0.775017	0.993485	1.00476	1.02168	0.960355			1.14969	1.18179	1.0406	1.05894	1.10587	1.10547
1152		0.97732	0.918444	0.994961	0.961952	1.05106	0.947289			0.996043	0.820737	1.0232	0.947289	1.00159	0.956126			1.19682	1.15699	1.07329	1.07716	1.02634	1.08261
1153		0.926457	0.907037	1.01614	0.984714	1.01743	0.946159			0.994064	0.75595	0.989968	0.946159	1.00875	0.925171			1.17409	1.16268	1.04409	0.985243	1.0249	1.12296
1154		0.968963	0.900584	1.00553	0.962293	1.04121	0.965663			1.0155	0.731338	0.995237	0.965663	1.02436	0.913924			1.1774	1.16546	1.04372	0.958762	1.02149	1.14152
1155		0.940208	0.903003	0.968975	0.959458	1.03776	1.00582			0.97612	0.741745	0.992597	1.00582	1.04885	0.916271			1.13785	1.14238	1.05063	1.02972	1.03834	1.09244
1156		0.979992	0.89977	0.987745	0.993753	1.03665	1.00531			1.04082	0.763235	1.02833	1.00531	1.03438	0.919268			1.1452	1.13903	1.10712	0.999564	1.09497	1.11835
1157		0.947755	0.936941	0.994044	0.993865	0.995652	0.981704			1.01037	0.763164	1.02854	0.981704	1.04337	0.953315			1.15458	1.14372	1.09986	0.978256	1.07106	1.09343
1158		0.969704	0.914877	0.977077	1.01436	1.03005	0.967113			0.984199	0.729471	0.994512	0.967113	1.0553	0.926376			1.14495	1.16588	1.10731	1.0474	1.09663	1.08615
1159		0.915455	0.890604	0.978511	1.00635	1.04384	0.981041			0.980632	0.729149	0.996636	0.981041	1.10142	0.938678			1.16472	1.13175	1.10646	1.03187	1.09535	1.12104
1160		0.979863	0.859352	0.962323	1.00412	1.02736	0.95966			0.983656	0.678109	1.05449	0.95966	1.05869	0.957137			1.15865	1.12253	1.14225	0.986537	1.07566	1.11553
1161		0.954771	0.88315	0.95945	0.987478	1.03712	1.02502			0.994663	0.719605	1.02388	1.02502	1.04188	0.976331			1.15998	1.12426	1.1936	0.991492	1.04597	1.07042
1162		0.906708	0.870128	0.968325	0.986144	1.04663	0.995874			0.975738	0.726579	1.04885	0.995874	1.01883	0.965387			1.1599	1.09965	1.13566	1.03101	1.02019	1.11469
1163		0.934417	0.885107	0.959716	0.978708	1.02932	0.975826			0.976405	0.771743	1.01225	0.975826	1.04005	0.997854			1.11638	1.16324	1.14621	0.996171	1.00534	1.10837
1164		0.956662	0.882176	0.974071	0.958511	1.01454	0.973156			0.944888	0.730874	1.00793	0.973156	1.00479	1.01561			1.1708	1.16226	1.14105	1.04099	1.00385	1.08257
1165		0.956588	0.829297	1.00204	0.989463	1.00934	0.95206			0.997261	0.699948	1.02413	0.95206	1.05111	1.01153			1.17965	1.16559	1.10708	1.01545	1.14955	1.10863
1166		0.941655	0.880668	0.973994	0.982825	1.04706	0.97086			0.973015	0.707757	0.986231	0.97086	1.06768	0.956997			1.10201	1.14357	1.10469	0.970375	1.20526	1.15248
1167		0.923883	0.896705	0.969288	0.983166	1.02062	1.02364			0.964501	0.75721	1.04932	1.02364	0.986638	0.969047			1.16474	1.1557	1.07383	1.01384	1.16767	1.0994
1168		0.998661	0.861696	1.00303	0.996894	1.03699	1.00021			0.981722	0.740975	1.02862	1.00021	1.00532	1.0096			1.12959	1.13681	1.10672	1.00143	1.12631	1.11379
1169		0.928746	0.884044	1.00293	1.00928	1.02268	1.0003			1.04273	0.80656	1.02163	1.0003	0.978317	1.0236			1.10343	1.15132	1.10417	1.04296	1.14133	1.0912
1170		0.914118	0.892592	1.00047	1.04396	1.04285	1.00678			1.01003	0.856083	1.01056	1.00678	0.987578	1.05759			1.10816	1.19309	1.08383	1.01764	1.06981	1.12834
1171		0.947957	0.879743	0.995683	1.10763	1.02238	0.950746			1.02538	0.834047	1.02926	0.950746	0.99987	1.06373			1.09479	1.20002	0.993139	0.992937	1.09655	1.10073
1172		0.933356	0.917759	0.962041	1.01723	1.02392	0.958151			1.04058	0.820241	1.00003	0.958151	1.0066	0.968939			1.2122	1.18941	1.11414	1.00591	1.04452	1.11959
1173		0.917487	0.87812	0.970568	1.02343	1.04109	1.01492			1.00087	0.798936	1.00844	1.01492	1.00303	0.971845			1.28506	1.12741	1.14952	1.03599	0.998648	1.10577
1174		0.967898	0.892614	1.05113	1.05442	1.01632	0.976518			1.00898	0.781162	1.01369	0.976518	0.992495	0.973493			1.21538	1.1466	1.1552	1.04771	1.05303	1.11007
1175		0.961958	0.914997	1.01635	0.994817	1.03424	0.945265			0.997913	0.787994	1.01642	0.945265	1.04014	1.09487			1.20917	1.1132	1.08606	0.975174	0.937661	1.11396
1176		0.944646	0.843809	1.08095	0.975669	1.02016	0.971511			0.962595	0.839586	1.00867	0.971511	1.07092	1.03224			1.28199	1.18669	1.13568	1.02516	0.969565	1.09984
1177		0.9491	0.887766	1.06913	0.984179	1.03485	1.01714			0.994305	0.820061	1.00428	1.01714	1.02423	1.0327			1.27903	1.17669	1.10123	1.03431	1.00544	1.11919
1178		0.939136	0.907339	1.03629	0.984312	1.05055	0.965544			1.00438	0.842004	0.997217	0.965544	1.05233	0.999953			1.26009	1.12523	1.06695	1.06578	0.982853	1.11426
1179		0.937084	0.87092	1.09881	0.988292	1.03371	0.988203			1.01403	0.84584	1.01719	0.988203	1.04701	1.01515			1.23574	1.16519	1.07934	1.05703	0.974822	1.07113
1180		0.94949	0.888629	1.04854	0.957743	1.06349	0.963822			1.03219	0.771966	1.04238	0.963822	1.03636	1.02618			1.27858	1.12354	1.02274	0.972438	1.0376	1.1131
1181		0.943675	0.888829	1.05498	0.96042	1.04	0.982467			1.02933	0.807018	1.01734	0.982467	1.03931	0.997773			1.25374	1.1368	0.996615	1.00476	0.988699	1.08816
1182		0.944529	0.881771	1.09474	0.959061	1.05578	1.00048			1.00271	0.816541	0.99812	1.00048	0.994557	1.01298			1.25818	1.15157	0.997354	0.977068	1.01629	1.09754
1183		0.913934	0.911306	1.0682	0.985416	1.03492	0.959353			1.01952	0.782723	1.03482	0.959353	1.04149	1.03831			1.21395	1.155	1.04434	0.989139	0.968156	1.10829
1184		0.95543	0.904275	1.07767	0.970661	1.02216	0.982396			0.973896	0.815657	0.991163	0.982396	1.03725	1.07406			1.27269	1.17352	1.02198	0.998977	0.975829	1.11031
1185		0.93235	0.901326	1.02551	1.03527	1.01591	1.01048			0.994868	0.842828	1.01221	1.01048	0.991186	0.956532			1.25897	1.16894	1.02341	1.03147	0.968217	1.09793
1186		0.954385	0.908549	1.06082	1.02733	0.993944	0.925216			0.995098	0.818713	0.999668	0.925216	0.96725	0.968154			1.22213	1.10992	0.973043	0.980235	0.977916	1.07561
1187		0.913895	0.905551	1.07152	1.01069	1.02336	1.00532			0.98771	0.792944	1.03011	1.00532	0.98853	0.983755			1.26075	1.14655	1.00185	1.05122	0.992263	1.11137
1188		0.920537	0.881985	1.04447	1.00829	1.02027	0.951243			1.00726	0.826811	1.02671	0.951243	0.986615	1.06551			1.26294	1.16703	0.992001	1.00993	0.972178	1.10964
1189		0.965176	0.855919	1.03601	0.93772	1.05116	0.994886			0.98703	0.784622	1.02279	0.994886	0.955723	1.0136			1.23728	1.14753	0.983884	1.03149	1.02703	1.12271
1190		0.963159	0.878062	1.04715	0.996894	1.04466	0.921884			0.964477	0.776621	1.00843	0.921884	1.01321	0.951681			1.29213	1.15493	0.969824	1.00802	1.01812	1.11815
1191		0.891416	0.889554	1.11132	0.986063	1.03029	1.01903			0.996336	0.824868	1.05032	1.01903	0.977468	0.968			1.28568	1.17011	0.949176	1.0177	0.99234	1.08273
1192		0.930919	0.918088	1.03206	0.977339	1.02561	0.966545			0.95947	0.842735	1.00693	0.966545	0.996233	0.995404			1.28028	1.13045	0.995499	1.02809	1.00031	1.1212
1193		0.949849	0.922945	1.01606	0.992063	1.03435	0.946449			1.01371	0.832585	1.03478	0.946449	1.00231	0.973867			1.27324	1.14478	0.988859	1.04096	0.98062	1.11513
1194		0.938855	0.873375	1.12711	0.992822	1.04461	0.988629			0.978364	0.830784	1.0249	0.988629	0.947991	0.993129			1.25578	1.15205	1.02531	0.971687	0.978361	1.0742
1195		1.0057	0.881309	1.05346	1.04299	1.04531	1.01478			0.995721	0.801779	1.01085	1.01478	0.946518	0.993373			1.23047	1.13054	0.976619	1.04664	1.00267	1.07113
1196		0.971642	0.909652	1.04376	1.08401	1.06746	1.00695			0.978255	0.775148	1.03451	1.00695	0.967527	0.949812			1.27783	1.19894	1.00348	0.991403	1.00463	1.08437
1197		0.953043	0.909185	1.02907	1.08204	1.07538	1.01219			1.0016	0.802232	1.04616	1.01219	0.980255	1.00676			1.21435	1.19973	1.00207	1.05687	1.0117	1.10778
1198		0.974216	0.89872	1.10692	1.08496	1.06981	0.966527			0.974845	0.765052	1.01161	0.966527	0.97851	0.970031			1.24993	1.15116	1.01452	0.990967	1.01137	1.1132
1199		0.960285	0.902403	1.06887	1.12865	1.02738	1.00407			0.998838	0.818822	1.02968	1.00407	0.910352	1.01446			1.28306	1.14546	1.01044	1.01917	1.00135	1.1173
1200		0.956397	0.897608	1.06864	1.09798	1.02181	1.02441			0.969335	0.789992	1.02891	1.02441	0.972812	1.05107			1.25293	1.17518	1.0403	1.0278	1.0834	1.10685
1201		0.98753	0.915691	1.05093	1.11123	1.07886	0.99063			0.928516	0.836852	1.02987	0.99063	0.961659	1.07298			1.24855	1.13911	1.07412	1.03293	1.10935	1.10534
1202		0.966467	0.913121	1.01562	1.03484	1.03606	0.985522			0.949975	0.844918	1.01392	0.985522	0.945816	0.972694			1.24626	1.16729	1.01754	1.00768	1.08032	1.08791
1203		0.959065	0.886779	1.03282	1.04509	1.04706	1.02393			1.00283	0.78765	1.02903	1.02393	0.983302	0.985642			1.2992	1.12949	1.08084	1.05228	1.11251	1.10439
1204		0.929078	0.902394	1.03716	1.03891	0.997043	0.987948			0.977246	0.810603	1.06075	0.987948	1.03132	0.989216			1.21494	1.20156	1.03293	0.962747	1.14481	1.09334
1205		0.98925	0.877364	1.01396	1.05745	1.05673	1.05514			0.982969	0.787727	1.01221	1.05514	1.007	0.959362			1.27471	1.16986	1.06602	0.989032	1.09684	1.07622
1206		0.967426	0.909705	1.05794	0.99101	1.00821	0.980153			1.00396	0.871876	1.00989	0.980153	1.00689	0.981463			1.2256	1.12893	1.02826	1.06457	1.08865	1.12737
1207		0.968148	0.909145	1.03829	0.983538	1.06085	1.00687			0.995287	0.798641	1.03425	1.00687	0.983444	0.979856			1.24954	1.16506	1.07252	0.999208	1.10829	1.11318
1208		0.940567	0.857431	1.06782	1.00039	1.02834	0.995484			0.965563	0.798952	1.01853	0.995484	0.950903	0.998211			1.26857	1.13235	1.10066	1.09785	1.09619	1.11176
1209		0.978962	0.908736	1.08244	0.966044	1.0231	1.03321			0.986033	0.846233	1.06976	1.03321	0.979841	0.979179			1.21304	1.16315	1.10487	0.983766	1.13939	1.12785
1210		1.01504	0.919569	1.07058	1.08106	1.00995	0.963407			1.02763	0.828219	1.02508	0.963407	1.01148	0.989947			1.23333	1.17986	1.11096	0.973297	1.12769	1.1028
1211		0.930525	0.859837	1.00217	0.952562	1.01887	0.962821			0.984871	0.792655	1.02774	0.962821	1.04261	0.957773			1.21376	1.16475	1.08748	1.01243	1.05065	1.04541
1212		0.920549	0.894046	1.05075	0.957407	1.01949	1.02405			0.982667	0.875593	1.05242	1.02405	1.0427	1.01605			1.20927	1.13615	1.06438	1.01135	1.01034	1.1063
1213		0.982308	0.924297	1.02723	0.962049	1.01703	1.04768			1.00769	0.866059	1.05231	1.04768	1.03879	0.975045			1.0981	1.11468	1.11473	1.01014	1.06025	1.12314
1214		0.981825	0.884253	1.04265	0.990521	1.02648	0.998189			0.977664	0.789009	0.973113	0.998189	1.03265	0.990665			1.12962	1.15711	1.09779	0.959967	1.09141	1.16242
1215		0.934382	0.914722	1.03004	0.962665	1.02959	1.0466			0.942073	0.784731	1.02782	1.0466	0.996432	0.942239			1.15671	1.17943	1.09221	1.01084	1.00685	1.12385
1216		0.981478	0.907948	1.01222	0.993957	0.986605	0.984865			1.02721	0.805441	1.02438	0.984865	0.970767	0.977144			1.16382	1.13131	1.09883	0.995206	1.0147	1.1109
1217		0.916017	0.899903	1.02744	0.989422	1.04341	1.06477			0.986628	0.761931	1.03954	1.06477	0.968751	0.972423			1.14983	1.12755	1.08689	1.02719	0.997347	1.08017
1218		0.97592	0.936594	1.07595	0.966416	1.00782	0.938262			1.02443	0.798548	1.02262	0.938262	0.980963	0.987334			1.16257	1.13518	1.1022	0.919103	1.03001	1.15058
1219		0.953406	0.931577	1.04347	0.954002	1.01202	1.02669			0.981476	0.783197	1.01784	1.02669	1.0126	0.966204			1.18665	1.11617	1.11026	1.02425	1.04359	1.11711
1220		0.944978	0.871262	1.03618	0.943741	1.03047	1.06079			0.950281	0.865753	1.02992	1.06079	1.07307	1.00592			1.13175	1.14442	1.06329	1.03042	1.11057	1.14213
1221		0.92618	0.878325	1.0499	0.991951	1.04062	1.02976			0.958509	0.827559	0.979528	1.02976	1.04147	1.04857			1.14193	1.16445	1.07552	0.964922	1.06343	1.12422
1222		0.943328	0.915469	1.01646	1.01331	1.01243	1.01467			0.948769	0.80477	1.04827	1.01467	1.00227	0.977478			1.14099	1.14972	1.10915	0.990842	1.03036	1.14635
1223		0.960242	0.92821	1.06708	1.05719	1.01612	0.978093			1.00034	0.782963	1.05016	0.978093	0.989085	1.00651			1.17556	1.16933	1.08421	1.03419	1.07344	1.13634
1224		0.965769	0.923452	1.04183	1.06431	1.03792	1.01012			1.03542	0.828847	1.03993	1.01012	0.972999	0.977351			1.15646	1.14816	1.09203	1.01976	1.04499	1.09041
1225		0.993532	0.887606	1.06497	1.07231	1.00846	1.08662			0.991627	0.791023	1.03456	1.08662	1.02324	0.977541			1.17103	1.17541	1.07863	0.97939	1.00868	1.10344
1226		0.945196	0.872681	1.07229	1.04836	1.03171	1.05743			1.01961	0.831974	1.00599	1.05743	1.00966	0.980344			1.1664	1.143	1.10886	1.0247	1.05374	1.11343
1227		0.987448	0.909994	1.0594	1.01308	1.04932	1.00941			1.05624	0.822795	1.03654	1.00941	1.02692	0.988779			1.16447	1.19082	1.0991	1.03503	1.04725	1.07304
1228		0.949482	0.92548	1.08386	1.06789	1.01385	0.988452			0.961055	0.809266	1.03465	0.988452	1.03009	1.05217			1.1286	1.18247	1.07275	1.00947	1.03106	1.09265
1229		0.934362	0.91244	1.04128	1.03361	1.06048	1.07137			0.970642	0.806783	1.04172	1.07137	1.03941	1.0454			1.17733	1.16007	1.08034	1.0142	0.980901	1.15623
1230		0.92134	0.909336	1.05486	1.01384	1.03314	1.02446			0.972669	0.791214	1.02935	1.02446	0.98857	1.05412			1.18979	1.19287	1.06489	1.04489	0.964553	1.11055
1231		0.936488	0.909122	1.06956	1.01914	1.04421	1.06937			0.965865	0.776239	1.01444	1.06937	1.00871	1.05527			1.179	1.17371	1.08305	1.10745	1.05343	1.15043
1232		0.952478	0.921201	1.05137	0.974381	1.09882	1.01586			0.958421	0.820934	1.03252	1.01586	1.03466	1.06021			1.11669	1.15631	1.10483	0.996642	1.02382	1.11844
1233		0.965909	0.905284	1.03015	0.986617	1.05829	0.997437			0.953333	0.811045	1.07949	0.997437	1.02307	1.01429			1.14493	1.16453	1.11718	0.990358	1.0511	1.09754
1234		0.955055	0.915789	1.03387	0.951096	1.02772	1.02136			0.992862	0.797757	1.02033	1.02136	1.01506	0.989889			1.21038	1.18335	1.08853	1.04055	1.08192	1.1206
1235		0.962715	0.920637	1.06366	1.00078	1.03203	1.01796			0.941542	0.766662	1.04241	1.01796	0.990756	1.00522			1.16101	1.15055	1.04041	1.01104	1.08302	1.14698
1236		0.971084	0.891346	1.06298	0.998029	1.02043	1.05098			0.953989	0.856302	1.06619	1.05098	1.00745	0.975709			1.21826	1.15577	1.22949	0.951584	1.06303	1.10072
1237		0.963265	0.887962	1.02477	0.981879	1.04375	1.03459			0.97098	0.831253	1.04425	1.03459	1.03595	1.01156			1.11186	1.14677	1.24287	1.06756	0.975859	1.13568
1238		0.948223	0.88267	1.07303	0.974203	1.01872	0.999609			0.99211	0.836836	1.05292	0.999609	1.03889	0.981305			1.13719	1.14253	1.19647	0.974404	1.05315	1.10506
1239		0.963335	0.891587	1.03151	0.986266	1.0553	1.04905			0.991937	0.80048	1.02288	1.04905	1.01546	1.01338			1.11668	1.16967	1.22412	1.03923	1.04037	1.09798
1240		0.937701	0.898253	1.02513	0.982754	1.02554	1.02183			1.01175	0.85163	1.02305	1.02183	1.0368	0.980876			1.16325	1.20221	1.24201	1.03678	1.04619	1.09979
1241		0.90943	0.873473	1.00209	0.996772	1.06497	0.995732			0.963086	0.793522	0.966688	0.995732	1.0137	0.94362			1.16096	1.21523	1.23073	1.00753	1.02668	1.12648
1242		0.983416	0.87031	1.04487	0.998288	0.998879	1.01394			0.991675	0.828023	0.956075	1.01394	1.09041	0.977121			1.17423	1.1726	1.24416	1.05413	1.05002	1.13024
1243		0.965757	0.888318	1.04934	0.984933	1.00273	1.05535			0.957846	0.813119	0.900847	1.05535	1.06759	0.971498			1.17836	1.22006	1.23786	1.00336	1.04543	1.0811
1244		0.942377	0.869359	1.06122	0.943894	1.03157	1.08488			0.960544	0.784278	0.897662	1.08488	1.05768	1.03656			1.14588	1.19717	1.21915	1.04489	1.00197	1.10441
1245		0.94818	0.871542	1.05625	0.985065	1.06367	1.028			0.982639	0.816874	0.914804	1.028	1.03481	1.03176			1.11239	1.16549	1.20639	0.987231	1.0287	1.13839
1246		0.926297	0.883417	1.05395	0.977262	1.03694	1.03456			0.951339	0.77075	0.916719	1.03456	1.03885	1.00864			1.16331	1.1924	1.21531	0.935194	1.05638	1.1257
1247		0.984028	0.926712	1.05968	1.02519	1.05431	1.01495			0.96726	0.787825	0.900212	1.01495	0.99028	0.958911			1.12394	1.16328	1.19682	1.03148	1.02255	1.10696
1248		0.947774	0.902291	1.04127	1.04232	1.02074	1.01367			0.960448	0.789762	0.87972	1.01367	1.00526	1.01978			1.17468	1.15963	1.14947	0.999382	1.09416	1.04327
1249		0.958413	0.876337	1.06733	1.03565	1.06044	0.996875			0.979993	0.764447	0.845044	0.996875	1.00473	1.04981			1.14097	1.15439	1.20658	1.00845	1.02072	1.07759
1250		0.982324	0.902905	1.03294	0.980489	1.07885	0.996194			0.988056	0.773773	0.862117	0.996194	0.990161	0.974143			1.1683	1.18965	1.23835	0.991679	1.10715	1.14026
1251		0.951701	0.929309	1.05741	1.01229	1.04895	1.01324			1.02004	0.736457	0.907302	1.01324	0.992234	0.905638			1.13246	1.14822	1.19962	1.01458	1.03562	1.1107
1252		0.958955	0.908611	1.09581	1.01302	0.971555	1.0023			0.977045	0.769609	0.859581	1.0023	0.963092	0.979667			1.13829	1.20324	1.21239	1.01946	0.983942	1.09858
1253		0.921056	0.893712	1.0436	1.01774	1.03579	1			0.974061	0.739404	0.874501	1	0.982424	1.00435			1.16125	1.18135	1.2128	0.971495	0.990777	1.09576
1254		0.934101	0.867535	1.06818	0.97853	1.03897	1.02745			0.929365	0.727818	0.831359	1.02745	1.03645	0.979084			1.13225	1.17622	1.19199	1.03439	0.967413	1.13768
1255		0.913189	0.896225	1.06228	1.0531	1.02961	1.05649			0.992717	0.716565	0.87712	1.05649	0.967408	1.05762			1.14677	1.17558	1.21878	1.02622	0.985199	1.10168
1256		0.969243	0.907152	1.07567	1.0176	1.02403	1.01613			0.998894	0.794199	0.900252	1.01613	1.01441	1.02444			1.18482	1.20034	1.21383	1.03842	0.968083	1.0928
1257		0.94871	0.900343	1.03067	1.0286	1.03999	1.02327			0.985868	0.758307	0.8953	1.02327	0.977615	1.00467			1.15894	1.20114	1.23654	1.08048	0.974537	1.09242
1258		0.908201	0.889189	1.04782	1.05703	1.05684	0.987475			0.954801	0.813627	0.867798	0.987475	0.994574	1.0168			1.1633	1.18046	1.20856	0.998239	0.985662	1.1366
1259		0.935778	0.872748	1.06956	1.04431	1.0819	0.998023			0.992359	0.786815	0.867683	0.998023	1.0012	0.999551			1.13085	1.17221	1.1588	1.00909	0.963901	1.12911
1260		0.944966	0.863279	1.07152	1.0646	0.993905	1.03961			0.987147	0.743922	0.864756	1.03961	1.06785	1.02284			1.19406	1.19604	1.20354	1.05694	0.981592	1.12545
1261		0.933652	0.898017	1.06397	1.04798	1.06171	0.992992			0.9918	0.75189	0.904608	0.992992	1.04102	1.01791			1.12096	1.16708	1.1823	0.999271	0.980979	1.11994
1262		0.942318	0.877013	1.0566	0.962105	1.04828	1.07786			0.998411	0.751584	0.865113	1.07786	1.03226	1.06695			1.17589	1.18847	1.19756	1.00596	1.18478	1.07626
1263		0.91386	0.861696	1.04742	1.05492	1.02406	1.00202			0.967079	0.842266	0.882648	1.00202	1.02223	1.05297			1.18316	1.15861	1.22765	0.992884	1.18392	1.08835
1264		0.979715	0.889928	1.07824	1.03282	1.04075	1.04953			0.974105	0.83987	0.901219	1.04953	1.01468	1.04056			1.11462	1.18422	1.14797	1.02935	1.1363	1.09389
1265		0.975791	0.894806	1.02577	1.01049	1.02584	1.00348			0.99967	0.801877	0.932835	1.00348	0.980153	1.02992			1.15723	1.1624	1.17557	0.999386	1.15291	1.1117
1266		0.92439	0.891569	1.05599	1.07465	1.00953	1.06139			1.00666	0.777806	0.875389	1.06139	0.964593	1.07791			1.14624	1.22054	1.15164	1.02621	1.15936	1.08256
1267		0.956853	0.885614	1.06198	1.03419	1.04034	1.05005			1.00352	0.805834	0.87717	1.05005	0.981387	1.06106			1.14074	1.19871	1.1473	0.986622	1.13407	1.12803
1268		0.922623	0.891458	1.08419	1.08939	1.0227	1.02668			1.01071	0.782199	0.914055	1.02668	0.993798	1.08381			1.13286	1.17099	1.14813	1.0651	1.14294	1.10258
1269		0.933512	0.931417	1.06451	1.08321	1.02537	1.03229			1.01373	0.785342	0.952815	1.03229	1.00029	1.04355			1.16122	1.20545	1.12143	1.00197	1.18049	1.09781
1270		0.932467	0.912845	1.03994	1.05713	1.01785	1.03695			0.940255	0.761723	0.853186	1.03695	0.994319	1.08932			1.17035	1.19052	1.06606	0.997029	1.16152	1.09394
1271		0.91154	0.898929	1.02598	1.03885	1.00923	1.03878			0.938811	0.797746	0.883754	1.03878	1.00348	1.01262			1.13011	1.197	0.96819	1.00196	1.14021	1.12028
1272		0.954775	0.893432	1.06585	1.0287	1.02259	1.0326			0.986894	0.786815	0.917483	1.0326	0.994189	1.02287			1.13926	1.1842	0.992053	1.00334	1.1297	1.1044
1273		0.931667	0.919356	1.06663	1.0133	0.971266	1.05869			0.993469	0.77941	0.950597	1.05869	1.02748	1.03665			1.15141	1.2289	1.03187	1.05262	1.20724	1.14229
1274		0.970499	0.913943	1.0485	1.03064	1.0052	1.00568			0.957532	0.792229	0.86938	1.00568	0.99953	1.02868			1.12433	1.15513	1.06816	0.965887	1.11645	1.11796
1275		0.947369	0.889154	1.08112	1.02397	0.994027	1.05202			1.00218	0.816148	0.916402	1.05202	0.961795	1.02359			1.13	1.18141	1.10166	1.05402	1.18035	1.10953
1276		0.946089	0.885022	1.07195	1.03856	1.06181	1.05099			0.971788	0.792262	0.890834	1.05099	0.995151	1.00676			1.13117	1.18724	1.09357	1.03998	1.1712	1.13535
1277		0.95284	0.891551	1.05245	1.0803	1.06341	0.994548			0.986427	0.760676	0.904509	0.994548	1.01397	1.02307			1.09446	1.16713	0.976845	1.00458	1.07469	1.11942
1278		0.967063	0.906458	1.05417	1.0935	0.981038	1.0122			0.974696	0.731289	0.893201	1.0122	1.02741	0.98357			1.14572	1.21165	0.949002	1.0666	1.11199	1.12873
1279		0.970928	0.888282	1.06653	1.07515	0.948011	1.02126			0.956627	0.721673	0.899373	1.02126	0.997406	1.05581			1.14463	1.15904	1.00954	1.0572	1.16361	1.09506
1280		0.960976	0.867415	1.10104	1.08861	1.00763	1.05547			0.995934	0.788758	0.861109	1.05547	1.00086	1.02782			1.14558	1.18616	0.988377	0.976339	1.1114	1.09459
1281		0.981536	0.862897	1.05233	1.10814	1.07355	0.985557			0.997816	0.750847	0.910294	0.985557	1.00101	0.977857			1.19889	1.17695	0.983098	1.04249	1.16654	1.11477
1282		0.956506	0.906476	1.08996	1.04879	1.00378	0.974382			1.03942	0.776889	0.850164	0.974382	1.05459	1.00286			1.19122	1.1769	0.989111	1.08561	1.17289	1.12999
1283		0.989574	0.910852	1.06922	1.02843	1.01141	1.00092			1.00855	0.785042	0.90493	1.00092	1.00305	0.975496			1.22337	1.2007	1.01929	1.06713	1.13815	1.09912
1284		0.947131	0.894553	1.05308	1.00759	1.00487	0.944614			0.95616	0.753003	0.925199	0.944614	0.989442	1.02741			1.2239	1.19582	1.00992	1.04226	1.1343	1.12702
1285		0.962598	0.865618	1.06846	1.06646	1.04317	1.00446			0.972002	0.768627	0.860817	1.00446	1.09456	1.0205			1.23475	1.17641	0.997393	1.01859	1.12342	1.07255
1286		0.968296	0.888189	1.06314	1.01276	1.02998	0.971671			1.00533	0.754089	0.898996	0.971671	0.984599	0.984888			1.24854	1.13979	1.02269	1.00763	1.12362	1.08978
1287		0.948082	0.917701	1.07179	1.02243	1.04952	1.01495			0.942286	0.788076	0.965016	1.01495	1.02218	1.06362			1.18441	1.16694	1.01019	1.00375	1.15448	1.12497
1288		0.966057	0.916189	1.13775	1.04243	1.02112	0.970132			1.04098	0.771099	1.00813	0.970132	1.01266	1.01409			1.18003	1.1733	0.993682	1.06978	1.12035	1.08509
1289		0.946058	0.913512	1.02712	1.02655	1.02494	1.03213			0.979711	0.798789	1.02398	1.03213	0.945357	0.993901			1.22882	1.1706	1.00036	0.947051	1.13473	1.07446
1290		0.921567	0.88906	1.07232	1.05479	1.04133	1.05707			0.970522	0.758727	1.04679	1.05707	1.00381	1.01448			1.22472	1.17522	0.977397	0.977709	1.09948	1.08435
1291		0.947119	0.90954	1.07167	1.01053	0.967036	1.0354			0.993059	0.772283	1.02109	1.0354	0.953797	0.990674			1.25249	1.17848	1.02773	1.00702	1.13252	1.07375
1292		0.949599	0.919062	1.12177	0.993204	1.00493	1.01217			1.0288	0.750984	1.04195	1.01217	0.984735	1.0103			1.22719	1.16022	1.00957	1.03921	1.10711	1.10292
1293		0.957754	0.879156	1.08106	1.01176	1.01385	0.99224			0.993573	0.780791	1.01257	0.99224	0.973384	0.972283			1.22316	1.18634	1.00044	1.02165	1.13709	1.12885
1294		0.975593	0.909447	1.07624	1.06152	1.02822	0.954611			0.992789	0.780414	1.04036	0.954611	1.00974	1.01132			1.18934	1.16311	0.960638	1.05696	1.13595	1.10049
1295		0.939771	0.922242	1.0486	1.05122	0.97908	1.02526			1.0066	0.730017	1.0449	1.02526	1.00566	0.993364			1.19051	1.16846	0.989654	0.991461	1.08278	1.10774
1296		0.924082	0.887491	1.11634	1.05974	1.05851	1.08744			1.02753	0.770891	1.03137	1.08744	1.0381	0.977392			1.25501	1.15041	1.0221	1.04562	1.15705	1.11465
1297		0.94086	0.894099	1.06411	1.01304	1.02264	0.988659			1.02324	0.71286	1.07898	0.988659	0.989612	1.00885			1.21475	1.18872	0.992965	0.985723	1.12322	1.10426
1298		0.959419	0.913125	1.02855	1.02478	1.02615	1.02227			0.980447	0.749297	1.0221	1.02227	0.998465	1.00921			1.20835	1.15587	0.993752	1.0475	1.10484	1.11491
1299		0.997136	0.920161	1.03187	1.02164	1.04959	0.964354			0.982872	0.767972	1.01268	0.964354	1.01077	1.01355			1.21616	1.14901	0.980243	1.02012	1.18366	1.13532
1300		0.959821	0.886303	1.11131	1.01039	1.03419	0.980396			1.00245	0.755633	1.03875	0.980396	0.994534	0.99414			1.20076	1.19731	0.996211	1.07569	1.09817	1.10321
1301		0.982753	0.897377	1.03763	1.05642	1.04213	0.974021			0.969645	0.757494	1.0682	0.974021	1.01533	1.0176			1.19279	1.18786	1.00331	1.03169	1.12727	1.09361
1302		0.963748	0.904933	1.08005	0.998034	0.984715	0.969108			0.929851	0.768452	1.02479	0.969108	0.979767	1.01654			1.21891	1.20183	1.01937	1.02328	1.15063	1.11038
1303		0.976587	0.915722	1.05233	1.0436	0.970972	0.995223			1.02233	0.763448	1.04074	0.995223	1.04091	0.968253			1.20267	1.13653	1.00534	1.02958	1.12333	1.14206
1304		0.993271	0.931021	1.05227	1.00843	1.01345	0.982988			0.931383	0.786139	1.02661	0.982988	0.970784	1.01269			1.21768	1.16221	0.997015	0.996108	1.1118	1.12837
1305		0.956615	0.901824	1.04696	1.05004	1.01162	0.975441			0.994712	0.754051	1.03341	0.975441	1.03286	1.01241			1.24896	1.20065	0.992166	1.03594	1.09505	1.09824
1306		0.943434	0.894379	1.0387	1.09148	0.979702	0.99781			1.0119	0.787443	1.04202	0.99781	1.08244	0.976431			1.25656	1.17873	1.01249	1.00354	1.11497	1.11379
1307		0.959416	0.879534	1.00661	1.05156	1.03971	1.03001			1.01953	0.797812	1.03324	1.03001	1.03003	0.992425			1.1952	1.1646	0.99509	1.04364	1.09533	1.09073
1308		1.0054	0.901393	1.10052	1.0552	1.05428	1.02264			1.04374	0.810723	1.0395	1.02264	1.0436	1.01787			1.24209	1.13589	1.01101	1.03441	1.13814	1.11458
1309		0.973093	0.916171	1.07607	1.03548	1.01867	0.972683			1.03386	0.759317	1.02872	0.972683	1.01632	1.04416			1.22141	1.12372	0.991297	1.02045	1.13708	1.11892
1310		1.02131	0.90053	1.07724	1.01657	1.0098	1.02693			1.00529	0.744217	1.04569	1.02693	1.03147	1.02324			1.21294	1.14449	0.987347	1.02665	1.11116	1.13362
1311		0.983088	0.891017	1.08846	1.00992	1.03849	1.02351			1.02739	0.764392	1.04384	1.02351	1.02467	0.989			1.2148	1.17702	0.983584	1.02986	1.12018	1.09263
1312		0.979606	0.905605	1.08006	1.05987	1.01521	1.01148			0.994112	0.774275	1.01999	1.01148	1.00805	1.00562			1.22928	1.16215	1.00191	1.06763	1.11394	1.10374
1313		0.978962	0.903977	1.03119	1.02747	1.02943	1.01598			0.996879	0.776158	1.04443	1.01598	0.964355	1.01163			1.19644	1.21762	1.02851	0.979403	1.08245	1.11485
1314		1.01129	0.892463	1.08892	1.00759	1.05624	1.0077			0.994571	0.727174	1.01054	1.0077	0.934488	0.98918			1.21984	1.14805	0.996411	1.04603	1.08483	1.08046
1315		1.01758	0.939667	1.04226	1.02679	1.04158	0.97276			0.985953	0.796813	1.02904	0.97276	0.967419	1.00518			1.2452	1.20192	0.965318	1.04472	1.13189	1.11408
1316		0.97858	0.939867	1.06885	1.05148	1.01093	1.0134			0.959402	0.78365	1.05837	1.0134	0.991827	1.05563			1.24784	1.12864	0.970658	1.05251	1.12049	1.0869
1317		0.98129	0.918164	1.06267	1.0692	1.00041	0.958784			0.97014	0.792993	1.04215	0.958784	0.98192	1.04503			1.20381	1.16851	0.987925	0.98241	1.12734	1.10259
1318		1.00187	0.917065	1.05412	1.03818	1.02518	1.00728			0.997595	0.755835	1.04738	1.00728	1.01902	1.00999			1.19896	1.23083	0.985753	1.02999	1.14548	1.13546
1319		1.02159	0.899734	1.02847	1.04947	1.03199	1.02239			1.00024	0.79564	1.07759	1.02239	0.960447	0.976796			1.22605	1.14522	0.95101	1.03989	1.12568	1.13088
1320		0.960141	0.889421	1.04923	1.04699	1.01398	1.00029			1.01975	0.759284	1.02043	1.00029	0.967357	1.00977			1.18594	1.17152	0.956397	1.03786	1.10857	1.1113
1321		0.998204	0.898293	1.06228	1.00284	1.00294	0.99005			1.0231	0.784087	1.0781	0.99005	0.956034	0.97778			1.17616	1.17197	0.988255	0.991118	1.11649	1.11766
1322		0.994663	0.896617	1.03125	1.04937	1.03845	1.03312			0.985426	0.784736	1.06108	1.03312	0.990988	1.00812			1.22277	1.17431	0.991844	1.03776	1.1833	1.09385
1323		1.02609	0.905787	1.04691	1.04712	1.02514	0.973944			0.994088	0.797561	1.06909	0.973944	1.02909	1.0086			1.20089	1.18087	1.0477	0.980769	1.06921	1.11387
1324		0.970753	0.902994	1.05707	1.0751	0.992397	0.977217			0.97614	0.765385	1.01542	0.977217	0.987154	0.974869			1.21123	1.16639	1.06727	1.04556	1.16291	1.12105
1325		1.01271	0.89244	1.06706	1.03551	0.990096	0.988872			0.967654	0.757756	1.00976	0.988872	0.970671	1.01973			1.20843	1.19559	1.07005	1.03581	1.14208	1.1214
1326		0.995981	0.874989	1.05496	1.06456	1.04916	0.945987			1.02614	0.780169	1.05405	0.945987	1.04169	0.973037			1.22185	1.17667	1.07581	1.0314	1.12134	1.14793
1327		1.01529	0.864831	1.06949	1.07411	1.05719	0.945952			0.996477	0.791438	1.01638	0.945952	1.02425	0.98668			1.23201	1.21441	1.07089	0.978612	1.10234	1.11803
1328		1.01085	0.883328	1.04839	1.05497	1.0439	0.993672			1.00218	0.79015	1.0567	0.993672	0.997134	1.01675			1.16681	1.19601	1.09727	1.03064	1.11366	1.13946
1329		0.948043	0.893094	1.06271	1.13538	1.04385	0.988392			0.979434	0.773778	1.00917	0.988392	1.02684	0.981043			1.22302	1.1794	1.05678	1.0774	1.12821	1.15912
1330		0.960839	0.905854	1.06342	1.07237	1.03448	1.01522			0.988929	0.736539	1.05159	1.01522	0.991124	1.01755			1.21314	1.21787	1.09763	1.05345	1.14142	1.10791
1331		1.00489	0.903434	1.05287	1.07849	1.03998	1.01452			0.981143	0.746039	1.07496	1.01452	1.04104	1.003			1.26894	1.13494	1.14542	0.978794	1.0744	1.10909
1332		0.974785	0.894824	1.08737	1.06763	0.999349	1.02749			0.993119	0.775148	1.00996	1.02749	1.06429	0.993716			1.23859	1.18879	1.11737	1.00145	1.13666	1.12529
1333		0.982761	0.928998	1.07039	1.13384	1.07073	0.987872			0.969182	0.795645	1.04401	0.987872	1.02915	0.965216			1.28165	1.23104	1.12028	1.04187	1.09471	1.09554
1334		1.00487	0.910448	1.0462	1.10651	1.01778	1.03452			1.00167	0.750203	1.03768	1.03452	1.0282	1.02286			1.21538	1.17944	1.1125	1.043	1.12469	1.09169
1335		0.974278	0.900552	1.08637	1.09504	1.02303	0.999136			1.02294	0.774832	1.06082	0.999136	1.02446	0.987944			1.21073	1.14254	1.13831	1.00262	1.12304	1.11794
1336		0.989757	0.918275	1.0766	1.10056	1.01639	0.97482			0.963621	0.730372	1.05943	0.97482	1.01402	0.991978			1.19102	1.1764	1.10757	0.996544	1.09621	1.103
1337		1.01551	0.909314	1.046	1.0911	1.04263	1.02502			0.980978	0.743949	1.03656	1.02502	0.99595	0.974481			1.16644	1.18309	1.12171	1.03463	1.10797	1.08312
1338		0.969899	0.905311	1.06934	1.09703	1.04905	0.989351			0.997386	0.723114	1.04676	0.989351	0.972024	0.990448			1.18868	1.17023	1.12532	0.993876	1.10909	1.10477
1339		0.963487	0.893886	1.03467	1.09203	1.0385	0.961839			1.02505	0.812131	1.03913	0.961839	0.938866	0.971304			1.26043	1.14452	1.11411	1.01598	1.14551	1.13637
1340		1.00327	0.866317	1.04814	1.02309	1.00946	0.993063			1.04622	0.765685	1.04562	0.993063	0.98802	0.989947			1.27578	1.19887	1.11094	0.976579	1.10075	1.11559
1341		1.00315	0.896639	1.0402	1.05107	1.0294	1.00848			0.975537	0.766673	1.05809	1.00848	0.954341	0.966994			1.24768	1.13798	1.11733	1.04158	1.09791	1.10743
1342		1.00745	0.934317	1.01514	1.0289	1.01251	1.01652			1.01175	0.759852	1.03228	1.01652	0.968343	0.980876			1.25011	1.161	1.09123	1.08071	1.12495	1.13323
1343		0.959782	0.915398	1.04077	1.04523	1.04366	0.971292			1.02249	0.745996	1.05245	0.971292	0.988938	0.98177			1.27815	1.17018	1.16364	1.00971	1.13078	1.10213
1344		0.984484	0.896786	1.05485	1.06714	1.03419	1.01037			1.00008	0.784087	1.01732	1.01037	0.96789	0.983706			1.23403	1.18879	1.11424	1.01295	1.09738	1.09516
1345		0.946655	0.938599	1.01949	1.04333	1.02043	1.02213			1.03282	0.707223	1.03428	1.02213	0.995888	0.979743			1.23404	1.18838	1.13152	1.05712	1.13026	1.09265
1346		0.973853	0.924412	1.03736	1.00307	1.00985	0.94884			1.09549	0.752119	1.04652	0.94884	0.98124	1.00325			1.2524	1.1822	1.09224	1.04726	1.12291	1.08353
1347		0.995498	0.901282	1.06336	1.0185	1.01015	1.00682			1.04714	0.750787	1.03743	1.00682	0.963732	0.972807			1.21187	1.1889	1.12221	0.976828	1.13247	1.12306
1348		1.00197	0.939289	1.03326	1.05632	1.01299	1.01312			1.04602	0.770711	1.07309	1.01312	0.965318	0.967833			1.26283	1.1905	1.13583	1.04398	1.16544	1.13255
1349		0.962247	0.942851	0.99452	1.00071	1.0004	0.995223			1.00131	0.756686	1.0502	0.995223	0.960741	0.980249			1.21661	1.19076	1.09016	1.02507	1.12417	1.11752
1350		0.98246	0.908549	1.06466	1.05425	1.01084	0.973671			1.0293	0.727294	1.01751	0.973671	1.01838	0.986021			1.27626	1.1688	1.11277	1.0728	1.12359	1.10446
1351		0.977445	0.900219	1.08414	1.05526	0.989978	0.977779			1.01969	0.764283	1.04066	0.977779	1.04091	0.961745			1.17703	1.18864	1.12385	1.0966	1.11699	1.11177
1352		0.994566	0.919463	1.05201	1.0137	0.994796	0.966562			0.974592	0.779334	1.02213	0.966562	0.965137	0.998468			1.24497	1.15309	1.10415	1.02135	1.1252	1.07714
1353		0.957731	0.901807	1.07698	1.09119	1.03933	0.978099			1.00681	0.741002	0.998779	0.978099	0.986032	0.957354			1.21848	1.176	1.13832	1.11217	1.09839	1.12637
1354		0.959174	0.915553	1.05102	1.04385	0.976686	0.988961			1.00336	0.780272	1.03061	0.988961	1.03564	1.01222			1.24458	1.15454	1.10406	1.07805	1.07374	1.11985
1355		0.964462	0.903016	1.04521	1.0862	0.973734	0.954002			1.04555	0.710006	1.07242	0.954002	1.00905	0.957904			1.23164	1.09885	1.11002	1.00408	1.08402	1.11671
1356		1.00062	0.897257	1.04698	1.04293	1.02708	0.955499			1.00199	0.782783	1.03348	0.955499	1.00686	0.955454			1.20368	1.19738	1.08916	1.05422	1.1425	1.11008
1357		0.947673	0.912938	1.05851	1.11132	1.02664	0.989997			1.02321	0.749112	1.02906	0.989997	1.01076	0.983557			1.21228	1.16623	1.09877	1.05903	1.14338	1.09048
1358		0.995954	0.909487	1.05936	1.07229	0.997058	1.00438			1.00777	0.76383	1.04545	1.00438	0.978986	1.005			1.25737	1.17767	1.06522	1.04359	1.1099	1.11722
1359		0.973568	0.897693	1.01546	1.06007	1.05399	0.96867			1.01585	0.77266	1.02183	0.96867	0.933734	0.981034			1.24039	1.1687	1.05735	1.0106	1.08912	1.12169
1360		0.993536	0.885067	1.04886	1.08382	1.00395	0.997609			0.981645	0.721881	1.049	0.997609	0.951571	0.965026			1.27752	1.17848	1.0864	1.02847	1.10616	1.10319
1361		1.01726	0.906263	1.03225	1.06822	1.0475	0.934965			1.04375	0.751338	1.07247	0.934965	0.984831	0.979319			1.22248	1.13027	1.12637	1.00953	1.14041	1.11199
1362		1.0079	0.893908	1.04005	1.04877	1.01085	1.00623			1.03962	0.734372	1.05661	1.00623	1.00926	1.00534			1.27124	1.16923	1.08455	0.961822	1.12618	1.12159
1363		1.03431	0.880393	1.05792	1.09424	1.02192	0.978602			0.947056	0.735049	1.08897	0.978602	0.956051	0.948458			1.24935	1.13857	1.11763	1.0584	1.12308	1.09217
1364		1.01115	0.907735	1.03348	1.12921	1.03383	0.974796			0.95608	0.740975	1.00861	0.974796	1.00681	0.986179			1.26855	1.18593	1.10023	1.03562	1.13117	1.10265
1365		0.992963	0.917915	1.08029	1.08614	1.01969	1.02998			0.996268	0.758367	1.02398	1.02998	1.0444	0.98093			1.22392	1.21439	1.11937	0.975685	1.10339	1.10182
1366		1.01549	0.884409	1.02091	1.03974	1.00621	1.00498			1.04667	0.767268	1.06731	1.00498	1.01789	0.980511			1.28749	1.19011	1.07511	0.986542	1.12625	1.09996
1367		0.976158	0.875327	1.01543	1.09719	0.992039	1.01635			0.970526	0.743709	1.05053	1.01635	1.00136	0.98761			1.22001	1.18653	1.13234	1.12351	1.12319	1.09946
1368		1.03502	0.871453	1.04929	1.08119	0.972671	1.01415			0.986158	0.763901	1.03032	1.01415	1.02698	0.996112			1.21607	1.1595	1.11742	0.995668	1.08403	1.13276
1369		0.962442	0.896657	1.04193	1.0671	1.01602	0.98223			0.96122	0.802265	1.06155	0.98223	1.03651	0.953734			1.25694	1.17974	1.16152	1.04087	1.10671	1.12343
1370		0.975854	0.911955	1.06797	1.06984	1.01768	0.990594			1.04114	0.721924	1.07609	0.990594	0.967402	0.980948			1.2543	1.15281	1.11769	0.957606	1.13977	1.11484
1371		0.987421	0.896568	1.07802	1.08857	1.03587	0.971795			0.938083	0.727845	1.04282	0.971795	0.974483	0.999515			1.27761	1.22566	1.13071	1.03561	1.07205	1.10666
1372		1.00089	0.87607	1.04941	1.01968	1.01655	0.952924			1.01114	0.748026	1.00833	0.952924	0.951769	0.970103			1.21367	1.18252	1.11556	1.00408	1.12512	1.11776
1373		0.992667	0.878738	1.00418	1.05201	1.03448	0.954984			0.987215	0.724173	1.07713	0.954984	1.03572	0.981666			1.27833	1.21404	1.13391	0.977953	1.1343	1.10787
1374		0.993501	0.92093	1.06132	1.1276	1.04118	0.951847			0.965402	0.71382	1.02606	0.951847	1.01677	0.966935			1.25683	1.22423	1.07218	1.00962	1.13879	1.10457
1375		0.972905	0.920463	1.05163	1.04883	1.01393	0.974784			1.03311	0.748872	1.06578	0.974784	0.982509	0.969079			1.24137	1.18219	1.11055	1.01124	1.14314	1.11582
1376		1.02273	0.877324	1.06507	1.07876	1.04007	0.962194			0.988245	0.797457	1.04873	0.962194	0.953208	0.987637			1.25743	1.19754	1.08177	1.00414	1.10388	1.10365
1377		0.991871	0.883879	1.04672	1.08119	1.02751	0.999651			1.05006	0.771164	1.04081	0.999651	0.959909	0.926146			1.23855	1.19689	1.08126	1.03021	1.14634	1.09663
1378		1.02509	0.907263	1.0835	1.02506	1.00705	1.00893			0.99151	0.75715	1.03145	1.00893	0.96883	0.960725			1.31958	1.1595	1.07946	0.958455	1.1891	1.12454
1379		1.02291	0.883982	1.06492	1.0677	1.00631	1.01005			0.994253	0.739305	1.07878	1.01005	1.01172	0.98802			1.27244	1.17928	1.1599	1.00744	1.11231	1.1127
1380		0.986863	0.888727	1.06236	1.02229	1.01907	0.971558			0.955453	0.722448	1.02433	0.971558	1.01488	0.955368			1.25282	1.15233	1.1068	0.970268	1.12118	1.09753
1381		1.03084	0.906632	1.02755	1.06142	1.02169	0.993619			1.00272	0.748359	1.08479	0.993619	0.958249	1.00754			1.2498	1.15037	1.11644	1.02558	1.16579	1.11422
1382		0.987838	0.899352	1.02731	1.05085	1.04457	0.968415			0.979425	0.77153	1.03432	0.968415	0.973639	1.00558			1.26553	1.21912	1.12516	1.09131	1.114	1.12057
1383		1.01433	0.919916	1.05772	1.06029	1.04219	0.989274			1.02534	0.781151	1.07418	0.989274	0.953667	1.00172			1.24996	1.20177	1.11482	1.00543	1.11271	1.08569
1384		1.00446	0.914673	1.09133	1.05928	1.04438	0.943282			1.06439	0.776567	1.05084	0.943282	0.978544	0.951857			1.29752	1.18489	1.12107	1.00954	1.12433	1.08482
1385		1.02168	0.879463	1.06036	1.06556	1.01874	0.953061			1.02694	0.751933	1.05069	0.953061	1.01171	0.978678			1.27966	1.18835	1.0967	1.08249	1.13902	1.12753
1386		0.999203	0.888358	1.05874	1.07007	1.07452	1.02855			1.01944	0.701411	1.01789	1.02855	0.972738	0.94585			1.28357	1.15262	1.10315	1.05629	1.11401	1.10585
1387		0.991731	0.898631	1.00099	1.03735	1.0637	0.979727			0.977085	0.70928	1.05574	0.979727	0.972744	0.968867			1.28932	1.16652	1.03735	1.00358	1.13678	1.08469
1388		0.976899	0.897764	1.05413	1.08317	1.00057	0.980413			0.99172	0.782537	1.05767	0.980413	0.99467	1.00014			1.28944	1.16949	1.10822	0.981769	1.12726	1.13339
1389		1.01302	0.894366	1.0476	1.0266	1.05927	1.01257			0.955746	0.737019	1.05196	1.01257	1.0453	0.979161			1.2888	1.20562	1.11964	1.06885	1.16143	1.11088
1390		1.03345	0.895064	1.0513	1.03773	1.0888	1.02378			0.951001	0.807214	1.03023	1.02378	0.991056	0.977324			1.2586	1.18249	1.07584	0.984847	1.13508	1.15205
1391		1.03367	0.929474	1.05048	1.04179	0.979991	0.993791			0.980797	0.764086	1.06143	0.993791	0.992891	0.954348			1.25154	1.19911	1.11843	1.01609	1.1634	1.11981
1392		1.00591	0.890839	1.02442	1.10829	1.0173	0.969167			0.97392	0.763683	1.02902	0.969167	0.99996	0.978168			1.27687	1.2092	1.0965	1.04097	1.13985	1.08079
1393		1.00762	0.897333	1.09938	1.07009	1.01495	1.01411			0.958167	0.739605	1.06612	1.01411	0.978504	1.01691			1.25269	1.20397	1.11744	1.01252	1.12905	1.10426
1394		0.977543	0.901904	1.00656	1.02945	1.04417	0.98126			1.02903	0.754389	1.06353	0.98126	0.978442	0.992348			1.28765	1.21721	1.07749	1.05499	1.16892	1.09283
1395		1.03325	0.89506	1.06471	1.04188	1.01629	1.00154			0.935051	0.763011	1.03782	1.00154	0.993503	1.0024			1.25165	1.21931	1.08678	1.02824	1.14745	1.11273
1396		0.994866	0.914108	1.0714	0.99612	1.03353	0.993489			0.982562	0.757134	1.0574	0.993489	1.05801	0.989862			1.2726	1.21422	1.07599	0.963752	1.08671	1.09583
1397		0.973752	0.897083	1.02398	1.08149	0.999114	0.968575			0.966098	0.74491	1.03064	0.968575	1.00039	0.97593			1.28123	1.19561	1.05139	1.08308	1.10715	1.10442
1398		0.98654	0.876724	1.06438	1.06203	1.06273	1.00618			0.969681	0.777636	1.0576	1.00618	1.00921	0.964047			1.29118	1.17294	1.03378	0.994654	1.10404	1.13711
1399		1.01111	0.896234	1.04991	1.03677	1.03919	0.935569			0.981859	0.752659	1.02647	0.935569	1.02679	0.984803			1.25211	1.23579	1.07561	1.05106	1.0862	1.13857
1400		1.01258	0.892231	1.0433	1.02314	1.00579	0.982349			0.944598	0.777822	1.02555	0.982349	1.00019	0.97148			1.26257	1.19453	1.05494	0.976423	1.14702	1.07952
1401		0.969981	0.884022	1.03243	1.01277	1.01471	1.00059			0.996622	0.798592	1.05083	1.00059	0.970801	0.96935			1.2706	1.15392	1.099	1.08393	1.14627	1.12115
1402		0.957317	0.915727	1.05856	1.03109	1.00832	1.01653			0.968362	0.777729	1.05724	1.01653	0.99075	0.942307			1.28041	1.12883	1.11776	1.01016	1.12458	1.14695
1403		1.00589	0.904226	1.04687	1.00164	1.01596	0.986569			1.03058	0.748572	1.03885	0.986569	0.981722	0.951017			1.27408	1.18433	1.08853	1.01997	1.16172	1.11705
1404		0.980998	0.884066	1.05908	1.03994	1.0462	0.970765			1.00954	0.749723	1.06564	0.970765	0.975701	0.94701			1.25585	1.19074	1.08874	0.994832	1.1202	1.09225
1405		1.01129	0.905244	1.01779	1.03207	1.03656	1.00901			0.99628	0.757805	1.05432	1.00901	1.00289	0.960007			1.26587	1.18647	1.09881	1.02215	1.09614	1.08618
1406		0.993587	0.890719	1.01769	1.00695	1.01984	0.977685			1.02293	0.779492	1.06466	0.977685	0.978742	0.960531			1.26956	1.14663	1.0647	1.02202	1.13318	1.10753
1407		1.01286	0.911987	1.05598	1.02113	1.01685	0.950042			0.982454	0.709831	1.05088	0.950042	0.982985	0.944694			1.27954	1.1666	1.13319	1.01069	1.13744	1.08284
1408		0.940021	0.894446	1.02554	1.02699	1.01561	1.0112			0.976976	0.747846	1.0472	1.0112	0.94184	0.966989			1.26458	1.20083	1.13593	1.01906	1.13373	1.10832
1409		1.00443	0.88146	1.08223	0.994639	1.00614	0.983053			0.994925	0.716942	0.999003	0.983053	1.01346	0.985331			1.30041	1.17706	1.08294	1.03726	1.13236	1.09874
1410		0.964517	0.908015	1.04986	1.04289	1.04269	1.01615			0.962205	0.776649	1.07529	1.01615	0.962299	0.973596			1.22529	1.20392	1.10527	0.975218	1.1083	1.10777
1411		0.998571	0.904355	1.06032	1.00688	1.03902	1.0444			0.969605	0.770782	1.03503	1.0444	1.01994	0.977473			1.27197	1.15007	1.08848	1.0225	1.10098	1.14422
1412		0.985904	0.897991	1.0438	1.02725	1.05588	0.897899			0.96311	0.803804	1.05084	0.897899	1.00975	0.97551			1.26261	1.18225	1.1194	0.992813	1.12482	1.09581
1413		0.943968	0.899534	1.00176	1.01451	0.997807	0.956861			0.953864	0.742596	1.00507	0.956861	0.995134	0.988079			1.26062	1.16762	1.08628	0.949204	1.11987	1.11963
1414		0.961069	0.93554	1.06351	1.00914	1.01833	1.02004			0.995391	0.756812	1.05446	1.02004	0.99322	0.973741			1.24766	1.20559	1.14456	0.933113	1.13136	1.12464
1415		0.951538	0.889189	1.07862	1.0278	1.0287	1.03148			0.951604	0.749216	1.07204	1.03148	1.00042	0.952588			1.26274	1.18313	1.09875	0.979634	1.14115	1.10546
1416		0.958733	0.8572	1.03776	1.01121	1.02864	1.00507			0.948974	0.74831	1.0322	1.00507	0.978527	0.969178			1.24443	1.17534	1.08388	0.998199	1.04354	1.13992
1417		0.983236	0.890866	1.06503	1.04474	1.00938	1.0009			0.953969	0.744075	1.06371	1.0009	0.996267	0.948752			1.30784	1.18145	1.10952	1.00532	1.0865	1.13274
1418		0.976443	0.916123	1.06197	0.969541	0.990326	0.995916			0.88567	0.756894	1.00955	0.995916	1.01197	0.962381			1.24477	1.18562	1.11211	0.985732	1.11666	1.11258
1419		1.00182	0.896568	1.02574	1.03552	0.985905	1.01191			1.033	0.747278	1.06502	1.01191	0.967799	0.967905			1.2314	1.21553	1.09523	0.970913	1.1297	1.12851
1420		0.986719	0.920539	1.04653	1.00508	1.0523	0.954102			0.97026	0.743578	1.04622	0.954102	1.00135	0.991681			1.22318	1.18639	1.11203	0.971673	1.11659	1.10749
1421		0.969614	0.902087	1.06508	1.02388	1.04002	0.971795			0.978247	0.711943	1.06994	0.971795	0.972223	0.977694			1.26902	1.2184	1.07201	1.00526	1.12992	1.10443
1422		1.0071	0.88931	1.04451	1.04103	1.00192	0.92514			0.953563	0.751911	1.0612	0.92514	0.968841	1.02228			1.25653	1.19381	1.07238	0.952451	1.10803	1.09494
1423		0.994613	0.882207	1.05155	0.955615	1.05537	0.936706			1.00738	0.702011	1.00778	0.936706	1.02284	0.94043			1.29906	1.15529	1.08468	0.959505	1.11936	1.1198
1424		1.01369	0.858658	1.05519	0.973608	1.03238	0.907352			0.97914	0.777315	1.04873	0.907352	1.01047	0.945827			1.2226	1.20473	1.14761	0.965024	1.09908	1.12116
1425		0.984999	0.871493	1.04619	0.992089	0.975202	0.961004			1.0318	0.764949	1.049	0.961004	0.985534	0.947818			1.25692	1.19846	1.08758	0.962849	1.10759	1.11914
1426		0.944576	0.929393	1.03091	1.00419	1.01883	0.978519			1.0367	0.706699	1.01863	0.978519	1.03751	0.974905			1.29419	1.14977	1.12933	1.00375	1.13929	1.10621
1427		0.993743	0.926605	1.05228	1.03083	1.01205	1.02388			1.0221	0.769909	1.00595	1.02388	0.966366	1.00018			1.27569	1.16498	1.11906	1.01282	1.13064	1.10509
1428		0.965445	0.870866	1.05212	0.988811	1.01126	1.01087			1.00559	0.751808	1.03144	1.01087	0.962571	0.988887			1.31358	1.16563	1.10505	1.00067	1.10415	1.07929
1429		0.995642	0.869207	1.03929	1.02605	0.996548	1.00854			1.0157	0.694114	1.01444	1.00854	1.00736	0.976706			1.24519	1.14038	1.11786	1.04259	1.11529	1.10002
1430		0.983408	0.917675	1.07706	1.01869	1.05913	1.00603			1.01308	0.752888	1.02861	1.00603	1.00778	0.977099			1.23155	1.17803	1.09938	0.964717	1.11119	1.12849
1431		0.993645	0.937648	1.10242	1.08201	0.990517	1.00095			1.00758	0.742503	1.04609	1.00095	1.00449	0.937266			1.25174	1.22811	1.1149	0.948097	1.16621	1.10117
1432		1.01888	0.895643	1.07246	1.05583	1.00689	1.01511			1.01158	0.737139	1.0338	1.01511	0.983319	0.994659			1.27615	1.17657	1.10803	0.988592	1.13342	1.12835
1433		0.983119	0.866352	1.0412	0.997586	1.05556	0.952634			1.00127	0.815591	1.0063	0.952634	1.05608	0.942181			1.27152	1.1888	1.13876	1.01448	1.13761	1.13532
1434		0.981325	0.875131	1.0881	0.98929	1.00939	0.99588			1.01294	0.772288	1.0197	0.99588	0.989045	0.968808			1.2877	1.18918	1.1215	0.987267	1.12013	1.10943
1435		1.01666	0.892543	1.06318	0.998451	0.985014	0.99121			0.996883	0.762198	1.02721	0.99121	1.0162	0.988882			1.24518	1.14533	1.12569	0.994623	1.11969	1.11805
1436		1.00249	0.892316	1.08999	1.02826	0.989415	1.03028			0.995061	0.780409	1.07116	1.03028	1.00178	0.96925			1.24188	1.17877	1.12399	1.0225	1.15249	1.16313
1437		1.00496	0.918195	1.07204	1.0016	1.01034	0.970475			1.01222	0.741794	1.04107	0.970475	1.00704	0.934183			1.25317	1.16541	1.10244	1.00381	1.08296	1.12518
1438		0.970562	0.905098	0.999063	1.04907	1.03494	1.00049			0.980926	0.746394	1.05559	1.00049	0.964508	0.96953			1.27774	1.153	1.08036	1.05097	1.14433	1.11246
1439		0.972215	0.877858	1.05122	1.02356	1.04439	1.01822			0.989484	0.781064	1.04278	1.01822	1.00866	0.965486			1.24695	1.17242	1.11751	0.962298	1.11764	1.09397
1440		1.01932	0.884711	1.06566	1.02828	1.03037	0.968468			0.974901	0.771132	1.05157	0.968468	0.985426	0.951703			1.25908	1.15178	1.12376	1.02831	1.14188	1.07685
1441		1.03925	0.886485	1.04654	0.983126	0.995305	0.960033			1.00472	0.743802	1.05579	0.960033	0.999122	0.94525			1.26177	1.17617	1.12847	0.983526	1.13579	1.13744
1442		0.989745	0.877907	1.07809	0.983513	1.00626	0.991749			1.02451	0.752446	1.01579	0.991749	0.985902	0.949799			1.27706	1.15735	1.10307	1.01006	1.10748	1.11965
1443		1.0009	0.92355	1.02138	0.976957	1.00296	0.99617			1.05681	0.745357	1.02871	0.99617	1.02879	0.986454			1.2677	1.18544	1.11106	0.971825	1.14267	1.11064
1444		1.02433	0.916816	1.00395	1.00847	1.02979	1.01133			1.02501	0.733395	1.02274	1.01133	1.03956	0.99391			1.27339	1.20236	1.08261	1.01452	1.08712	1.12731
1445		0.966903	0.877644	1.05723	1.05216	1.02196	0.971913			1.03197	0.707113	1.08812	0.971913	0.983359	0.944279			1.23689	1.19013	1.11734	1.00394	1.07175	1.12801
1446		0.992444	0.87748	1.05963	1.01452	1.07428	0.961827			1.02138	0.721509	1.04595	0.961827	0.997083	0.963054			1.26021	1.14961	1.14139	1.05145	1.11583	1.10146
1447		0.989901	0.869528	1.02563	0.974921	1.01033	0.987895			1.06202	0.765789	1.05853	0.987895	1.03255	0.939346			1.31238	1.18823	1.15973	0.952753	1.11695	1.07659
1448		1.02136	0.894393	1.04951	0.995407	1.0301	0.952368			1.04092	0.713236	1.04522	0.952368	0.974658	0.960766			1.23501	1.21738	1.14577	1.04384	1.10033	1.13267
1449		1.0035	0.888972	1.05304	0.929586	1.05498	0.970812			0.996047	0.784927	1.04164	0.970812	0.981285	0.967531			1.26428	1.17877	1.12899	1.03463	1.11857	1.13482
1450		0.996145	0.925511	1.07575	0.934579	1.02513	0.991251			0.968282	0.750634	1.05943	0.991251	0.958974	0.958342			1.24342	1.22094	1.11199	1.01961	1.10295	1.08856
1451		0.968167	0.913009	1.02282	0.971165	1.00409	0.972624			1.0008	0.720385	1.00717	0.972624	0.964854	0.981088			1.28004	1.16464	1.145	1.0089	1.10558	1.11764
1452		1.0071	0.878151	1.04212	0.975537	0.99225	1.02587			1.02966	0.734121	1.0738	1.02587	0.944666	1.00187			1.24529	1.17796	1.08701	0.964375	1.16292	1.10481
1453		0.978401	0.926249	1.02334	0.959351	0.980461	0.937872			1.02472	0.721848	1.0208	0.937872	0.987295	0.981824			1.26181	1.15654	1.14414	1.02593	1.11932	1.11837
1454		0.965765	0.966858	1.01435	0.964365	1.00301	0.984302			1.00855	0.732609	1.02713	0.984302	0.954114	0.929061			1.24053	1.17641	1.13836	0.98627	1.10036	1.14168
1455		1.03255	0.929176	1.04931	0.981115	1.01768	0.974299			0.97499	0.723097	1.02898	0.974299	0.998935	0.970758			1.25956	1.16979	1.1167	1.06967	1.1239	1.10504
1456		0.962485	0.903332	1.0303	0.984785	1.06381	0.901409			1.04623	0.778384	1.03451	0.901409	0.985517	0.947217			1.28685	1.19941	1.11783	0.985003	1.12989	1.09438
1457		1.01541	0.907237	1.0582	1.00834	1.02453	1.0072			1.02194	0.778422	1.05737	1.0072	0.981438	0.978714			1.24072	1.17434	1.10671	0.960808	1.08382	1.09597
1458		1.00324	0.924297	1.02882	1.0306	0.992578	0.904002			1.03252	0.714852	1.05103	0.904002	0.992331	0.964272			1.22216	1.20951	1.11875	1.06259	1.11051	1.12432
1459		0.971985	0.929353	1.05187	1.08801	1.02622	0.935427			1.0308	0.771972	1.04447	0.935427	0.989612	0.94135			1.27543	1.18707	1.07182	0.996402	1.15144	1.09886
1460		0.982187	0.936625	1.01376	1.0593	0.987888	0.971641			1.03923	0.758733	1.0549	0.971641	0.948648	0.977184			1.25412	1.20808	1.12345	0.961413	1.12312	1.11619
1461		0.948628	0.928179	1.05425	1.02334	1.02385	0.982254			1.03184	0.736315	1.02052	0.982254	0.972347	0.939021			1.20718	1.19615	1.13877	1.11896	1.1151	1.10359
1462		0.983073	0.906205	1.05557	1.07072	1.05524	0.953096			1.00445	0.722934	1.04498	0.953096	0.967499	0.946229			1.2573	1.18085	1.12381	1.08055	1.11057	1.1213
1463		0.983283	0.861678	1.02936	1.09117	1.0283	0.979508			1.01128	0.78973	1.03436	0.979508	0.97011	0.949009			1.25772	1.15027	1.13843	1.06699	1.11154	1.10585
1464		0.93359	0.893784	1.03289	1.05602	1.03106	1.0507			0.994253	0.773407	1.07088	1.0507	0.969357	0.922003			1.24894	1.21204	1.08769	1.03707	1.16868	1.12207
1465		0.99294	0.874709	1.00565	1.07373	1.03879	0.93609			1.02863	0.737865	1.07001	0.93609	1.01946	0.956857			1.26753	1.21282	1.09429	1.01007	1.08765	1.13329
1466		0.967746	0.912382	1.03356	1.07522	1.03052	0.953061			1.0535	0.733979	1.05674	0.953061	0.998097	0.984857			1.2753	1.16644	1.1415	1.0516	1.1424	1.06118
1467		1.01303	0.909047	1.0668	1.01574	1.02837	0.962466			0.977145	0.787301	1.0256	0.962466	0.995758	0.947772			1.3099	1.12413	1.10313	0.984291	1.10364	1.11217
1468		0.984574	0.861901	1.04154	1.12241	1.01149	1.02615			1.04479	0.800306	1.08238	1.02615	0.96414	0.94599			1.27532	1.18	1.10902	0.952798	1.14692	1.12804
1469		0.949767	0.89715	1.03468	1.10305	1.00041	0.925583			1.01344	0.762657	1.06176	0.925583	1.03643	0.941851			1.27758	1.17542	1.09887	1.03849	1.10913	1.09641
1470		0.978412	0.933098	1.05293	1.10577	1.00055	0.977744			1.02249	0.781937	1.02425	0.977744	0.98529	0.955034			1.26747	1.15267	1.14905	1.03274	1.0732	1.08905
1471		0.965921	0.926369	1.05174	1.10269	1.00497	0.977732			1.0031	0.771923	1.04957	0.977732	0.964157	0.975573			1.29059	1.17247	1.10614	1.00187	1.1595	1.11518
1472		0.966814	0.88303	1.09025	1.1537	1.01445	0.936783			1.04564	0.787056	1.06257	0.936783	0.972727	0.979021			1.24407	1.20895	1.13255	1.00687	1.13921	1.06963
1473		1.01919	0.901375	1.03861	1.10528	1.00134	1.02857			0.978505	0.743578	1.03986	1.02857	1.00255	0.972739			1.26557	1.216	1.12788	0.996722	1.15995	1.09502
1474		0.997853	0.89116	1.00535	1.16523	0.975467	0.996377			0.999787	0.778057	1.08939	0.996377	1.00611	0.967256			1.27345	1.21551	1.10775	1.00395	1.10401	1.07042
1475		0.95105	0.868514	1.07302	1.178	0.958875	0.93187			1.02481	0.745106	1.0334	0.93187	0.968705	0.973912			1.24433	1.20971	0.967047	1.00613	1.12128	1.13481
1476		0.962079	0.900375	1.02126	1.14251	1.03781	0.906305			1.0155	0.760708	1.05248	0.906305	1.00339	0.949199			1.27705	1.19469	0.976945	0.960563	1.12181	1.12081
1477		0.989742	0.916945	1.05177	1.14174	1.03209	0.970066			1.02333	0.711599	1.04079	0.970066	0.983965	0.963356			1.27491	1.20259	0.992001	1.04649	1.11193	1.1098
1478		0.954256	0.916127	1.04212	1.13056	1.03218	0.976968			1.02129	0.757505	1.06019	0.976968	1.00561	0.937988			1.28168	1.18394	1.053	0.982699	1.12459	1.10387
1479		1.01166	0.908486	1.03458	1.16323	1.03834	0.971972			1.009	0.710764	1.06751	0.971972	0.945289	0.930419			1.18834	1.14818	1.04016	0.986715	1.10112	1.10732
1480		0.963741	0.924879	1.0677	1.10825	1.02456	0.973654			1.0462	0.72551	1.06023	0.973654	0.956295	0.961289			1.29747	1.16456	1.01933	0.985207	1.13891	1.09477
1481		0.995767	0.899814	1.0363	1.13472	1.034	1.00775			1.02454	0.692526	1.04401	1.00775	0.994925	0.967824			1.28274	1.16239	1.01759	1.00169	1.11511	1.09354
1482		0.982297	0.883181	1.04864	1.13754	1.01838	0.980236			1.06073	0.762225	1.04948	0.980236	1.01083	0.961303			1.20023	1.19775	1.0164	0.937409	1.13501	1.10298
1483		0.954096	0.90379	1.05409	1.14283	1.03238	0.937972			1.05008	0.747966	1.0408	0.937972	0.990116	0.954253			1.25147	1.17739	0.99907	1.03956	1.13924	1.08742
1484		0.98893	0.891836	1.03302	1.10174	1.02874	1.01209			1.07101	0.728304	1.01573	1.01209	0.975128	0.953658			1.23036	1.16436	1.028	1.03202	1.0981	1.08002
1485		1.00413	0.896087	1.01448	1.1056	1.00151	0.9981			1.02516	0.770264	1.03486	0.9981	0.986315	0.969151			1.26359	1.17511	0.963754	0.970899	1.14128	1.07823
1486		0.934994	0.886223	1.06184	1.09827	1.0541	0.952516			1.06939	0.761778	1.01511	0.952516	0.967442	0.971128			1.24434	1.22104	1.01315	1.03068	1.11268	1.11122
1487		0.986657	0.868998	1.01108	1.03947	1.03245	1.05141			1.01396	0.699872	1.03939	1.05141	0.939659	0.943151			1.2513	1.20637	0.993526	1.02859	1.10122	1.11589
1488		0.981684	0.873886	1.03333	0.943878	1.04463	0.932811			1.02028	0.710344	1.03544	0.932811	0.964565	0.985403			1.19757	1.1506	0.966382	1.00934	1.12201	1.1129
1489		1.00107	0.881331	1.0209	0.964991	1.05771	1.0364			1.02295	0.75942	1.01949	1.0364	1.00299	0.923582			1.30287	1.2006	0.995429	0.944761	1.09207	1.09993
1490		1.02384	0.878449	1.06174	0.94852	0.991638	1.02739			0.947518	0.781396	1.00561	1.02739	0.993718	0.982726			1.25854	1.18122	1.02815	0.978812	1.14417	1.09974
1491		1.00375	0.909145	1.06531	0.945517	1.02061	1.11067			0.961831	0.726077	1.0133	1.11067	0.968688	0.931092			1.24546	1.22238	1.11075	1.00554	1.09158	1.08036
1492		0.988497	0.897021	1.05137	1.00734	0.994477	1.06822			0.956583	0.759262	1.04785	1.06822	0.978838	0.966236			1.25439	1.20484	1.15435	1.04048	1.15972	1.15238
1493		0.962263	0.898195	1.04016	0.991168	1.01885	1.10375			0.977387	0.713165	1.07857	1.10375	0.987312	0.943684			1.27047	1.20439	1.10819	1.02844	1.14055	1.11731
1494		1.02569	0.943621	1.02812	1.0222	1.02482	1.13448			0.966476	0.704259	1.05673	1.13448	0.93476	0.945696			1.23925	1.1935	1.1435	1.0157	1.13995	1.12843
1495		0.981922	0.932667	1.01645	1.01566	0.972882	1.10393			0.980901	0.818151	1.06707	1.10393	0.972223	0.969598			1.28147	1.18954	1.10694	1.00334	1.07515	1.10318
1496		0.960176	0.906748	1.05373	0.958629	1.01072	1.13064			1.00522	0.769407	1.04214	1.13064	0.956663	0.962494			1.28022	1.1856	1.11904	1.01341	1.11621	1.09648
1497		1.03181	0.921206	1.02018	0.967246	1.00486	1.1023			0.996163	0.732167	1.06237	1.1023	0.989584	0.994605			1.27347	1.19387	1.12692	0.994458	1.12018	1.13384
1498		0.977796	0.92121	1.028	0.992293	1.0559	1.1092			1.0056	0.761298	1.06024	1.1092	0.999485	0.963686			1.26533	1.1667	1.14249	0.989766	1.10995	1.12993
1499		0.963772	0.907766	1.05707	0.99695	1.03103	1.16013			0.991028	0.760796	1.06144	1.16013	0.992098	0.952931			1.25637	1.17128	1.135	0.996838	1.12925	1.12684
1500		0.976493	0.933814	1.03342	1.01896	1.00314	1.18718			0.971632	0.807989	1.05481	1.18718	0.960147	0.965884			1.29823	1.20711	1.14445	1.0638	1.13225	1.1052
1501		1.01067	0.897586	1.01135	0.991799	1.04242	1.18628			0.979808	0.833987	1.0526	1.18628	0.960515	0.989433			1.23714	1.18191	1.15484	1.00067	1.13842	1.09932
1502		0.958437	0.908664	1.05821	0.979273	0.998884	1.1457			0.944606	0.792	1.04575	1.1457	0.982209	0.951897			1.20996	1.14156	1.15137	0.992541	1.08454	1.09498
1503		0.96963	0.919067	1.03791	0.969353	0.982257	1.12688			0.983604	0.762897	1.03668	1.12688	0.936861	0.976219			1.19562	1.1954	1.09947	0.989268	1.15946	1.13334
1504		0.97688	0.882118	1.0026	0.978911	1.03129	1.14589			0.992427	0.776954	1.02296	1.14589	0.980277	0.947019			1.24794	1.1739	1.09154	1.00246	1.12035	1.12647
1505		0.950036	0.873655	1.02236	0.952226	1.03235	1.12725			0.949424	0.800971	1.04624	1.12725	0.958765	0.949221			1.20017	1.2164	1.12014	1.04406	1.10008	1.12051
1506		0.959412	0.892529	1.03238	0.9808	1.00839	1.19211			1.01124	0.804955	1.05338	1.19211	0.922593	0.960829			1.22509	1.20993	1.10358	0.93805	1.13808	1.11829
1507		0.987468	0.901251	0.984774	0.97003	1.00896	1.16514			0.965599	0.82357	1.0336	1.16514	0.944179	0.948675			1.21352	1.15223	1.13343	1.04219	1.10279	1.10314
1508		0.98335	0.900179	1.03521	0.99217	1.04542	1.1478			0.93678	0.819024	1.05042	1.1478	0.958493	0.943286			1.19314	1.20564	1.12755	0.963472	1.15383	1.09776
1509		0.969033	0.876817	1.03316	0.987722	1.03741	1.16821			0.926602	0.767966	1.03434	1.16821	0.964638	0.921344			1.18925	1.2163	1.17887	1.05712	1.08228	1.13084
1510		0.957758	0.906463	1.05722	0.974051	1.02913	1.17161			0.938526	0.811673	1.06759	1.17161	0.979677	0.980903			1.19787	1.20823	1.11171	1.00679	1.1056	1.13542
1511		0.937798	0.906939	1.02372	0.952302	1.00938	1.21553			0.980909	0.81158	1.02971	1.21553	0.975049	0.940759			1.14658	1.19838	1.09568	1.02374	1.06351	1.13352
1512		0.9664	0.904373	1.06477	1.01496	1.03636	1.18307			0.990686	0.771841	1.05636	1.18307	0.955995	0.974968			1.17748	1.18456	1.09769	1.04781	1.09911	1.12222
1513		0.976384	0.904493	1.03151	0.992058	1.06064	1.23511			0.956345	0.844662	1.0798	1.23511	0.966751	0.939265			1.17171	1.19779	0.977888	1.02022	1.07625	1.12669
1514		0.987698	0.873263	1.0467	0.984215	1.00004	1.08387			0.952123	0.802439	1.06059	1.08387	0.976448	0.961944			1.14467	1.20013	1.04615	1.03716	1.14891	1.12237
1515		0.979184	0.857778	1.04759	0.967393	1.05708	1.08234			0.949927	0.824606	1.06971	1.08234	0.987193	0.956984			1.1297	1.20816	1.07808	0.995632	1.10142	1.12244
1516		1.00035	0.855403	1.08388	0.990593	1.03902	1.16458			0.966782	0.826445	1.05686	1.16458	0.957173	0.973718			1.18389	1.17082	1.03991	1.01151	1.1163	1.13136
1517		0.990689	0.887037	1.03039	0.980866	1.03882	1.21288			0.932952	0.78019	1.01255	1.21288	0.961002	0.973186			1.13615	1.20735	1.01836	1.03099	1.11746	1.09709
1518		0.99737	0.880406	1.03316	1.01775	1.0595	1.14098			0.945712	0.800491	1.03792	1.14098	0.960713	0.950015			1.12626	1.19653	1.00348	1.01108	1.13997	1.12704
1519		0.990377	0.892187	1.02324	0.978153	1.00078	1.12797			0.934379	0.727611	1.02971	1.12797	0.947051	0.97074			1.14203	1.20682	0.996433	1.01323	1.08322	1.10593
1520		0.955106	0.87176	1.03881	1.00728	1.03761	1.13628			0.968728	0.765402	1.04792	1.13628	0.981841	0.985493			1.24805	1.20265	0.99353	0.954265	1.1275	1.13992
1521		1.0013	0.854923	1.04471	1.02015	1.03706	1.09439			0.998424	0.783301	1.06082	1.09439	1.00103	0.96068			1.23509	1.24832	0.9789	1.08172	1.17425	1.07505
1522		0.989277	0.900041	0.998213	1.00277	1.02187	1.07313			0.913708	0.806527	1.05999	1.07313	0.940747	0.922544			1.19308	1.21062	0.988633	0.992813	1.17522	1.11548
1523		0.984403	0.911684	1.02378	1.05955	1.02231	1.18161			0.963134	0.73369	1.01486	1.18161	0.962276	0.971823			1.22047	1.19541	1.00934	0.962529	1.09839	1.10648
1524		0.98514	0.87611	1.02252	1.08394	1.003	1.14943			0.954504	0.754744	1.02181	1.14943	0.924139	0.982117			1.19387	1.18614	0.971305	1.01143	1.13203	1.11188
1525		0.970347	0.867037	1.02677	0.989661	1.01147	1.07002			0.981553	0.807553	1.01425	1.07002	0.970971	0.97704			1.20569	1.18154	1.06665	0.958028	1.11252	1.09549
1526		0.994043	0.886726	1.06311	1.06361	0.999104	1.07706			0.961594	0.791143	1.03372	1.07706	0.972291	0.975627			1.19864	1.15583	1.08123	0.971518	1.11392	1.09356
1527		0.969661	0.911088	1.06528	1.00517	1.01451	1.07613			1.03457	0.749292	1.05271	1.07613	0.959727	0.960359			1.15599	1.21259	1.11199	1.04194	1.1204	1.1392
1528		0.981142	0.916345	1.03504	1.02458	1.00687	1.06125			0.963275	0.812994	0.981756	1.06125	0.973288	0.958207			1.20835	1.16351	1.13672	1.0796	1.14898	1.10309
1529		0.980214	0.924759	1.05524	1.04866	0.992015	1.09367			0.988132	0.737586	1.01891	1.09367	0.956623	0.94307			1.15498	1.19942	1.09828	0.970103	1.15001	1.07779
1530		1.0066	0.961975	1.06049	1.03025	0.994522	1.03937			0.983467	0.762318	1.01734	1.03937	0.95084	0.957345			1.21044	1.22568	1.10882	0.962009	1.14864	1.11654
1531		0.991711	0.937412	1.01937	1.03901	0.951453	1.02529			1.01371	0.783508	1.01401	1.02529	0.983194	0.955558			1.23378	1.24763	1.10483	1.0151	1.116	1.10045
1532		0.974684	0.935429	1.05272	1.0402	1.03228	0.98255			0.969018	0.776823	1.03728	0.98255	0.980872	0.919055			1.2094	1.19023	1.12974	0.978229	1.08543	1.10477
1533		0.958398	0.935864	1.03044	1.06381	1.02602	0.968131			1.00773	0.744926	1.06604	0.968131	0.975202	0.958685			1.20581	1.19818	1.12107	1.0428	1.14545	1.15004
1534		0.98255	0.912391	1.05362	1.08998	1.03761	1.02338			1.01615	0.756588	1.00209	1.02338	0.941041	0.971331			1.17698	1.22103	1.1198	0.958041	1.10045	1.12298
1535		0.98576	0.885747	1.03858	1.07343	1.01456	1.03369			0.992279	0.78078	1.01024	1.03369	0.931401	0.951369			1.21479	1.22716	1.1002	0.934612	1.14429	1.08363
1536		0.996933	0.866112	1.07614	1.09017	1.04609	1.00608			0.986761	0.771219	1.04762	1.00608	0.921522	0.925062			1.18546	1.15847	1.12027	0.98426	1.10755	1.10964
1537		0.987273	0.89132	1.04232	1.08509	1.04853	1.0187			1.01885	0.752201	1.02697	1.0187	0.938753	0.9528			1.24469	1.19093	1.1442	1.01721	1.09249	1.10057
1538		1.01214	0.913659	1.0516	1.12191	0.99081	0.974826			1.00918	0.752162	1.00935	0.974826	0.955445	0.966096			1.1918	1.18088	1.07168	0.965224	1.10154	1.11744
1539		1.0045	0.902256	1.07033	1.11106	1.06474	0.982053			0.960946	0.781266	1.0898	0.982053	0.950297	0.975826			1.22288	1.15687	1.09685	1.0241	1.15548	1.10125
1540		0.969002	0.889519	1.05912	1.04167	0.981641	0.964627			1.01131	0.785075	1.04692	0.964627	0.971441	0.966366			1.20354	1.18684	1.09147	1.00255	1.0873	1.09951
1541		0.980986	0.899872	1.06999	1.01598	0.978825	1.00577			1.01098	0.742301	1.04144	1.00577	0.991356	0.935456			1.22092	1.17975	1.13818	1.0084	1.13176	1.07776
1542		1.00337	0.918182	1.06496	0.981594	0.984382	1.01598			0.999976	0.757352	1.03287	1.01598	0.961461	0.93607			1.21316	1.22286	1.10877	1.00261	1.13809	1.14702
1543		0.969021	0.911662	1.04558	1.01765	1.01574	1.04686			1.01204	0.763999	0.995614	1.04686	0.961987	0.969842			1.15583	1.22627	1.1301	1.01305	1.12042	1.10991
1544		1.00278	0.916372	1.01994	1.05931	1.03466	1.04822			1.02892	0.785446	1.0584	1.04822	0.946366	0.958969			1.19556	1.1616	1.14732	0.946429	1.11742	1.13579
1545		1.03352	0.932934	1.0383	1.03285	1.03659	1.06852			1.00643	0.776763	1.04031	1.06852	0.974647	0.973362			1.21829	1.20263	1.11571	1.05216	1.11868	1.08642
1546		0.956635	0.904702	1.01231	1.0301	1.04006	1.01051			0.998134	0.807875	1.0393	1.01051	0.982962	0.957977			1.17507	1.21288	1.16028	1.04546	1.10824	1.14883
1547		1.00235	0.909549	1.04794	1.05425	1.02076	0.992636			0.964159	0.719337	1.04667	0.992636	0.922332	0.97375			1.21924	1.16233	1.14512	1.04402	1.07769	1.10906
1548		0.969988	0.906227	1.02623	1.05083	1.03069	0.941696			1.0014	0.733095	1.05263	0.941696	0.940231	0.930708			1.21628	1.22298	1.16569	1.00712	1.13856	1.13712
1549		0.995447	0.908531	0.992067	1.00485	1.02349	0.953451			1.0393	0.755982	0.987829	0.953451	0.93357	0.944546			1.16564	1.17919	1.145	1.00716	1.12312	1.13034
1550		0.963709	0.913565	1.04496	1.0632	1.0396	0.990577			0.991635	0.717809	1.02355	0.990577	0.990263	0.959042			1.14317	1.15996	1.1503	1.0023	1.11141	1.09734
1551		0.976131	0.916505	1.02829	1.02721	1.03174	1.0716			0.990521	0.746307	1.0274	1.0716	0.926671	0.957751			1.15238	1.22262	1.14997	0.96759	1.09061	1.1254
1552		0.97918	0.965506	1.0582	1.03438	0.987902	1.06058			0.993155	0.792747	1.01789	1.06058	0.972959	0.934973			1.18222	1.19393	1.14816	0.944058	1.08844	1.1326
1553		1.0176	0.950145	1.02607	1.02498	1.02572	1.01867			1.02804	0.742514	1.05289	1.01867	0.951299	0.990918			1.15654	1.19508	1.11384	1.02572	1.10112	1.07838
1554		1.02299	0.903078	1.02439	1.0235	1.03091	0.997372			0.972484	0.744053	0.995733	0.997372	0.965788	0.9477			1.17362	1.20735	1.06781	0.953091	1.08805	1.10887
1555		0.975339	0.921815	1.05305	1.02693	1.01291	0.969806			0.981943	0.725591	1.0274	0.969806	0.977972	0.972094			1.13738	1.20207	1.05241	1.00062	1.11103	1.09445
1556		0.980499	0.953262	1.03225	1.08588	1.03084	1.01526			0.984935	0.771312	1.07233	1.01526	0.984888	0.942262			1.19571	1.22252	1.12913	0.989037	1.14747	1.07397
1557		0.989129	0.96475	0.992774	1.05226	1.03636	0.959211			0.983805	0.769947	1.06408	0.959211	0.944808	0.975009			1.13524	1.22403	1.10335	1.01163	1.12632	1.12503
1558		0.971572	0.982495	1.03753	1.03642	1.03632	0.956393			1.00904	0.769052	1.02601	0.956393	1.00854	0.949442			1.1486	1.20748	1.08395	1.07314	1.15701	1.0743
1559		1.00043	0.937648	1.04316	1.02413	1.01205	0.962821			0.995403	0.767879	1.11155	0.962821	0.976811	0.933353			1.18681	1.18458	1.03986	1.01168	1.1318	1.10839
1560		0.941	0.933178	1.04562	1.01999	1.02534	1.00466			1.02668	0.735218	1.05179	1.00466	0.988037	0.940222			1.15767	1.21074	1.05872	0.947358	1.13812	1.13304
1561		0.971696	0.947241	1.05873	1.0217	1.00769	0.914958			0.988337	0.740942	1.05575	0.914958	0.984786	0.996284			1.18584	1.20699	1.04198	0.991412	1.094	1.09499
1562		1.01826	0.890919	1.06876	1.01062	1.01147	0.963153			1.02809	0.737723	1.0114	0.963153	0.995304	0.966484			1.14716	1.20825	1.03353	0.994685	1.11481	1.09964
1563		1.01506	0.954343	1.02886	1.00261	1.01111	0.950178			0.993911	0.723681	1.06351	0.950178	0.955213	0.986472			1.12595	1.22264	1.02926	1.04565	1.13342	1.14331
1564		1.02233	1.01262	1.06414	0.992104	1.02024	0.985326			1.00973	0.766962	1.05776	0.985326	0.957989	0.94423			1.17751	1.16503	1.05476	0.963374	1.10264	1.10996
1565		1.03755	0.979284	1.04339	0.980372	1.01722	1.00307			1.00214	0.751775	1.04593	1.00307	0.959076	0.965893			1.13057	1.24491	1.03455	1.05792	1.13992	1.09696
1566		0.993053	0.938537	1.02764	0.97966	0.985249	0.98609			0.988888	0.753347	1.05392	0.98609	0.99825	0.942993			1.13318	1.2087	1.01722	0.9969	1.10477	1.14737
1567		0.966798	0.921255	1.06235	0.978855	0.990752	0.956038			0.982502	0.715839	1.04058	0.956038	0.928342	0.974603			1.17648	1.19744	1.00252	1.04722	1.11806	1.12839
1568		0.981552	0.939436	1.05248	0.945191	0.985166	0.999538			1.00361	0.747273	1.04059	0.999538	0.954375	0.932699			1.16339	1.23631	1.00907	1.01817	1.12555	1.09076
1569		0.979559	0.954259	1.05449	0.986974	1.05894	0.990849			1.00997	0.750962	1.01597	0.990849	0.944145	0.950422			1.1811	1.21223	1.06703	0.985719	1.12242	1.07394
1570		0.996886	0.963807	1.03793	0.99981	1.04293	0.998609			0.959776	0.758165	1.0235	0.998609	0.951084	0.919556			1.18433	1.18817	1.01492	1.05221	1.0941	1.09571
1571		1.0691	0.948246	1.05151	1.01211	1.00915	0.985954			0.98329	0.773538	1.07395	0.985954	0.982781	0.989067			1.18211	1.16982	0.98972	1.01758	1.11142	1.13141
1572		1.01112	0.946342	1.05002	0.971267	1.00363	0.996502			0.950542	0.761549	1.04877	0.996502	0.98064	0.938606			1.16385	1.1835	1.02198	1.00185	1.10956	1.09753
1573		0.977952	0.959035	1.07551	0.988831	1.02489	1.01167			0.997671	0.766837	1.00244	1.01167	0.99019	0.952353			1.20423	1.17119	1.0236	0.95713	1.09515	1.11406
1574		0.989379	0.950852	1.0337	1.00066	1.00015	0.974672			1.00095	0.746001	1.01354	0.974672	0.944689	0.963848			1.19292	1.2214	1.00413	1.0141	1.09265	1.11623
1575		1.00455	0.951804	1.0297	1.01031	0.995089	1.02678			0.990529	0.767754	1.04778	1.02678	0.967034	0.961831			1.19614	1.21446	0.99396	1.00362	1.09613	1.10011
1576		0.998107	0.970478	1.06181	1.03541	1.04029	0.964201			1.01003	0.769282	1.07286	0.964201	0.966054	0.952227			1.15165	1.22704	1.04115	1.03983	1.12947	1.11564
1577		1.06274	0.954628	1.04828	0.996731	1.02435	1.07774			0.987863	0.720822	1.04735	1.07774	0.958255	0.953906			1.17234	1.23379	1.04493	0.99549	1.12602	1.12193
1578		1.01648	0.967147	1.03086	0.941557	1.01901	1.11931			0.978866	0.777893	1.01348	1.11931	0.984508	0.971074			1.20878	1.20242	1.01613	0.970593	1.14002	1.10974
1579		0.996371	0.957047	1.09016	1.00093	1.03972	1.11955			1.02685	0.721548	1.02591	1.11955	0.930308	0.964029			1.16048	1.21524	1.03713	1.02798	1.11868	1.12665
1580		1.04609	0.939965	1.05907	0.998731	0.971673	1.21909			1.01146	0.773653	1.03209	1.21909	0.955536	0.9706			1.20077	1.25468	1.04163	0.960474	1.13541	1.1074
1581		1.0498	0.954672	1.01865	0.975562	0.974972	1.19349			0.913608	0.694311	1.05235	1.19349	0.955015	0.955797			1.16901	1.23619	1.04927	0.971295	1.13871	1.1244
1582		1.01263	0.963811	0.993819	0.968304	1.02976	1.18985			0.960898	0.723147	1.04778	1.18985	0.956742	0.966691			1.17932	1.18597	1.013	1.01411	1.1578	1.08799
1583		0.996102	0.972951	1.0393	0.996095	1.00984	1.13491			0.990433	0.707337	1.0571	1.13491	0.980221	0.990579			1.15429	1.21841	1.02011	1.04178	1.12856	1.10236
1584		0.998953	0.948224	0.992246	0.994568	1.01801	1.1744			0.99215	0.71233	1.05154	1.1744	0.961223	0.958766			1.17877	1.22717	1.03166	0.936742	1.11515	1.14044
1585		0.99269	0.934793	1.02376	0.964212	1.03707	1.1509			0.97065	0.756223	0.999707	1.1509	0.964916	0.93528			1.17227	1.23614	1.02373	0.992239	1.11399	1.11851
1586		1.00403	0.967801	1.03387	0.966431	1.04144	1.14698			0.955557	0.737559	1.01759	1.14698	0.960407	0.931146			1.18858	1.20741	1.08949	1.02642	1.12517	1.15164
1587		0.995346	0.949051	1.02166	0.971928	0.991971	1.13756			0.954616	0.767306	1.03404	1.13756	0.974041	0.94404			1.19888	1.22145	1.09228	0.961751	1.12068	1.11899
1588		0.979356	0.953093	1.0555	0.944418	0.994218	1.14057			0.945769	0.745821	1.02075	1.14057	0.927034	0.964214			1.17684	1.1835	0.982337	0.995183	1.14316	1.10691
1589		1.01768	0.953645	1.04591	0.96695	0.988529	1.12265			0.941747	0.756785	1.0321	1.12265	0.932511	0.937158			1.18191	1.23434	0.976541	0.958126	1.1167	1.13313
1590		0.991173	0.925044	1.05902	0.998385	0.968622	1.09576			0.963343	0.785244	1.04862	1.09576	1.01491	0.934847			1.21044	1.2	1.00356	0.987934	1.09099	1.1122
1591		0.998216	0.90138	1.05958	0.972844	1.03208	1.15492			0.985659	0.753538	1.03206	1.15492	0.984367	0.971701			1.15731	1.17373	0.984227	1.09469	1.11457	1.09112
1592		1.03083	0.956153	1.07557	0.961606	1.02679	1.13692			0.957644	0.731065	1.03125	1.13692	0.948846	0.971137			1.18937	1.19335	0.982151	1.0614	1.12448	1.12259
1593		1.06561	0.951599	1.06615	1.00659	0.992088	1.10043			1.00978	0.699457	1.01252	1.10043	0.957043	0.966845			1.18818	1.23353	0.9802	0.987284	1.14464	1.09281
1594		0.998197	0.878876	1.04916	1.05271	1.01391	1.05124			0.951443	0.739076	1.03236	1.05124	0.95463	0.938683			1.22613	1.2306	0.985883	0.994934	1.16946	1.08696
1595		1.03398	0.892867	1.04381	1.03998	0.989988	1.06959			0.998021	0.759813	1.03136	1.06959	0.929016	0.975876			1.16968	1.22073	0.956437	1.01347	1.09927	1.12379
1596		1.00461	0.937581	1.05478	0.985487	1.08196	1.12527			0.980552	0.751775	1.03905	1.12527	0.920775	0.972477			1.16113	1.22453	1.00215	0.980279	1.11007	1.08246
1597		0.973705	0.906721	1.02008	1.06234	1.00505	1.07983			0.953667	0.745734	1.02457	1.07983	0.926926	0.940556			1.20972	1.21623	0.98255	0.979021	1.17609	1.12648
1598		0.978685	0.88102	1.03504	1.00306	1.01995	1.08845			0.97953	0.76115	1.01148	1.08845	0.957139	0.992971			1.21717	1.23367	0.99499	1.06421	1.12189	1.09614
1599		1.0091	0.918693	1.00348	1.0174	1.04214	1.04877			0.981215	0.690758	1.061	1.04877	0.939291	0.921095			1.19659	1.21514	1.05797	1.09804	1.13722	1.10644
1600		0.957177	0.948957	1.04576	1.01251	0.991697	1.0914			0.953796	0.754089	1.01459	1.0914	0.928484	0.975812			1.2067	1.22094	1.04223	1.03385	1.14225	1.08314
1601		0.98441	0.916225	1.06113	1.00892	1.01688	1.10054			0.965076	0.735731	0.99616	1.10054	0.96124	0.947885			1.18836	1.22174	0.991449	1.00721	1.14928	1.12396
1602		0.971954	0.939925	1.04556	1.01179	1.02118	1.04799			0.961666	0.753707	1.02026	1.04799	0.947289	0.95985			1.21833	1.21909	1.02691	1.05487	1.13132	1.10151
1603		1.02417	0.981392	1.02395	1.00378	1.01382	1.04342			0.967497	0.758989	1.04234	1.04342	0.960067	0.979432			1.19612	1.18907	1.04665	0.984972	1.07799	1.0845
1604		1.00381	0.942175	1.04657	1.02004	0.993846	1.08246			1.01583	0.761958	1.07377	1.08246	0.92099	0.952931			1.17638	1.17206	1.06274	1.01984	1.10386	1.14226
1605		0.995057	0.923056	1.05877	1.02665	1.01947	1.10901			1.00063	0.732096	1.11163	1.10901	0.98226	0.952592			1.21337	1.20151	1.05121	1.01614	1.12056	1.0675
1606		1.03872	0.944083	1.022	1.02529	1.04286	1.04677			0.956016	0.715217	1.06512	1.04677	0.933038	0.963618			1.19528	1.23436	1.08623	0.997127	1.15188	1.12275
1607		1.0048	0.942709	1.03786	1.08481	1.0347	1.05026			0.964409	0.70469	1.06662	1.05026	0.925555	0.961998			1.17788	1.20317	1.11939	0.997652	1.11619	1.12133
1608		1.00234	0.914886	1.03512	1.03581	1.04596	1.04297			0.924961	0.726601	1.05122	1.04297	0.967589	0.961871			1.16403	1.19779	1.13062	1.04283	1.13256	1.11114
1609		0.990865	0.907335	1.02561	1.04649	1.00352	1.10404			0.978617	0.767966	1.04633	1.10404	0.934794	0.96638			1.19187	1.24128	1.06586	0.978527	1.08877	1.10907
1610		0.985214	0.90842	0.990126	0.995998	1.04588	1.09661			0.982003	0.749145	1.04741	1.09661	0.987323	0.933669			1.20359	1.22778	1.04531	0.986324	1.1113	1.13953
1611		1.00083	0.895362	0.978491	1.0372	1.04082	1.08052			0.943484	0.753909	1.03995	1.08052	0.947787	0.94812			1.19622	1.21348	1.05143	0.957081	1.16823	1.10467
1612		0.995026	0.898066	1.05597	1.02022	1.05961	1.12079			0.968245	0.743589	1.05315	1.12079	0.968983	0.964466			1.18925	1.21578	1.17746	1.0291	1.11987	1.12756
1613		0.98927	0.912529	1.04086	1.01281	1.00819	1.07158			0.975356	0.746814	1.04801	1.07158	0.969572	0.921962			1.22558	1.19063	1.09444	0.99879	1.18212	1.11372
1614		0.993345	0.878685	1.076	1.00124	1.01738	1.07333			0.917123	0.754962	1.03515	1.07333	0.946921	0.959222			1.17742	1.20029	1.0507	0.981529	1.113	1.10049
1615		0.988934	0.869915	1.06142	1.0293	0.992025	1.09303			0.982136	0.780321	1.03206	1.09303	0.930681	0.955246			1.21002	1.17428	1.01184	0.946513	1.11157	1.12049
1616		1.01795	0.848243	1.03198	0.991443	1.01782	1.05168			0.966082	0.76664	1.03541	1.05168	0.929141	0.992443			1.19251	1.24578	1.05573	0.960012	1.11266	1.13329
1617		0.984274	0.863319	1.04161	1.03909	1.01957	1.09692			1.00022	0.761118	1.02748	1.09692	0.973282	0.953775			1.20163	1.19347	1.05523	1.01387	1.10581	1.13957
1618		1.00333	0.860335	1.0366	1.02784	1.02659	1.11592			0.964944	0.759219	1.05711	1.11592	0.974585	0.970144			1.17286	1.20201	1.01037	0.982601	1.13025	1.10205
1619		0.998973	0.816177	1.02025	1.01902	0.989885	1.06022			0.988414	0.773123	1.05839	1.06022	0.958849	0.965274			1.21512	1.21757	1.0761	0.974324	1.09958	1.12096
1620		0.983611	0.834749	1.02646	1.0306	0.982106	1.06906			0.971841	0.7476	1.04033	1.06906	0.916691	0.951004			1.17083	1.18433	1.01188	0.944832	1.19221	1.1198
1621		0.9547	0.863346	1.02329	1.01202	0.991873	1.01927			0.995512	0.703883	1.0252	1.01927	0.98887	0.946707			1.21239	1.20326	1.05855	0.992964	1.11472	1.10212
1622		0.998255	0.843693	1.06188	0.984332	1.02776	1.04812			0.993903	0.750536	1.06064	1.04812	1.02214	0.943832			1.19197	1.19213	1.03284	1.01254	1.14106	1.10812
1623		0.968132	0.852668	1.05474	0.964711	1.02046	1.05348			0.983451	0.73685	1.07208	1.05348	0.944128	0.934951			1.2139	1.22598	1.11461	1.02709	1.11956	1.12098
1624		0.957957	0.838797	1.00977	1.02627	1.00473	0.992092			0.996658	0.752173	1.05884	0.992092	0.928886	0.906189			1.22691	1.21124	1.03166	0.958548	1.10727	1.13627
1625		0.97571	0.840487	1.02205	1.01488	1.02097	0.967095			0.977129	0.77899	1.03324	0.967095	0.964944	0.951004			1.18319	1.18962	1.04984	0.967008	1.14389	1.05711
1626		0.977297	0.80859	1.03608	1.00659	1.01553	0.975589			0.954942	0.770902	1.04717	0.975589	0.960067	0.933732			1.18548	1.21646	1.04525	0.970415	1.12902	1.1479
1627		0.983541	0.821092	1.05317	1.00253	0.993165	0.948621			0.919962	0.73668	1.03643	0.948621	0.931814	0.99377			1.17799	1.24165	1.06043	1.00634	1.06649	1.10613
1628		0.976786	0.868643	1.01103	1.02743	0.998184	0.962478			1.00335	0.721548	1.06794	0.962478	0.93199	0.937821			1.19685	1.27384	1.05336	1.02083	1.13779	1.08419
1629		0.99641	0.880063	1.02835	1.04522	0.982331	0.98023			0.980194	0.756293	1.03001	0.98023	0.931055	0.946071			1.25612	1.24272	1.04893	1.03303	1.10867	1.09397
1630		1.00009	0.884578	1.04445	1.01239	1.02007	0.994868			0.97207	0.732642	1.07191	0.994868	0.967346	0.959182			1.14563	1.19951	1.04362	1.0355	1.11158	1.13213
1631		0.998087	0.8473	1.04057	1.01641	1.03182	1.07441			0.985804	0.676984	1.06046	1.07441	0.989261	0.967991			1.18525	1.23641	1.03659	0.987711	1.124	1.12005
1632		0.996676	0.860464	1.03259	1.05658	1.04003	1.11469			0.955075	0.719725	1.04844	1.11469	0.910947	0.946965			1.19793	1.21203	1.04374	0.977989	1.1104	1.10736
1633		1.01714	0.91675	1.01296	1.0082	1.0173	1.02609			0.919138	0.717187	1.00295	1.02609	0.95698	0.961276			1.17714	1.18163	1.04674	1.04286	1.12973	1.11543
1634		0.995576	0.825686	1.05942	1.0115	1.00703	0.971096			0.973892	0.771519	1.01628	0.971096	0.968932	0.9686			1.198	1.15378	1.04191	0.953985	1.13284	1.09401
1635		1.00106	0.783881	1.05561	1.00231	1.02673	1.02815			1.00916	0.740571	1.05167	1.02815	0.950789	0.960012			1.23534	1.15629	1.07002	0.988552	1.12191	1.08648
1636		1.02128	0.831289	1.05334	1.03063	1.00938	1.01319			0.962865	0.718202	0.99489	1.01319	0.949996	0.989902			1.16841	1.15651	1.02482	1.0274	1.16644	1.09409
1637		1.02114	0.852272	0.995775	0.982775	1.01998	1.0097			0.999879	0.721449	1.01994	1.0097	0.942984	1.01201			1.16566	1.19951	1.08923	0.994085	1.10177	1.12048
1638		0.964306	0.866206	1.0441	1.01928	1.01511	1.0038			0.945077	0.728631	1.02801	1.0038	0.946122	0.952448			1.18701	1.21833	1.11206	1.03727	1.12004	1.11952
1639		1.00651	0.840375	1.06639	1.04275	1.01957	0.985119			0.98806	0.692619	1.06302	0.985119	0.946892	1.06879			1.18761	1.2012	1.07723	1.06171	1.11435	1.10882
1640		0.986247	0.866077	1.04689	1.01355	1.05876	1.0609			1.00807	0.748282	1.05297	1.0609	0.919376	1.0732			1.19195	1.16302	1.05699	0.960999	1.10658	1.13375
1641		1.00516	0.866935	1.0504	1.01854	1.04487	1.10122			1.00763	0.745423	1.02363	1.10122	0.95975	1.06715			1.22439	1.20517	1.08797	1.00806	1.09745	1.09782
1642		0.964688	0.838094	1.04695	1.01594	1.01136	1.01635			0.999099	0.779814	1.05553	1.01635	0.918815	1.03172			1.18007	1.18146	1.08197	0.992626	1.14369	1.1377
1643		0.984906	0.858725	1.05057	1.0227	1.01903	1.05357			0.980724	0.732195	1.03895	1.05357	0.916657	1.05615			1.19104	1.22412	1.0388	1.0215	1.13718	1.13044
1644		0.982359	0.84706	1.02472	1.02282	1.01028	1.05355			0.990726	0.759606	1.03361	1.05355	0.949181	1.04079			1.18758	1.1917	1.07156	1.04029	1.11378	1.11922
1645		0.96782	0.794906	1.0443	1.06047	1.0171	1.04787			0.972665	0.764507	1.05901	1.04787	0.982843	0.951591			1.16182	1.22454	1.0958	1.04172	1.14303	1.06866
1646		0.990093	0.824641	1.0355	0.989834	1.01203	1.05497			0.930068	0.749581	1.02406	1.05497	0.976941	0.988909			1.13844	1.15146	1.04803	0.989228	1.16952	1.11463
1647		0.971509	0.882745	1.03899	1.0195	1.05148	1.06194			0.916974	0.760768	1.08701	1.06194	0.931893	0.933904			1.18371	1.21481	1.07913	1.01941	1.14503	1.12908
1648		1.00646	0.847794	1.0447	1.02041	1.06074	0.978022			0.992279	0.773838	1.02498	0.978022	0.963477	0.946978			1.2096	1.2069	1.10981	1.03265	1.09983	1.15977
1649		1.00295	0.851605	1.04096	1.03361	1.0529	1.01778			1.00405	0.735709	1.01985	1.01778	0.944411	0.971674			1.19973	1.23591	1.07724	1.01721	1.12577	1.12824
1650		1.00616	0.866054	1.05066	1.02762	1.00271	1.06618			0.912952	0.754956	1.05143	1.06618	0.930121	1.0008			1.22714	1.2132	1.12747	1.00241	1.1129	1.1045
1651		0.965964	0.806077	1.02709	1.01078	1.02631	1.03403			0.978283	0.71656	1.02576	1.03403	0.936255	0.973493			1.19431	1.20498	1.14084	1.00588	1.08648	1.12437
1652		1.02377	0.832246	1.03515	1.04455	1.0526	1.0464			1.0203	0.765407	1.08688	1.0464	0.922548	1.0028			1.2094	1.22619	1.15811	0.948235	1.11682	1.13765
1653		0.972753	0.855545	1.07132	1.06345	0.991437	1.03333			0.9285	0.746825	1.05885	1.03333	0.927011	0.944275			1.20715	1.22405	1.13714	0.956271	1.09338	1.14095
1654		0.991493	0.832001	1.0168	1.04668	1.02513	1.00307			0.963991	0.76491	1.04385	1.00307	0.943924	0.975975			1.1788	1.20658	1.14823	1.01674	1.10689	1.12033
1655		0.953804	0.81084	1.04833	1.05077	1.02013	0.96658			0.966975	0.735262	1.03428	0.96658	0.954256	0.953351			1.16463	1.21721	1.14788	0.968622	1.13411	1.11271
1656		0.988252	0.822346	1.0324	0.993926	1.04965	1.03376			0.989154	0.76437	1.0594	1.03376	0.942729	0.938281			1.17729	1.22388	1.10322	0.926997	1.09544	1.13944
1657		0.98863	0.848487	1.06889	1.06323	1.04847	1.00564			0.912385	0.771612	1.03047	1.00564	0.922327	0.946035			1.18962	1.23938	1.05647	1.02283	1.08153	1.13131
1658		0.952033	0.848038	1.04209	1.02978	1.0196	1.05289			0.93966	0.670987	1.05958	1.05289	0.944785	0.961813			1.18473	1.22367	1.11449	1.01742	1.07938	1.12126
1659		0.975924	0.840767	1.04916	1.06542	1.02268	0.975767			0.925624	0.687664	1.07267	0.975767	0.950727	0.967472			1.22445	1.22751	1.00954	1.00417	1.0527	1.11025
1660		0.995233	0.841389	1.08075	1.01595	1.04957	1.01337			0.954729	0.693012	1.0287	1.01337	0.939297	0.973308			1.19647	1.21082	1.13026	0.997967	1.0606	1.14821
1661		1.01082	0.836684	1.04502	1.01819	1.05903	0.995099			0.942423	0.703801	1.02551	0.995099	0.951809	0.957557			1.19426	1.20731	1.09232	1.09606	1.09142	1.09982
1662		1.02112	0.842728	1.07472	0.991936	0.969793	0.993134			0.920955	0.712571	1.08339	0.993134	0.950886	0.961122			1.19122	1.22151	1.10791	1.01134	1.03222	1.09844
1663		0.997678	0.843493	1.03334	1.00055	1.02958	0.983841			1.01241	0.70653	1.06549	0.983841	0.948592	0.958216			1.19214	1.23717	1.07184	1.02334	1.17164	1.10053
1664		0.965796	0.841176	1.05247	1.0167	1.03144	1.03641			0.986528	0.758809	1.05065	1.03641	0.965199	0.991333			1.17093	1.22779	1.05265	1.01058	1.10492	1.12867
1665		0.966346	0.8745	1.0322	1.00374	1.07116	1.01661			0.961855	0.724227	1.0453	1.01661	0.969527	0.946784			1.17903	1.20117	1.06497	1.11201	1.10601	1.12566
1666		0.94926	0.87949	1.02026	1.04037	1.00767	1.02155			0.935634	0.762466	0.982714	1.02155	0.957309	0.912877			1.17216	1.20014	1.07534	0.989846	1.10865	1.12721
1667		0.995837	0.8473	1.01653	1.04855	1.03478	1.01954			0.990589	0.690169	0.973564	1.01954	0.93741	0.957706			1.15728	1.22727	1.13263	1.0073	1.07003	1.14053
1668		1.00172	0.84955	1.05361	1.06422	1.01959	1.02298			0.963769	0.769887	1.00959	1.02298	0.925589	0.946233			1.18447	1.26225	1.06955	0.958326	0.976637	1.13012
1669		1.01944	0.862078	1.01858	1.04842	1.01225	1.01253			0.963037	0.712854	0.989422	1.01253	0.941013	0.922946			1.21788	1.19887	1.13635	0.985212	0.969625	1.10137
1670		0.972336	0.883279	1.05328	1.03047	0.974923	1.00194			0.997217	0.744015	1.06194	1.00194	0.919194	0.922427			1.20865	1.18124	1.11928	1.06152	1.00033	1.11736
1671		1.00879	0.893036	1.047	1.04767	0.979868	1.0088			0.960242	0.738181	1.01926	1.0088	0.969379	0.935009			1.24201	1.23027	1.09663	0.964184	1.03424	1.09776
1672		1.0267	0.894495	1.0213	1.04638	1.00778	1.02074			0.975923	0.731834	1.01695	1.02074	0.939161	0.911424			1.18689	1.24486	1.08549	1.07681	1.00348	1.11196
1673		0.996477	0.866263	1.02648	1.04743	1.05783	1.10297			0.99289	0.720494	1.03011	1.10297	0.949334	0.958076			1.2088	1.24382	1.0596	1.00464	1.01753	1.15835
1674		0.998208	0.819522	1.0323	1.05029	1.00349	1.04145			0.985385	0.763475	1.02696	1.04145	0.972149	0.948323			1.18126	1.29418	1.20015	0.967501	1.0688	1.13977
1675		1.01869	0.86247	1.03968	1.03566	1.04074	0.996845			0.993356	0.736953	1.03461	0.996845	0.960294	0.966606			1.16057	1.23011	1.16064	1.02187	0.981212	1.15046
1676		0.980935	0.880446	1.01115	1.02672	1.03747	0.964508			0.994527	0.763131	0.996725	0.964508	0.942146	0.956176			1.22173	1.23	1.0883	1.04042	0.972096	1.14491
1677		0.966443	0.84605	1.0151	1.02202	1.05267	1.03439			0.98514	0.780731	0.988251	1.03439	0.948943	0.877499			1.15961	1.2181	1.09621	1.11354	1.05065	1.08897
1678		1.03013	0.851196	0.994423	1.05269	1.00172	1.02048			0.952919	0.751633	1.04917	1.02048	0.946745	0.928384			1.20952	1.18345	1.09012	1.03497	1.03033	1.10707
1679		0.996605	0.876568	1.01615	1.05328	1.00906	0.99736			0.942672	0.723179	1.01594	0.99736	0.951095	0.919656			1.19784	1.22861	1.18562	1.0164	1.01757	1.11486
1680		0.994425	0.888416	1.01952	1.0505	0.997048	1.00024			0.958984	0.721308	1.00136	1.00024	0.927424	0.979856			1.18841	1.25109	1.21184	1.01295	0.975077	1.14101
1681		0.999975	0.92431	1.03969	1.01013	1.01163	1.00706			0.945632	0.726263	1.03366	1.00706	0.936255	0.929255			1.18957	1.19319	1.1608	1.05982	1.00039	1.09236
1682		0.983607	0.912574	1.05758	1.01438	1.02497	0.991263			0.976727	0.770384	1.00748	0.991263	0.923403	0.915558			1.18481	1.23144	1.1629	1.04687	1.02237	1.14187
1683		1.00379	0.864991	1.03019	1.0044	1.02963	1.06852			0.930153	0.783574	1.03563	1.06852	0.950988	0.925577			1.23811	1.23642	1.09441	1.01456	0.996229	1.07705
1684		1.03082	0.861127	1.07676	1.03961	1.03948	1.04753			1.0234	0.739365	1.01629	1.04753	0.960996	0.967242			1.203	1.19145	1.1171	0.98523	1.09912	1.14203
1685		0.984465	0.884938	1.03263	1.00191	1.02969	1.01596			0.980009	0.754302	1.03994	1.01596	0.898305	0.932112			1.16196	1.20732	1.0944	1.04279	1.02044	1.1078
1686		0.991142	0.891449	1.05806	1.01123	1.00809	1.03073			1.04757	0.739627	1.02926	1.03073	0.875982	0.958834			1.19297	1.22737	1.09547	1.04924	1.01346	1.12786
1687		0.990486	0.882421	1.05463	1.04405	1.03527	0.998135			1.03035	0.729984	0.976958	0.998135	0.92048	0.941779			1.20446	1.24122	1.07865	1.06632	1.0001	1.09228
1688		1.01602	0.896074	1.0303	0.986368	1.05606	1.02887			0.966307	0.720598	1.02014	1.02887	0.898509	0.961154			1.19032	1.189	1.07795	1.00665	1.05225	1.1124
1689		1.00085	0.875959	1.05142	1.01151	1.07034	0.993359			0.934943	0.746973	1.02279	0.993359	0.938968	0.951915			1.20771	1.21356	1.13563	1.07932	1.09079	1.11708
1690		0.985701	0.910657	1.06709	1.03409	1.02327	0.970007			0.962696	0.759017	1.02457	0.970007	0.933672	0.933931			1.19779	1.2243	1.08146	1.01947	1.02297	1.11794
1691		0.99932	0.886192	1.05704	1.00875	1.03455	1.00305			0.985579	0.755464	1.00765	1.00305	0.921075	0.951812			1.20952	1.2656	1.08798	1.02075	1.04977	1.10991
1692		1.00839	0.87257	1.06874	1.00524	1.02871	1.03127			0.955469	0.715703	1.00835	1.03127	0.979439	0.979251			1.18561	1.21646	1.07723	1.01292	1.0066	1.1165
1693		0.986509	0.860175	1.03128	1.00117	1.01036	1.0225			0.949698	0.762973	1.01626	1.0225	0.965103	0.91146			1.17369	1.22519	1.08776	1.01177	1.00202	1.15011
1694		0.987604	0.870964	1.03327	1.01808	0.997851	1.05185			0.943959	0.754149	0.994016	1.05185	0.925408	0.906306			1.19493	1.22074	1.08552	0.990189	0.985355	1.11834
1695		0.986906	0.890991	1.0315	0.986175	1.00982	1.04137			0.997068	0.756856	1.03201	1.04137	0.934924	0.920798			1.18322	1.23882	1.09668	1.01411	1.01903	1.14373
1696		0.94467	0.866704	1.07407	1.01528	0.99624	1.05235			0.988004	0.765582	1.0256	1.05235	0.920344	0.926281			1.16018	1.21332	1.10696	0.97552	1.011	1.09318
1697		1.00199	0.917857	1.04604	1.05186	0.985459	1.04242			0.969182	0.779432	1.00244	1.04242	0.939308	0.941436			1.229	1.22342	1.11701	0.963641	1.00922	1.10052
1698		0.996079	0.923656	1.02014	1.04252	1.0609	1.03447			0.977849	0.819553	1.05632	1.03447	0.969147	1.00699			1.16024	1.2248	1.06542	0.957254	1.00789	1.15066
1699		1.01158	0.889434	1.03556	1.04379	0.990825	1.06274			0.944265	0.722344	1.01257	1.06274	0.972466	0.941978			1.20156	1.27363	1.11548	1.01747	0.97782	1.11928
1700		0.998368	0.875763	1.04948	1.0738	0.944358	1.03394			0.953784	0.746001	1.05839	1.03394	0.94598	0.931683			1.19788	1.22742	1.10421	1.02013	0.99485	1.13422
1701		0.96938	0.868741	1.01213	1.05096	1.0076	1.00086			1.03905	0.761107	0.990945	1.00086	0.905334	0.927296			1.17946	1.23027	1.10788	0.93354	1.05499	1.09824
1702		1.00768	0.88287	1.02598	1.04894	1.01243	0.996697			0.978106	0.754673	1.03992	0.996697	0.930291	0.92805			1.18048	1.23798	1.08716	1.04775	1.00149	1.15176
1703		0.993595	0.874478	1.04252	1.06763	0.997518	0.969776			0.949577	0.772676	0.965512	0.969776	0.952834	0.960346			1.18473	1.26159	1.05587	0.976668	1.04972	1.10288
1704		0.991532	0.870253	1.00202	1.03337	1.0476	1.04186			0.972919	0.792147	0.974269	1.04186	0.9415	0.968609			1.2244	1.24604	1.09614	0.943324	1.03772	1.09072
1705		0.989948	0.879628	1.03485	1.05564	0.997004	1.03613			0.975155	0.78359	1.02508	1.03613	0.929911	0.984622			1.20307	1.16374	1.11547	1.03303	0.988893	1.09336
1706		1.00088	0.87526	1.08375	1.04455	1.02221	1.03523			0.95092	0.779814	0.993917	1.03523	0.929741	0.966624			1.21295	1.21194	1.0563	0.988089	1.02191	1.13813
1707		0.983209	0.891836	1.03981	1.01972	0.985498	1.00658			0.935662	0.75542	1.00102	1.00658	0.949923	1.012			1.16582	1.17891	1.13317	0.974035	0.997114	1.15189
1708		0.991879	0.883417	1.02266	1.04803	0.98803	0.987439			0.981666	0.773538	1.01299	0.987439	0.929271	1.01345			1.23961	1.2031	1.14529	0.958264	1.00913	1.10803
1709		0.983443	0.858076	1.04466	1.01189	1.04983	0.960542			0.935027	0.806532	1.02747	0.960542	0.91656	0.925437			1.19844	1.19402	1.14165	0.986497	1.00382	1.11889
1710		0.990268	0.868051	1.07445	0.98478	1.04172	0.942003			0.977789	0.758007	1.02556	0.942003	0.936793	0.951911			1.19695	1.18082	1.10465	0.996335	0.992513	1.09877
1711		0.99891	0.838196	1.05303	1.03101	1.05633	0.960927			0.950828	0.754525	1.03457	0.960927	0.932018	0.961416			1.16626	1.20145	1.1239	0.975947	1.01471	1.09324
1712		0.987058	0.851578	1.04046	1.0107	1.01694	1.01354			0.934963	0.755961	1.03352	1.01354	0.904813	0.956356			1.16387	1.2155	1.05571	0.998154	1.00402	1.13239
1713		0.988852	0.893726	1.05504	1.04083	1.01955	1.0985			0.963407	0.757096	1.03339	1.0985	0.948099	0.965902			1.22404	1.21314	1.11835	0.955907	1.00255	1.14891
1714		1.00176	0.869852	1.07851	1.04355	1.00867	1.08254			0.988546	0.751786	1.00374	1.08254	0.950693	1.02153			1.18555	1.20526	1.06695	1.0273	0.978676	1.11363
1715		0.992335	0.846219	1.07248	0.980861	1.02787	1.03655			0.982627	0.778542	1.01953	1.03655	0.929044	0.966673			1.15736	1.21937	1.04647	1.00688	1.01576	1.12287
1716		0.979625	0.897942	1.02881	1.03602	1.00475	1.16686			0.969934	0.767715	1.0464	1.16686	0.957603	0.963067			1.23697	1.20563	1.13892	0.987894	1.01263	1.14771
1717		0.944225	0.857489	1.07723	1.04432	1.03453	1.0885			0.946464	0.773309	1.02673	1.0885	0.913105	0.959768			1.20499	1.18337	1.11085	0.945904	1.0186	1.14529
1718		1.00719	0.848576	1.02115	1.07293	0.985998	1.04767			0.93298	0.774177	1.00801	1.04767	0.969062	0.955093			1.18575	1.2184	1.10206	1.01316	1.04885	1.14377
1719		1.01334	0.869612	1.03576	0.995331	1.03195	1.02704			0.91284	0.751535	1.02086	1.02704	0.921698	0.968104			1.17743	1.22247	1.06515	1.10053	0.995939	1.14472
1720		1.01551	0.902176	1.03112	0.973832	1.0075	0.967811			0.934653	0.738492	0.994855	0.967811	0.948399	0.966299			1.14474	1.25131	1.08073	0.999062	1.00684	1.10626
1721		0.988887	0.867157	1.03285	0.982276	1.02575	1.00105			0.948125	0.758586	1.01926	1.00105	0.910998	0.9903			1.15008	1.23836	1.08448	1.04599	1.03592	1.11822
1722		0.958199	0.849946	1.06401	0.984805	1.01154	1.00276			0.951745	0.769636	0.987149	1.00276	0.912947	0.953274			1.10972	1.24025	1.07342	1.01659	0.994656	1.14042
1723		0.968787	0.869563	1.04428	0.973282	1.0114	0.97257			0.989914	0.755	1.02327	0.97257	0.95621	0.97806			1.23794	1.19008	1.06923	0.981885	1.04554	1.16315
1724		0.969906	0.859579	1.01596	0.995448	1.01819	1.00889			0.990199	0.770711	1.02235	1.00889	0.952562	0.973948			1.21363	1.16547	1.06165	0.985892	0.980745	1.13593
1725		1.02082	0.848363	1.05358	0.952429	1.03526	0.952806			0.905271	0.759655	1.03407	0.952806	0.950506	0.964954			1.2375	1.22104	1.13546	1.05507	0.998678	1.10254
1726		0.989933	0.841932	1.04286	0.960975	1.03936	0.979703			0.982309	0.797168	1.02518	0.979703	0.925006	0.983882			1.22294	1.2134	1.05595	0.985163	1.02531	1.15135
1727		0.971069	0.86939	1.01313	0.969475	1.05439	0.956174			0.94634	0.748866	1.01988	0.956174	0.915813	1.00739			1.24969	1.21434	1.14148	1.01531	0.983856	1.13323
1728		0.987008	0.877435	1.03736	0.985564	0.989621	0.964425			0.95785	0.750553	1.02289	0.964425	0.898446	1.03827			1.23183	1.21913	1.09444	1.04565	1.01614	1.12581
1729		0.982921	0.850262	1.06688	0.971027	1.04589	1.01103			0.946066	0.765134	0.968494	1.01103	0.938662	1.09254			1.25911	1.21338	1.09837	0.99577	1.01779	1.1301
1730		0.995716	0.878316	1.05832	1.00908	0.960329	1.01799			0.969034	0.765996	0.984683	1.01799	0.913496	1.04899			1.25902	1.24024	1.06089	0.981111	0.98243	1.11191
1731		1.0075	0.89723	1.0318	0.990104	0.966762	0.942998			0.931134	0.729122	1.0571	0.942998	0.914227	1.05432			1.22841	1.24152	1.15936	0.998577	0.999857	1.12691
1732		1.00924	0.903127	1.04226	1.00556	1.01024	0.982449			0.961292	0.78938	1.04847	0.982449	0.926246	1.0586			1.27563	1.21587	1.11033	0.918271	1.02742	1.10519
1733		0.956908	0.887797	1.04287	1.00725	1.00689	0.973346			0.967296	0.794325	1.00268	0.973346	0.889746	1.0223			1.26647	1.25418	1.12749	1.06339	1.00099	1.1372
1734		0.970667	0.890195	1.08482	1.08766	1.03644	0.967971			0.955706	0.752697	1.01806	0.967971	0.931401	1.00811			1.21225	1.21902	1.12934	1.00299	0.989277	1.14419
1735		0.966373	0.902918	1.05799	1.1074	1.03486	1.0328			0.92733	0.778733	1.01262	1.0328	0.937325	0.962873			1.2538	1.26416	1.15749	0.988654	1.02307	1.11287
1736		0.989293	0.87937	1.04799	1.10063	1.01392	0.980396			0.952175	0.751366	0.983324	0.980396	0.938679	0.993653			1.22887	1.21999	1.13505	0.98607	1.02065	1.1301
1737		1.00403	0.868834	1.03689	1.11111	0.988304	0.969699			0.982619	0.804622	1.02092	0.969699	0.958141	0.993797			1.2404	1.21301	1.12742	1.02866	1.0016	1.11882
1738		0.933781	0.889274	1.03438	0.970386	1.02154	0.997526			1.00055	0.76526	1.03108	0.997526	0.944564	0.989451			1.22476	1.23013	1.17092	0.997105	1.07108	1.13534
1739		1.01107	0.884084	1.04734	0.923769	1.04368	1.02544			0.960431	0.759693	1.0331	1.02544	0.937348	0.96805			1.22245	1.24537	1.17507	0.982921	1.03352	1.14386
1740		1.0216	0.850004	1.04251	0.934416	1.01664	1.01555			0.948242	0.763191	1.00576	1.01555	0.94116	0.953852			1.31224	1.23712	1.09725	0.98925	1.04008	1.13091
1741		0.971997	0.858534	1.04284	0.931083	1.01814	0.964514			0.978267	0.751748	0.958784	0.964514	0.9722	0.977911			1.23418	1.21516	1.12775	1.01523	1.0467	1.09522
1742		1.00956	0.894575	1.01335	0.997698	0.992093	0.987066			0.986926	0.773374	0.974745	0.987066	0.936578	1.00717			1.20202	1.21175	1.09166	0.967439	1.09188	1.11175
1743		0.960621	0.909492	0.991821	0.962817	1.02723	0.916669			0.935148	0.767432	0.966519	0.916669	0.931559	1.05903			1.25925	1.24621	1.12023	1.02255	1.03784	1.12457
1744		1.0368	0.871694	1.02941	1.00646	1.02161	0.922091			0.976763	0.79415	0.982356	0.922091	0.933808	0.985926			1.24195	1.21004	1.09388	0.99155	1.03358	1.12442
1745		0.985502	0.868029	1.04158	0.997555	1.05089	0.937724			0.977057	0.737242	0.991406	0.937724	0.915365	1.0119			1.22277	1.24016	1.10734	1.01728	1.05715	1.09038
1746		1.01062	0.859237	1.06021	1.04304	1.00255	1.08163			0.964365	0.752004	1.00273	1.08163	0.911689	0.987172			1.17599	1.17809	1.1092	0.961795	0.992647	1.12593
1747		0.960067	0.863662	1.05924	1.01078	1.01548	1.03566			1.00604	0.731398	1.0057	1.03566	0.89362	1.00546			1.25507	1.2028	1.10311	0.989806	1.01015	1.12542
1748		1.00928	0.875887	1.04398	1.03315	1.00164	1.06351			1.0028	0.781238	1.02082	1.06351	0.945601	0.992267			1.27257	1.21307	1.0551	1.04316	1.03615	1.12422
1749		0.981466	0.865	1.0661	0.985905	0.97297	1.16412			1.02365	0.758433	1.00454	1.16412	0.884274	0.986418			1.27848	1.18826	1.03297	0.975347	1.06571	1.14542
1750		0.957325	0.86239	1.05777	0.954521	1.04534	1.12868			0.966798	0.782095	0.98577	1.12868	0.885826	0.950738			1.25158	1.19206	1.04681	0.984811	1.03892	1.12692
1751		1.0065	0.885592	1.02042	0.972931	1.01023	1.10461			0.967847	0.760223	1.00381	1.10461	0.927238	1.00472			1.25192	1.20465	1.05248	1.04697	1.00511	1.12925
1752		0.99985	0.886099	1.11063	0.95444	0.958684	1.12608			0.963005	0.75034	0.965363	1.12608	0.897857	0.981237			1.19719	1.26464	1.02085	0.926308	1.07783	1.11177
1753		1.01387	0.893503	1.07088	0.932447	1.02805	1.09207			0.970554	0.759944	1.02194	1.09207	0.943262	0.978565			1.20667	1.19835	1.12579	0.987284	1.04776	1.11799
1754		0.949701	0.905605	1.06043	0.988658	1.00398	1.14411			0.995122	0.736948	1.01672	1.14411	0.874283	0.979414			1.26927	1.1697	1.06382	0.998136	1.01957	1.10555
1755		0.965558	0.894242	1.04572	0.947563	1.02666	1.08868			0.941156	0.749128	0.975758	1.08868	0.922043	1.00005			1.2283	1.25487	1.07202	1.00219	1.0074	1.10676
1756		0.947271	0.854456	1.03498	0.985828	1.00297	1.07343			0.954403	0.733248	1.01523	1.07343	0.936487	0.991351			1.23389	1.24232	1.04391	0.98446	1.07073	1.10852
1757		1.02532	0.848572	1.03603	0.971572	1.07143	1.12267			0.974567	0.771121	1.00274	1.12267	0.898826	1.00186			1.24128	1.19459	1.08092	0.983046	1.04079	1.10522
1758		0.983486	0.86601	1.00266	0.976601	1.03534	1.12691			0.971394	0.758296	1.01372	1.12691	0.942927	0.954095			1.22262	1.19948	1.07886	1.0221	1.01551	1.1297
1759		0.978252	0.862225	1.0356	0.984643	1.01433	1.11428			0.987432	0.745205	0.994116	1.11428	0.930291	0.94186			1.21329	1.20094	1.10465	0.955333	1.05941	1.1251
1760		0.969458	0.872027	1.0615	0.956959	1.04423	1.09225			0.968511	0.756512	1.03185	1.09225	0.939064	0.996257			1.21316	1.19524	1.08312	1.01593	1.04771	1.12465
1761		1.00763	0.867122	1.03502	0.956857	1.01666	1.08166			0.975569	0.757281	1.0049	1.08166	0.929469	1.00239			1.18964	1.2347	1.06736	0.964788	1.1079	1.11037
1762		0.983712	0.857804	1.05426	0.954195	1.05138	1.15153			0.942101	0.764468	0.983458	1.15153	0.893524	0.993608			1.21229	1.20052	1.0943	0.959958	1.03919	1.13492
1763		0.952829	0.864004	1.0252	0.954155	1.04213	1.13241			0.976811	0.786745	1.00244	1.13241	0.930438	1.0121			1.15676	1.20691	1.08183	0.964726	1.03911	1.14533
1764		0.970885	0.877586	1.01459	0.972157	1.02024	1.10952			0.961401	0.813594	1.01887	1.10952	0.911395	1.00042			1.20267	1.28714	1.07946	0.977967	0.988569	1.092
1765		0.954552	0.887882	1.05004	0.982087	1.00671	1.12476			1.04415	0.770067	1.02796	1.12476	0.883538	1.01109			1.21129	1.23928	1.10042	1.03035	1.00042	1.14308
1766		0.993291	0.866174	1.02846	0.96069	0.989283	1.16785			0.994502	0.792354	1.01602	1.16785	0.933746	0.985087			1.17376	1.19442	1.12519	1.03461	1.01064	1.08968
1767		0.993642	0.884631	1.05452	0.963489	1.01086	1.07529			1.00625	0.765593	1.01219	1.07529	0.908936	0.96508			1.13027	1.23509	1.08888	0.975845	1.07805	1.1287
1768		0.989297	0.899747	1.03615	0.939974	1.00375	1.173			1.00937	0.756233	0.997494	1.173	0.868165	0.97203			1.14192	1.1507	1.06283	1.0492	1.06274	1.08801
1769		0.982823	0.886094	1.01966	0.99582	1.01494	1.10873			1.00945	0.761778	1.01242	1.10873	0.885923	0.969977			1.13576	1.26275	1.07039	1.01006	1.14319	1.06463
1770		0.944311	0.867375	0.99262	1.03539	0.998752	1.1318			0.990324	0.748042	1.01416	1.1318	0.961823	0.961375			1.14171	1.26216	1.09672	0.990976	1.10287	1.12296
1771		0.977582	0.902576	1.04306	1.0101	1.0386	1.14628			0.963673	0.768332	0.97807	1.14628	0.926088	0.947443			1.11724	1.2295	1.13394	0.971753	1.10865	1.12662
1772		0.966576	0.922642	1.02753	1.05218	0.988123	1.14987			0.987215	0.728718	0.998427	1.14987	0.887463	0.950814			1.14111	1.24468	1.11467	0.970223	1.09346	1.115
1773		0.976107	0.914535	1.0785	1.01096	1.02911	1.13718			0.978472	0.761298	0.984639	1.13718	0.937156	1.00922			1.12555	1.26732	1.09295	1.08079	1.08563	1.10256
1774		0.953835	0.934481	1.04874	1.05848	1.00754	1.13948			1.06124	0.816011	0.9696	1.13948	0.938923	0.959741			1.1193	1.24766	1.05066	1.00136	1.0766	1.11926
1775		0.982468	0.905707	1.01599	1.08673	1.02945	1.03946			0.988048	0.826718	0.986653	1.03946	0.972172	0.988016			1.07888	1.26287	1.03998	1.0616	1.10379	1.10716
1776		1.00797	0.894918	1.03082	1.03676	1.04093	1.10317			0.998102	0.788562	1.0144	1.10317	0.964729	0.95646			1.11653	1.25271	1.08434	1.03552	1.09134	1.12804
1777		1.0011	0.929184	1.02521	1.02429	1.0374	1.11655			1.02215	0.748784	0.994463	1.11655	0.934482	0.986833			1.10732	1.22265	1.08972	1.01067	1.06122	1.10034
1778		0.993942	0.954205	1.03083	1.02482	1.06455	1.1252			1.01499	0.812246	0.979781	1.1252	0.922474	0.98867			1.12999	1.27121	1.07736	0.975961	1.02488	1.12235
1779		0.95548	0.942291	0.978414	1.03726	1.02703	1.09412			1.01071	0.766602	1.00105	1.09412	0.941466	0.943747			1.1162	1.25224	1.10412	0.915171	1.0127	1.11046
1780		1.01154	0.952222	0.990044	1.01272	1.03497	1.08437			0.960057	0.728746	0.98905	1.08437	0.871315	0.980917			1.11155	1.26629	1.0714	0.980271	1.01667	1.12733
1781		1.01425	0.950327	0.955819	1.03333	0.988681	1.10562			0.96286	0.777669	1.03609	1.10562	0.898633	0.974838			1.13006	1.24258	1.09234	1.00587	1.03072	1.13766
1782		0.955375	0.93063	1.04776	1.0513	1.0448	1.10282			0.986499	0.782739	1.02415	1.10282	0.901482	0.975113			1.14272	1.20743	1.09545	1.04165	1.02811	1.13949
1783		1.00118	0.937412	1.00911	1.09225	1.01109	1.12505			0.957866	0.782673	0.991853	1.12505	0.888058	0.978994			1.09579	1.21422	1.07394	0.975792	1.03857	1.12653
1784		0.991508	0.942615	1.03702	1.10391	1.00602	1.1065			0.943866	0.749336	0.993848	1.1065	0.939297	0.980971			1.0956	1.25168	1.03411	1.00619	1.09783	1.1242
1785		0.966888	0.934201	1.05949	1.10279	1.04236	1.10837			0.97992	0.745215	0.936759	1.10837	0.893847	0.969756			1.14229	1.25327	1.01021	0.998403	1.05684	1.115
1786		0.982698	0.963954	1.05278	1.08386	1.06869	1.13108			0.962619	0.789309	0.992984	1.13108	0.930936	0.959015			1.11816	1.24012	1.00536	0.965545	1.06715	1.10437
1787		1.0007	0.960885	1.02103	1.07427	1.01546	1.06002			0.964348	0.746716	1.01165	1.06002	0.918758	0.997448			1.06778	1.2273	1.05179	0.969494	1.06631	1.13704
1788		0.954954	0.982815	1.02519	1.10958	0.98212	1.15555			0.988486	0.769222	1.0293	1.15555	0.913513	0.965929			1.11753	1.19285	1.02088	1.0524	1.07797	1.10321
1789		1.01703	1.00587	1.0131	1.14643	1.05039	1.08375			0.972376	0.753554	0.970622	1.08375	0.930194	0.977685			1.14404	1.20576	1.0195	1.01888	1.1078	1.139
1790		0.981076	0.998479	1.05884	1.09647	1.01059	1.07413			0.928102	0.80895	0.966901	1.07413	0.925385	0.945976			1.16677	1.22643	1.01552	0.932085	1.0961	1.0905
1791		0.978681	0.986738	1.00135	1.06816	1.00956	1.09982			0.943951	0.765429	0.957935	1.09982	0.907237	0.973488			1.11404	1.2098	0.993217	1.02792	1.039	1.13456
1792		0.993591	1.0006	0.890328	1.10405	1.01178	1.07082			1.00257	0.799209	0.955187	1.07082	0.918005	1.00156			1.12132	1.18677	1.0262	1.04005	1.03411	1.10307
1793		0.98716	1.01218	0.916211	1.1039	0.99152	1.09583			0.974298	0.789615	0.988692	1.09583	0.911536	1.00265			1.15859	1.22301	1.03811	0.995397	1.11057	1.12189
1794		0.98824	0.996153	0.902552	1.08076	1.0271	1.10668			0.981702	0.781582	0.974527	1.10668	0.920401	0.986567			1.12793	1.20996	1.03682	1.00389	1.07443	1.13409
1795		0.994133	0.999786	0.958897	1.07286	0.991824	1.10575			0.929429	0.773713	0.948796	1.10575	0.940288	0.990047			1.16646	1.22991	1.0151	1.03317	1.06523	1.13138
1796		0.986629	0.999875	0.965723	1.08267	1.06224	1.10693			0.981267	0.800218	0.976432	1.10693	0.890012	0.955404			1.16924	1.23259	1.1502	1.04808	1.09524	1.11557
1797		1.03405	0.98692	0.966573	1.08484	0.993405	1.08244			0.991374	0.749969	0.988271	1.08244	0.917914	0.99604			1.18651	1.23524	1.05526	0.99243	1.03072	1.09239
1798		1.0013	0.997433	0.925009	1.09047	1.05663	1.09406			0.996968	0.735638	0.994706	1.09406	0.924502	0.989113			1.25681	1.18647	1.09081	0.942035	1.02311	1.12021
1799		0.969961	1.02944	0.905364	1.08841	0.99578	1.12626			0.96099	0.754143	0.976621	1.12626	0.923295	0.961009			1.16839	1.2186	1.09202	1.06464	1.00857	1.15365
1800		1.01114	1.01826	0.891828	1.05692	0.996695	1.06211			0.971217	0.747376	1.00167	1.06211	0.929339	0.995472			1.14977	1.21786	1.0559	0.936253	1.01677	1.13212
1801		0.943231	0.999982	0.860712	1.1157	1.02762	1.11376			0.971801	0.75094	1.02892	1.11376	0.929747	0.987804			1.15729	1.21947	1.07158	1.01591	1.04253	1.07258
1802		1.01203	0.987107	0.878672	1.07347	1.00676	1.12375			0.981287	0.755491	0.962396	1.12375	0.911298	0.973872			1.13714	1.21191	1.02059	1.03633	1.01999	1.09612
1803		0.97913	0.992546	1.02518	1.03347	1.0388	1.0844			1.00474	0.742503	0.991015	1.0844	0.934425	0.973028			1.11675	1.20439	0.992066	0.973826	1.08663	1.10662
1804		1.01885	0.995672	1.04573	1.06544	0.992769	1.07826			0.962563	0.761216	0.971123	1.07826	0.917472	0.986175			1.16825	1.21379	0.99436	0.973257	1.05663	1.12355
1805		0.962169	0.965546	1.04926	1.08009	0.997606	1.08359			0.97326	0.775503	0.972007	1.08359	0.91485	0.994614			1.13772	1.29486	1.02305	1.00163	1.07104	1.11607
1806		0.998505	1.00925	1.0377	1.03132	0.973278	1.07175			0.964328	0.780807	0.952066	1.07175	0.892805	0.998324			1.14376	1.25368	0.966695	0.959798	1.07717	1.09468
1807		0.988263	1.02812	1.0746	1.02542	1.03748	1.05418			0.938554	0.744293	0.953907	1.05418	0.87788	0.984306			1.15887	1.20278	0.96769	0.992461	1.06864	1.10605
1808		0.981903	0.983073	1.04345	1.05933	1.04343	1.1102			0.953365	0.753952	0.979811	1.1102	0.888738	1.01235			1.16659	1.25011	1.02787	1.04014	1.02583	1.12518
1809		0.98154	0.932284	1.01084	1.07874	1.02854	1.0661			0.94089	0.733575	0.947769	1.0661	0.877965	1.02101			1.18508	1.22694	0.999835	0.969356	1.01734	1.14205
1810		0.988302	0.946534	1.04084	1.11112	1.00596	1.12201			1.00048	0.779317	0.93022	1.12201	0.913445	1.01555			1.09579	1.25937	1.01399	1.016	1.0095	1.08507
1811		0.981505	0.965417	1.0546	0.997459	1.0213	1.02081			0.966983	0.789566	0.970349	1.02081	0.941177	0.983634			1.14846	1.23036	1.03841	1.08516	1.02883	1.09674
1812		0.966225	0.941183	1.05694	1.0267	1.01295	1.05439			0.945648	0.775437	0.960277	1.05439	0.933185	0.929688			1.13143	1.24474	1.01712	1.02753	1.04324	1.11652
1813		0.996925	0.946196	1.08712	1.04794	1.04183	1.12281			0.976301	0.749445	0.965055	1.12281	0.940922	0.939035			1.15307	1.22582	1.03855	0.99078	1.02943	1.10574
1814		1.00478	0.930381	1.0504	1.05472	0.985366	1.0574			1.00907	0.718497	0.979767	1.0574	0.967929	0.883858			1.16975	1.20324	1.05285	1.04492	1.07047	1.12487
1815		0.988178	0.91381	1.06548	1.12421	1.00405	1.14385			0.959659	0.729957	1.02696	1.14385	1.04122	0.944063			1.1697	1.26919	1.02771	0.994939	1.04298	1.11639
1816		0.981641	0.904795	1.07243	1.07095	1.02729	1.08563			0.993734	0.762291	0.962277	1.08563	1.00581	0.965369			1.16271	1.21245	1.02939	1.00484	1.09734	1.12071
1817		0.973849	0.916936	1.03612	1.06084	1.01471	1.09996			0.996461	0.761707	1.00252	1.09996	0.961087	0.979973			1.14142	1.25395	1.06293	1.00505	1.07495	1.10978
1818		0.982453	0.929229	1.04215	1.0498	1.05095	1.11908			0.995448	0.77201	0.9522	1.11908	0.945924	0.962327			1.14228	1.25017	1.0298	0.983593	1.03655	1.10049
1819		0.986848	0.913379	1.0019	1.04814	0.998752	1.0985			0.961256	0.775263	0.985765	1.0985	0.934624	0.98946			1.20106	1.26591	1.07912	1.0617	1.06381	1.10932
1820		0.943133	0.913036	0.973661	1.05967	1.02909	1.09106			0.973996	0.773947	0.993793	1.09106	0.970189	0.961993			1.17674	1.21153	1.01443	1.01304	1.08267	1.14663
1821		0.994176	0.909576	0.99178	1.05314	0.995178	1.09874			0.938204	0.797626	1.00026	1.09874	0.94649	0.920612			1.14981	1.23619	1.06975	0.980497	1.02787	1.14319
1822		0.96197	0.906592	0.987361	1.05316	1.02034	1.08904			0.970425	0.782068	0.97031	1.08904	0.8917	0.9502			1.15748	1.18799	1.04451	0.95375	0.973366	1.13659
1823		0.994472	0.933547	0.922469	1.0794	0.998468	1.06698			0.950313	0.806434	0.981101	1.06698	0.955202	0.964593			1.16453	1.1853	1.07361	1.01937	1.03601	1.1525
1824		0.957321	0.934566	0.998704	1.03891	1.02354	1.08198			0.986182	0.744124	1.00624	1.08198	0.926597	0.970731			1.15567	1.17463	1.10839	0.977113	1.04605	1.10127
1825		1.00502	0.884271	0.918136	1.06035	1.03392	1.11772			0.950011	0.758105	0.950146	1.11772	0.915988	0.924566			1.20755	1.2042	1.04822	1.0321	1.00431	1.14865
1826		0.960028	0.88299	0.945704	1.04714	1.01635	1.08145			0.951833	0.766264	1.00114	1.08145	0.887027	0.944631			1.18757	1.1943	1.09086	1.05844	1.02248	1.10378
1827		0.95598	0.895211	0.987868	1.07973	1.00585	1.08324			0.962647	0.770782	0.984282	1.08324	0.939636	0.91823			1.15988	1.25915	1.11999	1.01669	1.04362	1.09702
1828		0.984594	0.883421	0.980355	1.09143	1.0132	1.11919			0.992025	0.773222	0.963964	1.11919	0.895501	0.955634			1.13656	1.24851	1.12919	1.0364	1.0276	1.11216
1829		0.981595	0.883426	0.982142	1.06426	0.984705	1.05413			0.9621	0.780894	0.989442	1.05413	0.906914	0.983936			1.12976	1.28894	1.09317	1.01661	1.01599	1.12054
1830		0.97172	0.868843	0.939426	1.05288	1.01694	1.08467			1.00027	0.798652	1.0066	1.08467	0.928087	0.939152			1.17491	1.21956	1.09947	0.961742	1.03999	1.10333
1831		0.966276	0.885329	0.981589	1.06626	1.01468	1.09842			0.950365	0.74999	0.982639	1.09842	0.918622	0.989925			1.19325	1.23168	1.0699	0.99654	1.03105	1.11637
1832		0.975577	0.944039	0.978588	1.03985	0.978811	1.04133			0.944168	0.742252	0.9754	1.04133	0.91204	0.945886			1.18282	1.24229	1.11935	1.00054	1.04296	1.11146
1833		0.977679	0.901157	1.01489	1.09713	1.02325	1.11032			0.95754	0.770891	0.946965	1.11032	0.886461	1.00446			1.22355	1.2146	1.13587	0.976352	1.06218	1.08676
1834		0.961619	0.897017	0.979156	1.09944	1.06568	1.05604			1.00045	0.772883	0.968295	1.05604	0.918786	0.972473			1.24139	1.25996	1.13424	0.974569	1.01662	1.13898
1835		0.988829	0.872845	0.962041	1.08948	1.00912	1.08699			0.989552	0.776523	0.954919	1.08699	0.93864	1.00712			1.2048	1.24804	1.16837	1.04339	1.03486	1.12645
1836		0.966334	0.893441	1.00888	1.07597	1.00831	1.13837			0.935087	0.781075	0.964207	1.13837	0.940854	0.962864			1.23411	1.21791	1.10912	0.955239	1.0566	1.11991
1837		0.96025	0.908264	1.00583	1.11	1.04164	1.08314			1.01871	0.805184	0.979548	1.08314	0.924502	0.982212			1.22888	1.2046	1.13683	0.96788	0.997054	1.15477
1838		0.957579	0.910354	1.00195	1.06327	1.02353	1.10379			0.955561	0.766575	0.99165	1.10379	0.891689	1.0122			1.22145	1.20494	1.09156	0.95214	0.992945	1.12107
1839		0.98326	0.905062	0.993388	1.10407	1.03722	1.0844			0.9598	0.760534	0.962326	1.0844	0.953485	1.01057			1.21748	1.20495	1.12758	1.06998	1.03273	1.12843
1840		0.967239	0.88617	0.998392	1.08356	0.99202	1.15881			0.964236	0.79833	0.998512	1.15881	0.960736	1.0198			1.13858	1.24959	1.13637	1.04868	0.997857	1.08942
1841		0.955644	0.91196	1.01	1.09419	1.03957	1.09765			0.998777	0.779295	0.958496	1.09765	0.94389	0.987217			1.11857	1.25173	1.1324	0.962115	1.00825	1.14282
1842		0.935758	0.913005	1.00085	1.06521	1.02386	1.07574			0.971471	0.719065	0.978278	1.07574	0.93101	1.02341			1.14147	1.20712	1.13334	1.01147	1.03694	1.09742
1843		0.98374	0.916576	0.976739	1.08031	1.03748	1.07691			1.00989	0.73077	0.999127	1.07691	0.928087	1.03455			1.16615	1.21017	1.11251	1.03278	1.03691	1.13484
1844		1.02082	0.902767	1.01108	1.10156	0.97273	1.11355			0.973562	0.753958	0.984361	1.11355	0.884535	0.977017			1.19327	1.24521	1.15699	1.01163	1.06151	1.11834
1845		1.00661	0.880255	0.980063	1.0953	1.03056	1.04314			1.02362	0.777102	0.946385	1.04314	0.960107	0.992046			1.23139	1.22205	1.06915	0.968075	1.08865	1.10638
1846		0.977312	0.898578	0.9998	1.05112	0.975433	1.12622			0.9725	0.753636	0.954914	1.12622	0.947464	0.964751			1.2408	1.18945	1.1005	0.9655	1.08337	1.15126
1847		0.977441	0.885436	0.973354	1.07086	0.993797	1.08549			1.01236	0.76992	0.970622	1.08549	0.971509	0.985899			1.18333	1.24939	1.08577	1.01981	1.00604	1.12611
1848		0.985647	0.877564	0.961017	1.09433	1.01816	1.06881			0.9813	0.744282	0.993451	1.06881	0.929883	1.00847			1.16522	1.21243	1.17227	1.03178	1.06426	1.14884
1849		0.942326	0.867246	0.959911	1.0849	0.995457	1.11429			0.988884	0.75566	0.96903	1.11429	0.979711	0.994248			1.14097	1.21642	1.08486	0.956809	1.04766	1.09761
1850		0.962169	0.896141	0.974409	1.04722	1.02341	1.05241			0.938723	0.762848	0.966385	1.05241	0.90696	0.983336			1.08005	1.23699	1.05649	1.03647	1.06144	1.10154
1851		0.982687	0.871485	0.995944	1.10933	1.04975	1.08838			0.994595	0.750334	0.966271	1.08838	0.939552	1.00671			1.20944	1.19547	1.08788	1.02285	1.00941	1.13077
1852		0.987515	0.849688	0.945827	1.10047	1.05115	1.06528			0.976558	0.758809	1.01334	1.06528	0.933304	1.00071			1.211	1.24736	1.05967	0.962196	1.01532	1.12523
1853		0.973475	0.882203	0.855672	1.05608	1.00453	1.09532			0.971181	0.738869	0.976457	1.09532	0.948461	1.03209			1.19991	1.23879	1.14875	0.987453	1.03483	1.10743
1854		0.974075	0.897106	0.928625	1.10421	1.00417	1.14531			1.00958	0.758946	0.990627	1.14531	0.934896	0.966064			1.17907	1.237	1.15214	0.985029	1.04943	1.12481
1855		0.98716	0.866134	0.880772	1.08372	1.03957	1.11693			0.984935	0.754984	0.971634	1.11693	0.918843	0.947971			1.1919	1.22108	1.13068	1.00394	1.06341	1.17475
1856		0.947778	0.820002	0.886129	1.06227	1.06076	1.11041			0.982337	0.769429	0.998516	1.11041	0.911536	0.979161			1.21351	1.22693	1.1577	1.00477	1.01449	1.07885
1857		0.952946	0.842835	0.867646	1.08693	1.01941	1.09708			0.967127	0.77392	0.924102	1.09708	0.958997	0.996532			1.18278	1.23784	1.1437	0.998483	1.04227	1.09594
1858		1.01486	0.875745	0.898358	1.10224	1.04311	1.10053			0.948113	0.813828	0.939364	1.10053	0.957785	1.01262			1.22467	1.20199	1.13801	0.997483	1.03569	1.14694
1859		0.9814	0.899721	0.887598	1.07934	1.04303	1.10987			1.00415	0.74724	0.95792	1.10987	0.91882	0.991157			1.20383	1.21738	1.1766	1.0076	1.04224	1.10221
1860		0.971677	0.881776	0.91216	1.0562	0.977185	1.07304			0.991872	0.738836	0.950374	1.07304	0.963211	0.996482			1.24601	1.23687	1.14647	0.91941	1.06913	1.119
1861		1.03183	0.868883	0.89041	1.052	1.01167	1.13408			1.0183	0.761341	0.977817	1.13408	0.948059	0.985493			1.23384	1.26602	1.11647	0.956609	1.09388	1.11715
1862		0.951113	0.863328	0.951281	1.06251	1.02755	1.10247			0.993529	0.775776	1.00059	1.10247	0.945573	1.00503			1.24771	1.2557	1.11992	1.05601	1.05646	1.14569
1863		1.00117	0.861869	0.938893	1.07764	1.03487	1.1272			0.972448	0.759513	1.01152	1.1272	0.920225	0.985213			1.26211	1.25635	1.14116	1.03857	1.01923	1.17028
1864		1.01001	0.856968	0.910946	1.08852	1.02119	1.09291			0.987638	0.794543	1.0134	1.09291	0.938453	0.997074			1.24609	1.26391	1.13465	0.980613	1.04642	1.10076
1865		0.951358	0.875256	0.914224	1.08815	1.0162	1.09824			0.957765	0.771432	0.961379	1.09824	0.957745	0.965983			1.19451	1.2404	1.11158	0.97387	1.08572	1.12261
1866		0.978479	0.877093	0.892346	1.10636	1.00345	1.11697			0.980371	0.796338	0.985929	1.11697	0.915813	0.96184			1.18234	1.24643	1.1144	0.997963	1.0986	1.12333
1867		0.948359	0.890839	0.885949	1.07003	1.05547	1.0676			0.98027	0.732069	0.955117	1.0676	0.913564	0.974052			1.23798	1.24697	1.09089	0.943293	1.09999	1.08999
1868		1.01629	0.8685	0.87477	1.07614	1.00719	1.09373			0.972283	0.777271	0.984197	1.09373	0.928484	1.01199			1.21896	1.20821	1.08194	0.995312	1.02672	1.10643
1869		0.958105	0.852668	0.894338	1.10113	1.00383	1.06545			1.03695	0.766635	0.971451	1.06545	0.938017	0.968113			1.24647	1.23404	1.09286	1.01169	0.99336	1.11796
1870		0.997725	0.881624	0.894963	1.09875	1.00761	1.06408			0.943911	0.751306	0.940262	1.06408	0.885668	0.984672			1.20556	1.25051	1.09405	0.941069	1.04958	1.13453
1871		1.02763	0.893672	0.89231	1.04002	1.01719	1.11503			0.998319	0.741395	0.983349	1.11503	0.896951	1.06428			1.18564	1.25635	1.10644	0.967141	1.08603	1.13731
1872		0.998848	0.876305	0.885826	1.0496	0.984353	1.10932			0.988579	0.753167	0.979623	1.10932	0.914572	0.957327			1.17858	1.286	1.10487	0.989317	1.0495	1.13624
1873		0.998325	0.853544	0.909323	1.07301	1.00452	1.10264			0.96905	0.738356	0.957648	1.10264	0.941409	0.97695			1.19856	1.21954	1.1286	1.02003	0.980499	1.15398
1874		0.959252	0.840224	0.878544	1.07955	0.966879	1.05739			0.961952	0.755404	0.95926	1.05739	0.934816	1.01073			1.20652	1.21337	1.09622	0.993066	0.922981	1.13243
1875		0.954693	0.864204	0.865275	1.06379	1.0525	1.09737			0.984899	0.751284	0.948191	1.09737	0.934873	1.01968			1.20471	1.25564	1.09176	0.992114	0.968053	1.12481
1876		0.995552	0.91353	0.913809	1.07672	0.992558	1.05566			0.997519	0.73095	0.962971	1.05566	0.905294	1.03012			1.17613	1.25814	1.06788	1.01636	0.99663	1.11986
1877		0.989898	0.866299	0.904232	1.08657	0.992705	1.05289			0.949211	0.780562	0.975331	1.05289	0.948937	0.998721			1.13109	1.20713	1.09712	0.962022	0.984426	1.11351
1878		0.984812	0.847878	0.890072	1.06221	1.02842	1.08828			0.960271	0.733357	0.980481	1.08828	0.93813	0.980768			1.20306	1.27937	1.10463	0.978527	1.01902	1.13477
1879		0.951721	0.868932	0.911725	1.0486	0.975516	1.09639			0.969335	0.755109	0.961225	1.09639	0.891729	1.04164			1.15482	1.24658	1.07755	0.935821	1.03694	1.13831
1880		0.944635	0.891031	0.88999	1.06813	0.992201	1.10102			1.00135	0.733253	0.953966	1.10102	0.95071	0.985687			1.1256	1.22219	1.08193	0.986448	1.02836	1.12039
1881		0.976638	0.893864	0.88366	1.0669	1.00349	1.08007			0.96046	0.775535	0.951967	1.08007	0.954879	1.00208			1.16944	1.22744	1.10635	1.02547	0.979212	1.13695
1882		0.981657	0.898151	0.847079	1.09763	1.02828	1.09573			0.9813	0.731087	0.991421	1.09573	0.91954	1.00713			1.18212	1.23309	1.14834	0.984522	0.969288	1.11112
1883		0.9661	0.892467	0.928159	1.10296	1.01584	1.06848			1.02605	0.733275	0.98186	1.06848	0.950829	0.958473			1.19779	1.24811	1.12609	1.08487	0.987394	1.13495
1884		0.998275	0.87064	0.899434	1.10913	0.996284	1.10871			0.976779	0.722366	0.995892	1.10871	0.940645	1.01686			1.21162	1.29566	1.12603	1.07374	1.07962	1.12337
1885		1.0033	0.885992	0.906608	1.06411	1.04202	1.13839			1.00805	0.779486	0.986063	1.13839	0.997111	0.967129			1.20389	1.23857	1.13	0.955035	1.04417	1.13646
1886		0.977012	0.856546	0.907402	1.10291	1.03478	1.13002			0.995789	0.743949	1.01564	1.13002	0.912392	0.980935			1.15823	1.24653	1.16644	0.970695	1.02442	1.11427
1887		0.950317	0.846824	0.96558	1.0811	0.99081	1.0632			0.935228	0.801053	0.988196	1.0632	0.906144	1.06421			1.18829	1.25041	1.15625	0.963236	1.0387	1.13817
1888		0.965507	0.903883	0.938058	1.0969	0.983163	1.08367			0.961421	0.738296	0.987135	1.08367	0.918333	1.00491			1.17797	1.28438	1.12596	0.986199	1.07394	1.13263
1889		0.949003	0.92278	0.927293	1.09748	1.01785	1.08048			0.99326	0.804246	0.969818	1.08048	0.944491	0.974901			1.19478	1.22375	1.13687	1.00289	1.06769	1.1611
1890		0.956615	0.877048	0.927083	1.06952	0.984426	1.14239			1.01561	0.761265	0.972815	1.14239	0.950432	0.984112			1.15833	1.29792	1.15093	1.00444	1.0875	1.14431
1891		0.963175	0.901744	0.864696	1.10045	1.02434	1.08415			0.941494	0.759846	0.984128	1.08415	0.919285	0.985818			1.14534	1.25595	1.16633	0.957752	1.10374	1.09373
1892		0.968187	0.901504	0.878887	1.1159	1.02148	1.05773			0.990851	0.767759	0.971302	1.05773	0.913173	1.00305			1.18555	1.25622	1.1796	1.02541	1.0571	1.11708
1893		0.989667	0.887637	0.914255	1.08241	1.02217	1.08843			1.00964	0.800748	0.988315	1.08843	0.937416	0.994267			1.16638	1.24488	1.18971	0.957423	1.07421	1.10032
1894		0.972679	0.884653	0.947041	1.08794	1.03201	0.970451			1.01054	0.821998	1.00198	0.970451	0.911259	1.03			1.16043	1.20506	1.16617	0.98225	1.05128	1.14325
1895		0.996032	0.91063	0.945735	1.08231	1.02901	0.958636			0.967968	0.832306	0.961959	0.958636	0.962662	0.995088			1.14736	1.21595	1.173	1.01617	1.0436	1.12921
1896		0.965141	0.904275	0.933362	1.02982	0.953793	0.94868			1.00126	0.797577	1.00795	0.94868	0.908585	0.966448			1.1217	1.23309	1.15503	1.0014	0.998635	1.1045
1897		0.989675	0.896314	0.983069	1.08506	1.0231	1.01845			0.967936	0.782515	0.993381	1.01845	0.918792	0.984888			1.18322	1.22538	1.17397	1.01399	1.06543	1.12261
1898		1.00182	0.921508	0.94679	1.08963	1.02074	0.957352			0.98177	0.755453	0.966067	0.957352	0.954443	0.978908			1.13604	1.26455	1.19363	1.03437	1.06905	1.12414
1899		0.954353	0.908215	0.943103	1.10584	0.995736	0.999509			0.992069	0.76789	0.981364	0.999509	0.915535	1.00181			1.16248	1.27586	1.13893	1.03851	1.05511	1.14613
1900		0.977324	0.906605	0.900565	1.07746	1.01756	0.979662			0.973594	0.77296	0.98778	0.979662	0.965624	1.00486			1.1413	1.23654	1.14689	1.01417	1.03832	1.16053
1901		1.00757	0.93578	0.917338	1.06122	1.04832	0.999035			0.934806	0.797042	0.958218	0.999035	0.896385	1.03036			1.18321	1.27214	1.15538	1.01959	1.06608	1.14446
1902		1.01348	0.925088	0.90268	1.0499	1.01098	0.971978			0.944928	0.782532	0.942197	0.971978	0.942049	1.0172			1.13928	1.2489	1.13678	1.01364	1.06574	1.09285
1903		1.00284	0.909056	0.942575	1.07371	1.00777	1.05243			0.919837	0.734743	0.987988	1.05243	0.938152	0.981057			1.16865	1.23894	1.13986	1.00809	1.06632	1.13333
1904		0.997928	0.923994	0.887301	1.07604	1.00551	1.07292			0.951101	0.743824	0.978863	1.07292	0.971322	1.00171			1.1221	1.22853	1.1043	1.00916	1.00213	1.15362
1905		0.959143	0.95988	0.893052	1.11642	0.984377	0.965816			0.9554	0.787656	0.976646	0.965816	0.914017	1.02904			1.17667	1.23284	1.07861	1.00226	1.04725	1.09894
1906		0.982558	0.962584	0.883983	1.10352	1.0544	1.01293			0.951403	0.733395	0.977147	1.01293	0.917387	1.01087			1.14421	1.22363	1.08715	1.07506	1.04153	1.10767
1907		0.95034	0.958123	0.842997	1.10582	1.03083	1.0191			0.957033	0.71203	0.979335	1.0191	0.941364	1.01449			1.14834	1.26141	1.11572	1.01618	1.06782	1.09963
1908		0.9374	0.949722	0.949745	1.09407	1.01688	0.960886			0.942004	0.74073	0.966603	0.960886	0.922831	1.00358			1.14631	1.25738	1.14367	0.997807	1.0474	1.13291
1909		0.953558	0.96354	0.945643	1.0491	0.988318	1.02902			0.96204	0.714562	0.982436	1.02902	0.93216	1.00027			1.15142	1.26311	1.1199	1.02333	1.07095	1.12288
1910		0.974415	0.98599	0.924164	1.11053	1.03112	0.977708			1.02038	0.759153	0.977038	0.977708	0.951741	1.01154			1.12777	1.22796	1.14073	1.04698	1.04436	1.10694
1911		0.989285	0.96732	0.934069	1.03241	0.991422	0.971363			0.985711	0.710251	0.962515	0.971363	0.95318	0.975943			1.16868	1.26538	1.15972	0.990882	1.05368	1.07654
1912		0.973931	0.974974	0.915576	1.12859	1.03987	0.997834			0.938586	0.71919	0.990975	0.997834	0.958532	1.05803			1.16442	1.24889	1.16173	0.978216	1.05777	1.12594
1913		0.960843	0.994218	0.968939	1.08315	1.04104	0.94195			0.956233	0.70988	0.949203	0.94195	0.904258	1.06165			1.08188	1.23488	1.15659	0.998515	1.10195	1.10642
1914		0.97812	1.01274	0.948859	1.10696	1.00088	1.00044			1.01002	0.71829	0.962758	1.00044	0.90794	0.902849			1.14343	1.25712	1.13835	1.04378	1.05437	1.09428
1915		0.941959	0.999635	0.97827	1.12015	1.01233	0.996815			0.960331	0.765232	1.01277	0.996815	0.928098	0.869641			1.13423	1.23412	1.16386	1.03191	1.05605	1.14633
1916		0.992027	0.977794	0.957499	1.12803	0.994659	0.9669			1.0091	0.717373	0.96765	0.9669	0.910268	0.929914			1.15627	1.21115	1.15608	0.98011	1.03729	1.12918
1917		0.991621	0.981343	0.976995	1.11438	1.04721	0.906814			0.963106	0.724538	0.977722	0.906814	0.925221	0.920233			1.15953	1.24207	1.15232	0.960443	1.05055	1.12612
1918		0.957762	0.964479	1.00461	1.10422	1.00799	0.981414			0.962852	0.701596	0.984718	0.981414	0.9493	0.934062			1.18914	1.22741	1.1562	0.971073	1.07645	1.13438
1919		0.954498	0.953236	0.916846	1.10506	1.03699	1.00545			0.965953	0.730017	0.966569	1.00545	0.959189	0.926182			1.17349	1.21894	1.13758	0.990091	1.03245	1.11037
1920		0.959884	0.925413	0.986362	1.13198	1.03841	0.953623			0.951194	0.73882	0.972418	0.953623	0.933043	0.989704			1.17229	1.25002	1.12778	0.958922	1.03773	1.13568
1921		0.975281	0.934957	0.940696	1.11764	1.01157	0.941891			0.993208	0.677099	0.976184	0.941891	0.916141	1.01182			1.11537	1.28293	1.10854	1.01945	1.05542	1.1133
1922		0.98732	0.928931	1.00544	1.09024	1.01601	0.950492			0.938791	0.672504	0.956209	0.950492	0.956448	1.01203			1.18056	1.3019	1.12625	0.998417	1.08142	1.174
1923		0.933126	0.935847	1.03644	1.09956	1.01342	0.945644			0.959161	0.668046	0.982302	0.945644	0.929469	0.972595			1.18824	1.20305	1.08626	1.03524	1.03222	1.11148
1924		0.995147	0.965533	1.0097	1.11621	0.992769	1.01351			0.955469	0.730759	0.986246	1.01351	0.935451	0.943638			1.17642	1.26454	1.11773	0.988881	1.00405	1.12571
1925		1.00106	0.966822	1.01605	1.08443	0.984769	1.00291			0.980676	0.750945	0.93021	1.00291	0.944009	0.960793			1.214	1.2404	1.11566	0.982245	1.04852	1.15078
1926		0.951939	0.955655	1.00373	1.04446	1.00588	0.992636			0.980238	0.710906	0.975182	0.992636	0.934284	0.923415			1.13976	1.22748	1.09597	0.9903	1.05077	1.14589
1927		0.985818	0.94894	0.976678	1.11297	1.02966	0.979093			0.989395	0.751142	0.975311	0.979093	0.896968	0.962797			1.18277	1.25092	1.12569	0.940416	1.08725	1.11437
1928		0.963838	0.944208	0.921742	1.10848	1.0186	0.986066			0.963162	0.727392	0.960243	0.986066	0.895535	0.976426			1.16358	1.29455	1.05606	0.981076	1.05471	1.09735
1929		1.02104	0.965466	0.937264	1.10477	1.00354	0.998005			0.986998	0.733373	0.972071	0.998005	0.949877	1.00273			1.14101	1.2736	1.08796	1.01667	1.07007	1.12969
1930		0.974341	0.962642	1.01694	1.14773	0.996783	0.988049			0.962865	0.755677	1.02894	0.988049	0.921415	0.963622			1.16118	1.25973	1.0843	1.01219	1.06265	1.11214
1931		0.927366	0.993942	0.918003	1.10381	1.03114	1.00521			1.00842	0.750269	0.963329	1.00521	0.951752	0.947285			1.1786	1.246	1.09511	0.997572	1.07374	1.09498
1932		0.970047	0.992537	0.918198	1.1023	0.984882	1.01882			0.950064	0.710295	1.00923	1.01882	0.936442	0.915734			1.1374	1.28392	1.0871	1.01151	1.03575	1.11539
1933		0.932089	0.970709	0.899311	1.13753	1.03473	0.967373			0.97176	0.716205	0.986122	0.967373	0.907894	0.935122			1.16871	1.26867	1.11724	1.03808	1.05763	1.09503
1934		0.943285	1.01055	0.888587	1.12363	1.04013	0.943613			1.0041	0.75583	0.971153	0.943613	0.918634	0.98816			1.18441	1.23815	1.08782	0.952073	1.09004	1.13427
1935		0.964025	0.968788	0.928195	1.10355	1.04682	0.945111			0.986117	0.725597	0.973872	0.945111	0.925804	1.00772			1.1561	1.24333	1.08932	0.991287	1.03773	1.1569
1936		0.935485	0.950198	0.928446	1.08743	0.990233	0.938837			0.977463	0.697945	0.996467	0.938837	0.935196	0.941292			1.18169	1.21745	1.09327	0.951206	1.09043	1.10103
1937		0.97874	0.958377	0.908427	1.12521	1.0449	0.9793			0.93787	0.7362	0.978204	0.9793	0.962894	0.974729			1.16287	1.23398	1.10093	1.00519	1.08006	1.11481
1938		0.968105	0.975477	0.875312	1.10388	1.0175	0.962608			0.962273	0.660236	0.952994	0.962608	0.934533	0.943201			1.16495	1.22988	1.07043	1.02323	1.06675	1.09667
1939		0.965542	0.958332	0.919724	1.09973	1.02345	0.963739			0.988542	0.625403	0.980541	0.963739	0.900559	0.943255			1.20933	1.24327	1.11824	1.06072	1.03457	1.12888
1940		0.945181	0.965466	0.948157	1.10628	0.982076	0.954895			0.95002	0.690676	0.960664	0.954895	0.955661	0.955797			1.22778	1.28814	1.08335	0.946865	1.06198	1.12756
1941		0.975678	0.952867	0.931805	1.17297	1.02367	0.971351			0.959024	0.765723	0.976611	0.971351	0.949277	0.945981			1.18335	1.25232	1.13659	0.971189	1.03735	1.11142
1942		0.949931	0.935028	0.937392	1.11025	1.05212	0.959146			0.969613	0.713989	0.994741	0.959146	0.977422	0.938579			1.16903	1.27668	1.14263	0.990193	1.05154	1.12775
1943		1.00656	0.951168	0.999334	1.14476	1.05726	0.980526			0.934794	0.747322	0.999221	0.980526	0.920531	0.909835			1.13428	1.27346	1.15779	0.998861	1.09022	1.0913
1944		0.953417	0.959635	0.921097	1.14514	0.987897	0.972251			0.949746	0.751813	0.967611	0.972251	0.931593	0.943828			1.13005	1.26508	1.12536	1.02649	1.09556	1.10153
1945		1.00722	0.952026	0.94426	1.14233	1.03099	1.00242			1.01029	0.748239	0.971977	1.00242	0.916413	0.957408			1.12721	1.25663	1.13905	1.01957	1.07528	1.11935
1946		0.962302	0.960774	0.926259	1.09414	1.03743	0.984746			0.981086	0.73274	0.971813	0.984746	0.954868	0.931922			1.17999	1.28258	1.14622	0.966265	1.05121	1.08351
1947		0.928797	0.957856	0.942678	1.07169	1.02117	0.985415			0.973188	0.726175	0.972537	0.985415	0.930596	0.960405			1.1737	1.26022	1.16605	1.02072	1.01685	1.0891
1948		1.00163	0.938715	0.920851	1.12535	0.980167	1.00649			0.96722	0.763868	1.00774	1.00649	0.930285	0.994456			1.14096	1.2774	1.1595	0.977033	1.05238	1.10841
1949		0.973479	0.936225	0.974066	1.10714	0.997919	0.962667			0.9569	0.784736	1.00589	0.962667	0.910103	0.978213			1.15031	1.28293	1.12512	0.993475	1.05349	1.13386
1950		0.980756	0.956042	0.946309	1.13102	0.957112	0.996437			0.917058	0.7402	0.976745	0.996437	0.919359	1.04141			1.16834	1.25802	1.15888	0.964766	1.07819	1.13997
1951		0.986466	0.974112	0.963291	1.12282	1.00928	0.944904			0.934203	0.715206	0.991317	0.944904	0.953049	1.06516			1.10942	1.26931	1.05079	0.989655	1.01549	1.10179
1952		0.957481	0.963874	0.950365	1.12664	1.03609	0.960874			0.938839	0.715741	0.997226	0.960874	0.919472	1.0466			1.15627	1.25182	1.0508	1.00982	1.08371	1.14081
1953		0.923045	0.945826	0.945786	1.13405	0.999173	0.956807			0.993867	0.681683	0.956884	0.956807	0.934595	1.04767			1.15979	1.23777	1.05389	0.989517	1.05827	1.11168
1954		0.96601	0.981908	0.966435	1.13986	1.01856	1.00346			0.952718	0.682245	0.977385	1.00346	0.963743	1.05304			1.08235	1.29781	1.12353	0.980355	1.08205	1.10349
1955		0.957934	0.982775	0.975059	1.12931	1.00403	0.970487			0.985016	0.729646	0.95798	0.970487	0.944757	0.978674			1.17089	1.27111	1.11988	0.961355	1.07492	1.12787
1956		0.957079	0.931595	0.966783	1.14847	1.01932	0.979087			0.960045	0.721428	0.982927	0.979087	0.932732	0.973141			1.18909	1.2457	1.13821	1.00533	1.04385	1.09682
1957		0.975994	0.966564	0.909973	1.10702	0.964529	0.959951			0.952601	0.702486	0.985219	0.959951	0.954528	0.994835			1.12079	1.24522	1.14733	1.01247	1.08441	1.08956
1958		0.990713	0.948441	0.919724	1.15695	1.03424	0.951084			0.940058	0.730066	0.967834	0.951084	0.892573	1.04531			1.13734	1.29637	1.17164	0.998879	1.07284	1.16023
1959		0.941651	0.922131	0.921885	1.14188	1.03004	0.976838			0.978098	0.65682	0.994899	0.976838	0.888149	1.01309			1.14122	1.25898	1.15779	1.02523	1.09978	1.1382
1960		0.991337	0.902967	0.942478	1.12756	0.988671	0.938221			0.963239	0.695801	0.954408	0.938221	0.943347	1.03672			1.14592	1.20923	1.1855	0.972812	1.11913	1.13246
1961		0.963772	0.9056	0.948275	1.08411	1.03791	0.946739			0.963572	0.762989	0.972384	0.946739	0.912397	1.00228			1.12918	1.28391	1.18652	1.02585	1.07132	1.1013
1962		0.974563	0.938444	0.99705	1.10566	0.991912	0.954919			1.0044	0.767961	0.960386	0.954919	0.920191	0.999921			1.13123	1.263	1.18139	0.966434	1.11237	1.1191
1963		0.953242	0.96515	0.947789	1.0613	0.992754	0.955322			1.00522	0.733832	0.971768	0.955322	0.919262	1.03636			1.16814	1.25819	1.17124	1.00743	1.11275	1.15355
1964		0.976068	0.996833	0.987304	1.12045	1.02603	0.926075			1.01801	0.643968	0.982793	0.926075	0.941902	0.972586			1.15532	1.23838	1.17967	1.0129	1.11444	1.0918
1965		0.978564	0.99992	0.966005	1.14734	0.988867	0.93171			0.959153	0.69191	0.956328	0.93171	0.908608	0.961989			1.14289	1.24755	1.13216	0.982895	1.14603	1.11612
1966		0.946043	0.954405	1.0034	1.13282	1.04556	0.990802			0.956482	0.711577	1.00888	0.990802	0.854656	0.953883			1.1542	1.22036	1.13454	0.963161	1.10392	1.11462
1967		0.977652	0.971981	0.95395	1.14419	1.00906	0.947609			1.00599	0.674725	0.945263	0.947609	0.873966	0.980312			1.13825	1.2132	1.12562	1.01545	1.09717	1.1282
1968		0.979001	0.975766	0.970624	1.16647	1.00395	0.946668			0.979474	0.748462	0.997782	0.946668	0.960815	0.944803			1.16579	1.19947	1.11309	1.02475	1.11129	1.16239
1969		0.957228	0.941477	0.960674	1.13043	0.99505	0.975045			0.978726	0.685061	0.964227	0.975045	0.897829	0.981607			1.17327	1.27129	1.10476	0.941443	1.09744	1.13121
1970		0.933298	0.989241	0.953806	1.14142	1.00408	0.964473			0.982607	0.71358	0.949873	0.964473	0.930319	1.00152			1.20025	1.27787	1.12139	0.937783	1.08182	1.12389
1971		0.963854	0.977385	0.974936	1.08656	1.01987	1.02941			0.987304	0.699812	0.971734	1.02941	0.907101	0.92379			1.12104	1.21873	1.10529	1.06578	1.08013	1.13473
1972		0.950886	0.971541	0.942273	1.09251	0.986953	1.05151			0.955453	0.677677	0.966281	1.05151	0.932171	0.92629			1.12302	1.23664	1.11461	1.01394	1.11919	1.13621
1973		0.959439	0.989673	0.943968	1.12389	0.992813	0.992536			0.945672	0.695752	0.955152	0.992536	0.895507	0.947614			1.17267	1.21157	1.08743	1.05361	1.0842	1.12938
1974		1.0069	0.994067	0.917845	1.08624	1.03671	1.01072			1.01934	0.682922	0.973272	1.01072	0.934369	0.949582			1.12798	1.23559	1.1244	1.00267	1.11209	1.1381
1975		0.974013	1.01156	0.956664	1.13776	1.04776	0.962253			0.981195	0.691806	1.0414	0.962253	0.916912	0.937735			1.17197	1.18475	1.10255	0.986889	1.10538	1.10407
1976		0.966038	1.00395	0.942626	1.12436	1.03668	0.992784			0.964875	0.707081	0.969957	0.992784	0.927838	0.944415			1.17711	1.19299	1.10811	0.967506	1.07857	1.13413
1977		0.9619	0.989095	0.966087	1.09378	1.03755	0.97521			0.97462	0.725624	1.00596	0.97521	0.926892	1.00385			1.14435	1.24941	1.09513	0.929995	1.14252	1.10052
1978		1.02501	0.97557	0.953028	1.09245	1.05114	1.02841			0.992439	0.726486	0.951242	1.02841	0.893694	1.00549			1.16174	1.22298	1.09122	0.988209	1.06681	1.11372
1979		0.9739	1.01206	0.97382	1.11742	1.02073	0.998278			0.974366	0.701514	0.984783	0.998278	0.944174	0.930514			1.14412	1.21757	1.0759	0.982374	1.1437	1.09169
1980		0.98051	1.02824	0.977687	1.10892	1.0207	0.991139			0.983664	0.730394	0.982307	0.991139	0.928614	0.94056			1.13911	1.25656	1.09835	0.980368	1.1446	1.10003
1981		0.96392	1.01419	0.962743	1.11377	1.02781	1.02438			0.996626	0.697383	0.960644	1.02438	0.956057	0.973836			1.13354	1.22864	1.09446	0.984856	1.10977	1.08715
1982		0.949155	1.00903	0.955737	1.15841	0.976544	0.972777			1.02721	0.719796	0.976184	0.972777	0.924757	0.982916			1.18237	1.17487	1.07752	1.00262	1.08128	1.09024
1983		0.996383	0.982037	0.916815	1.14221	1.00903	0.975832			1.00144	0.707315	0.962981	0.975832	0.947821	0.909267			1.12358	1.16725	1.10646	0.975503	1.10802	1.0752
1984		0.982375	1.0176	0.937188	1.08405	1.00453	0.977661			1.00791	0.74796	0.981012	0.977661	0.928739	0.935298			1.17179	1.22687	1.09525	0.980337	1.06656	1.11886
1985		0.999441	1.02415	0.969431	1.10387	0.976441	0.96558			0.969967	0.687593	0.958496	0.96558	0.915677	0.94149			1.162	1.24469	1.13439	0.990309	1.07179	1.15279
1986		0.96089	0.987213	0.971331	1.08011	1.02581	0.956215			0.950703	0.739507	0.96956	0.956215	0.896186	0.97013			1.13577	1.24887	1.11171	1.0353	1.13325	1.09332
1987		0.986692	0.95075	0.987683	1.1177	1.00192	1.04024			0.944711	0.676559	0.962505	1.04024	0.89588	0.943295			1.16971	1.23579	1.16234	1.03186	1.16596	1.12752
1988		0.964934	0.998888	0.946667	1.08416	1.02069	1.01327			0.97057	0.676963	0.987948	1.01327	0.919268	0.964435			1.15084	1.21941	1.178	1.04089	1.1477	1.13921
1989		0.959817	1.02142	0.975904	1.13373	0.992044	0.994909			0.909454	0.718868	1.00192	0.994909	0.899528	0.957986			1.12994	1.27698	1.14416	1.12038	1.09172	1.14251
1990		0.976532	1.02167	0.935395	1.14652	1.01937	0.997993			0.93662	0.717002	0.984366	0.997993	0.945142	0.928971			1.13751	1.21533	1.11351	0.991318	1.11681	1.09307
1991		0.961537	1.03167	0.980672	1.11246	0.985562	0.960158			0.968547	0.688204	0.949441	0.960158	0.921432	0.958771			1.12506	1.21262	1.06131	1.02392	1.12076	1.1415
1992		0.953332	1.00828	0.994602	1.10289	1.01465	0.974559			0.970526	0.699113	0.960347	0.974559	0.904807	0.966087			1.18491	1.21288	1.0311	0.98559	1.11893	1.09088
1993		0.977929	0.975468	0.998689	1.1353	1.05048	0.963644			0.906088	0.676368	0.965561	0.963644	0.885787	0.947642			1.14219	1.27529	1.07902	1.00094	1.11378	1.10928
1994		1.02758	0.982028	1.00553	1.06865	1.01155	1.00038			0.978215	0.711168	0.988563	1.00038	0.89984	0.941571			1.16661	1.25809	1.1104	1.00029	1.11633	1.12672
1995		0.966884	0.975357	0.96324	1.10983	1.02141	0.950687			1.00185	0.703528	0.950716	0.950687	0.945403	0.925008			1.1645	1.24642	1.04851	1.01515	1.12104	1.1293
1996		0.938711	0.96419	0.957657	1.10188	1.02834	1.02329			0.95487	0.643701	0.980779	1.02329	0.938266	0.946418			1.12627	1.26099	1.05852	1.0072	1.07465	1.12104
1997		0.97906	0.984767	0.973252	1.11701	1.05541	1.00607			0.972066	0.668711	1.00278	1.00607	0.892935	0.927897			1.17594	1.26472	1.06932	1.03807	1.08892	1.13649
1998		0.967539	0.948593	1.00048	1.10661	1.02364	1.01329			1.03233	0.706137	0.966489	1.01329	0.943613	0.922603			1.16349	1.25363	1.07655	1.06164	1.09601	1.10767
1999		0.962399	0.955748	0.968468	1.13772	1.00728	0.981343			0.995242	0.697045	1.01009	0.981343	0.915037	0.93658			1.16662	1.24426	1.06688	0.992768	1.12148	1.12134
[truncated: 29,788 more rows]

## Sheet: 5d
	Saline								Glucose								Insulin
1	1.02669	0.947017	1.0221	1.03754	0.966027				1.03875	0.972749	1.03103	0.990374	1.00856				1.0415	1.02327	1.00084	1.01078	1.01353
2	1.0497	0.970347	1.00112	1.05069	0.933972				0.98265	1.01111	0.983164	1.01902	1.0254				1.0336	0.957136	1.03968	1.01214	0.982002
3	1.02358	0.959973	1.01959	1.08666	0.92527				1.00021	0.991328	0.985442	0.928136	1.03124				1.01495	0.977512	1.07353	1.03859	1.02911
4	1.02971	0.978063	0.990877	1.04774	0.918617				0.972634	1.03143	0.952373	0.979548	0.952696				1.05592	0.996876	1.00093	1.05789	1.01869
5	1.06261	0.946818	0.926717	1.06056	0.924467				0.968461	1.00658	0.976326	1.00668	1.02644				1.06997	0.977415	0.997745	1.00225	1.00607
6	1.05386	0.996975	0.968902	1.01305	0.939018				1.00331	1.01655	0.988461	1.026	1.00429				0.968749	1.01201	0.985555	0.919005	1.02415
7	1.02429	1.00836	1.01355	1.04202	0.942591				1.00406	1.02347	0.98605	1.00008	1.03413				1.03924	1.03964	1.01649	0.987313	0.965698
8	1.03038	0.976098	0.979265	1.06735	0.959264				0.987378	0.99249	1.01948	1.03355	0.987525				1.01333	1.01051	1.06806	1.02957	1.00126
9	1.01685	1.06504	0.965379	1.02749	0.975964				1.02293	1.00639	0.986605	1.01342	1.02806				0.953528	1.01545	1.00543	0.985266	1.01784
10	1.0472	1.0173	0.99989	1.05004	0.880079				0.952218	1.02114	0.950351	0.993484	1.04553				1.01898	0.990024	1.0178	1.00037	0.985233
11	1.03919	1.02931	0.973724	1.07402	0.960026				0.987342	0.998915	1.00822	0.97991	1.03139				1.01499	0.992828	0.977858	0.946605	0.966766
12	1.03241	0.988147	0.956553	1.08379	0.957273				0.972083	1.00333	0.988206	0.962441	1.03768				0.9966	0.969078	1.06122	0.923925	0.966469
13	1.03769	1.03871	1.00145	1.06876	0.932479				0.972073	1.02388	1.00486	0.951549	1.03947				1.01735	1.02105	1.02785	0.961112	0.935431
14	1.05276	1.09669	1.00636	1.0292	0.932442				1.00554	1.02597	1.00248	1.04292	1.04526				1.01006	1.01552	0.986908	0.966725	0.943691
15	1.02295	1.08069	0.975138	1.02374	0.969344				0.95425	1.00199	1.02554	1.0421	1.03689				1.04896	0.998164	1.00734	0.991689	0.969301
16	1.02668	1.05548	0.984883	1.02939	0.953863				0.968293	1.05231	0.981194	1.08413	0.991778				1.03685	1.00152	1.02791	1.0054	0.981435
17	1.00059	1.02227	0.976712	0.995717	0.962388				1.00338	1.01611	0.939213	0.964487	1.00973				1.07538	1.01004	0.979881	1.00545	0.945671
18	0.996948	0.961428	0.959769	0.994432	0.9311				0.974756	1.01254	0.995396	1.00373	1.00053				1.01883	1.00033	0.985842	1.01605	0.950459
19	1.04485	0.996959	0.956173	1.04784	0.958427				1.00032	1.01402	1.0108	0.996991	0.986473				1.01876	1.01577	0.978173	1.01437	0.955597
20	1.0455	1.03872	0.981076	1.00889	0.970384				0.950096	1.0335	1.01034	0.99326	1.03676				1.0119	0.990277	1.04304	1.03479	1.01072
21	1.02422	1.03347	1.0089	1.02991	0.944407				0.953494	1.02005	0.977615	0.999322	0.992692				1.017	0.997006	1.01602	1.00176	0.983681
22	1.07291	0.848507	0.949525	1.02287	0.95478				0.986116	1.02075	0.991549	1.01293	1.03825				1.0272	0.997483	1.00685	1.06335	0.956392
23	1.04672	0.912034	0.977686	1.05517	0.949253				0.963141	1.01354	0.978089	0.987239	0.957641				1.00548	0.96627	1.00251	1.05903	0.963356
24	1.05881	0.987809	1.0376	1.02692	0.955001				0.957698	1.02529	0.985863	0.995739	0.972756				1.06884	1.00525	1.01374	0.935047	0.943935
25	1.04291	0.972855	0.966403	1.03294	0.957522				0.975804	1.05137	0.953832	0.994034	1.02648				1.01507	0.94929	0.998906	0.949796	0.962867
26	1.02756	0.926102	1.03981	1.06824	0.94995				0.984805	1.02433	0.977125	0.996971	1.02842				1.00993	0.980309	1.00146	0.96662	0.965804
27	1.06035	0.958695	1.04405	1.11308	0.979824				0.996415	1.00431	0.967183	0.975023	1.00759				1.00677	1.01619	0.953568	0.999366	0.951816
28	1.04829	0.925195	0.99623	1.0914	0.981284				0.977348	1.02257	1.00663	0.974321	1.01706				0.998808	1.0267	1.01039	0.960286	0.962483
29	1.00705	0.863472	0.982655	1.08138	0.967125				0.975954	1.03166	0.990897	1.02813	1.02567				1.04653	1.01324	1.04347	0.991258	0.971847
30	0.994537	0.964747	0.962258	1.09431	0.952737				0.992739	1.00767	0.975775	1.03509	1.02565				1.01439	0.976298	1.00215	1.00503	0.950642
31	1.02901	0.971287	0.976707	1.03858	0.954976				0.972401	1.00587	0.937859	1.01619	1.03681				1.06829	0.981657	1.00323	1.03401	0.927685
32	1.04434	0.930183	0.940567	1.0406	0.963408				0.97318	1.02675	0.995428	0.994828	0.976885				1.05547	0.955352	1.00916	1.02684	0.92198
33	1.02565	0.946474	0.999844	1.04167	0.972868				0.966876	0.989021	1.00639	1.0311	0.990505				1.01566	1.02295	0.969555	1.03216	0.960784
34	1.00938	0.908286	1.00401	1.03714	0.986583				0.980236	1.00337	0.978872	1.01761	1.02234				0.995589	1.02581	0.995231	0.975857	0.91813
35	1.00332	0.933023	0.976501	1.03196	0.984229				0.991004	1.02417	1.01336	0.985992	0.989089				1.05245	0.952005	0.996777	1.01507	0.983151
36	1.01391	1.02119	0.971175	1.02943	0.941474				0.974442	1.01785	1.01413	1.0364	0.986233				1.02811	1.01168	1.00904	0.988772	0.958217
37	1.05716	1.06656	0.960236	1.05615	0.992792				1.02126	1.01784	0.994378	1.00731	1.03732				1.03809	0.969815	0.993913	1.00325	0.971098
38	1.04199	1.0927	0.990653	0.989532	0.955094				1.00996	1.0171	1.01786	1.0454	1.00098				1.00046	0.989827	1.0611	0.982224	0.976191
39	1.01649	1.12688	0.997273	1.0511	0.94878				1.01852	1.02311	1.04943	1.00226	1.05161				1.0119	0.976872	0.945045	1.00047	0.919173
40	1.03222	1.20095	1.02474	1.03142	0.967324				1.03807	1.02684	0.939728	1.02967	0.989453				1.05575	1.00148	0.975615	0.9644	0.922779
41	1.10046	1.19068	0.993855	1.02154	0.948494				1.01126	1.03547	0.984919	0.989315	1.00531				1.08355	0.980584	0.990434	1.00806	0.95783
42	1.04551	1.17738	1.00076	1.00262	1.00086				0.976706	1.0423	0.998152	1.02808	1.03617				1.02439	0.995133	1.01304	0.971476	1.0037
43	1.08032	1.19976	1.03306	1.02455	0.940454				1.01653	1.0235	1.06431	1.01642	1.01713				0.97375	0.995491	0.993252	0.967148	0.970111
44	1.03826	0.915406	1.06427	1.02416	0.936884				0.94601	1.02864	0.981774	0.963347	1.00371				0.989862	1.03025	1.01016	0.936373	0.96382
45	1.05073	1.03669	1.03675	1.0332	0.95124				0.976806	1.01886	0.945811	0.988272	1.00382				1.04615	1.04101	0.972613	1.00603	0.987637
46	1.06912	1.32843	1.02689	1.02001	0.961385				0.993864	1.00167	0.993633	0.996202	0.987451				1.0172	1.00583	1.00858	0.950638	0.982943
47	1.07869	1.23165	0.979997	0.981357	0.934571				0.970684	1.01482	0.983411	1.01559	0.995488				1.00185	0.998291	0.978476	1.00061	0.988501
48	1.03155	1.22887	1.0041	1.01947	0.958856				1.00739	1.0323	0.994662	1.04736	1.00882				1.02261	1.0168	0.947193	1.05452	0.955226
49	1.03365	1.13131	1.00362	1.02774	0.951403				0.985716	1.03236	1.00608	1.03549	0.996286				1.07349	1.017	1.03077	1.04536	0.998032
50	1.06	1.10249	0.99397	1.03639	0.940258				1.00284	1.01468	0.979593	1.00796	1.01319				1.00824	0.994448	1.00621	0.985524	0.949114
51	1.05091	1.06017	0.99505	1.15742	0.947242				1.00057	0.995982	0.993673	1.00762	1.01827				1.0031	1.00099	1.01991	1.02036	0.92962
52	1.06961	1.05041	1.06782	1.09974	0.932401				1.00548	1.04043	0.973757	0.943197	1.02813				1.0231	0.992601	1.04079	0.994966	0.940203
53	1.05103	0.96152	1.05195	1.10631	0.950562				0.983739	1.03745	1.02181	1.01144	1.01792				1.05648	0.968367	0.989702	0.974337	0.925647
54	1.06568	0.926988	1.08665	1.01757	0.963323				1.01667	1.02984	0.953621	1.00321	1.01277				1.01914	1.01311	1.06469	1.05278	0.981419
55	1.05692	0.909961	1.13128	1.04333	0.957946				0.968238	1.0401	0.940818	0.959372	0.974643				1.0378	1.02832	1.02798	1.00971	1.01506
56	1.05281	0.947768	1.1131	1.06363	0.951007				0.974843	1.03887	1.01211	1.03267	1.02291				1.0429	0.997527	1.01309	0.962361	0.988024
57	1.0795	0.966739	1.14802	1.07484	0.923023				1.02127	1.0268	1.01146	1.00311	1.00256				1.01845	0.999512	1.04731	0.968716	0.965857
58	1.0001	0.964817	1.10677	1.08384	0.959382				1.00795	1.02937	1.03938	0.981935	0.960036				1.03542	1.00809	1.01642	1.04206	0.995746
59	1.06373	0.960634	1.10001	1.07186	0.957322				1.02089	1.01563	0.947619	0.971532	1.03101				1.05671	1.01836	0.978232	1.03197	0.992128
60	1.07759	0.947419	1.14475	1.0778	0.942848				1.00831	1.03208	0.940506	1.02275	1.01263				0.97546	0.996477	1.05429	0.95873	0.970283
61	1.07619	0.991702	1.09713	1.10609	0.978763				1.00918	1.0094	1.0134	0.942291	1.00027				0.994543	0.978112	1.05043	0.968998	0.976403
62	1.06461	1.0111	1.1241	1.03175	0.975712				1.00715	1.00109	1.01581	0.981487	1.02345				1.06038	0.999952	1.01878	1.04688	0.963229
63	1.02149	0.935939	1.14139	1.07458	0.958313				0.994124	1.01794	0.993722	1.01939	1.00262				1.01533	0.992485	1.00975	1.05408	0.958828
64	1.02886	0.893219	1.13628	1.07659	0.971449				0.969673	1.02488	1.01978	0.972835	0.981674				1.03971	1.01689	1.02553	1.00342	0.988061
65	1.03635	0.917715	1.07189	1.06732	0.965468				0.985356	1.00855	0.970907	1.0066	1.01967				1.02051	1.00723	0.983646	0.977452	0.989536
66	1.00678	0.933389	1.07055	1.06416	0.966888				0.996342	1.0262	0.970304	0.988985	1.01397				1.04014	1.01945	1.01563	0.925658	0.935337
67	1.04478	0.97511	1.06906	1.00917	0.968687				0.986927	1.02935	1.03703	1.0167	1.03137				1.03696	0.993848	1.02588	0.920637	0.921886
68	1.04273	0.91902	1.07323	1.03058	0.995721				1.00415	1.02221	0.955802	1.01877	1.02509				1.07585	0.964271	1.0274	0.976364	0.892654
69	1.07432	0.932497	1.08627	1.03116	0.979872				0.97728	1.00503	1.06031	0.996614	0.991788				1.00141	0.996634	1.01389	1.04435	0.936629
70	1.02877	0.940401	1.06744	1.04698	0.959512				1.02149	1.0343	0.988688	1.04319	1.03387				1.03092	1.02137	1.01282	0.984593	0.924621
71	1.00568	0.922295	1.12505	1.03097	0.950489				1.02696	1.02365	0.935517	1.00052	1.00867				1.03333	1.00044	1.03469	0.92081	0.946323
72	1.05258	0.933866	1.03797	1.01559	0.956518				1.0192	1.0295	0.998087	0.974194	0.966218				1.02474	0.959899	1.0123	0.968744	0.951465
73	1.04015	0.91139	1.07296	1.03809	0.967222				0.98997	1.02926	0.955243	0.991906	1.00287				1.02842	0.978529	1.01389	0.985927	0.962985
74	1.05034	0.948214	1.05764	1.02702	0.950171				1.00244	1.01527	1.01432	0.997597	1.01194				1.0047	1.00401	1.01036	0.933677	0.91544
75	1.07019	0.940686	1.06087	0.978531	0.939683				0.991141	1.01741	0.96756	1.00111	0.982671				1.07307	1.01046	0.981069	0.977013	0.924971
76	1.0732	0.920126	1.04896	1.02962	0.926425				1.00281	1.02202	0.988429	1.02449	0.98208				1.0259	0.970892	1.00175	1.00926	0.916353
77	1.05063	0.895082	1.04343	0.992624	0.99076				1.02266	1.03593	1.01088	1.02919	1.01727				1.01155	1.00419	1.01059	1.03733	0.953527
78	1.03826	0.917285	1.08317	1.01021	0.96311				0.97968	1.01447	1.01971	0.997459	1.04853				1.0477	0.967317	1.05258	1.10236	0.942497
79	1.04643	0.931493	1.08133	1.00186	0.919979				0.983525	1.01596	1.01956	1.03655	0.976613				1.00956	0.976704	0.984469	1.03136	0.942285
80	1.08276	0.903738	1.05903	1.01843	0.955196				1.02368	1.02458	0.977534	1.00367	0.96871				1.01819	0.951573	0.956794	1.04427	0.893823
81	1.0338	0.919723	1.07507	1.03436	0.986954				1.02833	1.02281	0.972273	1.01783	1.03768				1.06831	0.952101	1.00364	0.998697	0.945614
82	1.05151	0.934881	0.983437	1.04348	0.948816				1.04602	1.02011	0.973039	1.02953	1.00547				1.01936	0.969651	1.05954	1.0463	0.937656
83	1.06415	0.972833	0.993965	1.02273	0.963616				1.00312	1.03191	0.999392	1.00814	0.998385				1.00355	0.962487	1.03842	1.04766	0.965336
84	1.06905	0.932497	1.03867	1.03721	0.973386				1.01058	1.02239	0.971479	1.07123	1.03315				1.03919	1.01251	1.03564	1.06379	0.956449
85	1.04575	0.997544	0.967611	1.02842	0.908802				1.04659	1.00482	1.03388	1.00492	1.01224				1.0384	1.03641	0.987475	1.04458	0.983473
86	1.0089	0.97264	1.07627	1.01813	0.942342				1.02493	1.03938	0.974458	1.02784	0.976835				1.02012	0.988866	1.01825	1.06583	0.946539
87	1.06057	0.953659	0.950495	1.04376	0.97346				1.04659	1.03991	0.992932	0.976469	1.00492				1.06063	1.04689	1.03054	1.00577	0.996337
88	0.988277	0.985194	0.988845	1.02903	0.914958				0.992744	1.03002	1.0268	0.998299	1.00603				1.01156	0.98452	1.02797	0.978863	0.962907
89	1.05943	1.03565	0.975641	1.06368	0.983593				1.02505	1.02524	0.941612	0.990221	0.998298				1.06847	1.0378	1.05625	1.0159	0.957965
90	1.03437	0.997678	0.976579	1.03912	0.971763				1.01556	1.01645	0.999688	1.01756	0.988586				1.05929	1.01575	1.03253	0.989106	0.947733
91	1.05627	0.940954	0.985066	1.02834	0.978049				1.06309	1.04428	0.980566	1.02619	1.0246				1.07859	1.00785	0.994499	0.942011	0.978554
92	1.01091	0.984652	0.98977	1.01965	0.912779				1.05628	1.02734	0.98198	0.999515	1.00626				1.03708	1.04716	1.04983	0.979943	0.987197
93	1.07965	0.934924	0.986695	1.08842	0.900586				1.0255	1.04145	0.960191	1.00675	1.01363				1.01928	0.970538	1.03294	0.956066	0.968115
94	1.05976	1.04752	0.984709	1.09476	0.966761				0.974866	1.03087	0.983877	1.00846	0.979386				0.967027	0.937497	1.02529	0.968369	0.972296
95	1.04323	0.994048	1.0909	1.05236	0.951272				1.01441	1.02038	1.01181	0.96493	0.991852				1.02809	0.970635	1.05421	0.965798	0.98516
96	1.04941	0.975636	1.12448	1.05978	0.92988				1.01451	1.02031	0.973372	0.968488	0.990911				1.06059	0.958949	0.984367	0.988139	0.968987
97	1.06039	0.944079	1.09756	1.0868	0.944166				1.01631	0.999442	0.979998	0.984913	1.04301				1.04401	1.01736	1.00738	0.972834	0.95294
98	1.06764	0.962577	1.13041	0.997888	0.937304				1.00181	1.02109	0.95198	1.0155	1.0096				1.01595	0.97733	1.05557	0.982284	0.939575
99	1.04924	1.0113	1.11743	0.985331	1.00944				1.07072	1.00245	0.94186	0.996533	0.988793				1.0589	1.04255	1.00603	1.00603	0.978159
100	1.03887	0.956553	1.12897	1.00714	0.936664				1.02721	1.02959	0.966003	0.990598	1.02376				1.03986	1.02403	1.06663	0.912747	0.984328
101	1.04176	0.937212	1.14848	1.02263	0.963245				1.03267	0.993625	1.02504	1.02703	0.950527				1.06408	1.02376	1.04333	0.974958	0.957329
102	1.03231	0.920432	1.09966	0.996044	0.964563				1.02911	1.02864	1.02977	1.04307	1.01677				1.05246	1.00957	1.08832	0.94	0.97688
103	1.0289	0.850853	1.11656	1.05235	0.959859				0.962599	1.06736	0.990374	1.0351	1.02758				1.04323	0.953595	1.01898	0.97503	0.977413
104	1.04028	0.917038	1.06483	1.10669	0.982116				1.01962	0.998888	0.962769	1.00625	1.01641				1.0244	0.938111	1.024	0.95038	0.966856
105	1.0197	0.891769	1.07313	1.12959	0.94867				1.04899	1.01835	1.0004	1.03186	1.0072				1.08387	0.95994	1.02325	0.944292	0.961897
106	1.07099	1.00492	1.09856	1.113	0.933813				1.01355	1.03222	0.963057	1.04416	1.03299				0.999394	1.01602	0.998552	0.970291	0.943866
107	1.06088	1.02042	1.05748	1.15096	0.999001				1.0241	1.04154	0.997272	0.982546	1.01201				1.03578	0.99294	1.00617	0.975768	0.954811
108	1.06711	0.980753	1.0215	1.04216	0.940009				1.01981	1.02405	1.0074	0.999398	0.992996				1.01138	0.998034	1.04073	0.977738	0.979801
109	1.03619	0.986848	1.00181	1.12028	0.964436				1.01979	1.02405	1.00053	0.942326	0.997541				1.015	1.00377	0.997726	0.974934	0.964562
110	1.07753	1.03654	1.03899	1.15835	0.952941				1.0169	1.01686	1.01786	1.01933	1.0248				1.00094	0.973889	1.0024	1.01248	0.967785
111	1.02665	1.04927	1.06598	1.12544	0.963061				1.04224	1.0344	0.996036	1.0882	1.01212				1.03614	1.00105	0.970315	0.964489	0.958274
112	1.04663	1.04525	1.13776	1.09817	0.986285				1.02488	0.992926	1.0326	0.989707	1.02398				1.00363	0.986267	1.02672	0.940274	0.948091
113	1.07847	1.0617	0.969926	1.15205	0.968687				1.03263	1.05114	1.0334	1.02266	0.976641				1.05406	1.00669	1.02307	0.991653	0.961779
114	1.07386	1.0794	1.00879	1.09253	0.962707				1.01242	1.02222	1.01048	0.997927	0.998293				1.00517	0.986669	1.01849	0.966951	0.966053
115	1.03279	1.04526	0.983977	1.11352	0.942848				1.02602	1.03317	0.980878	0.994415	1.03849				1.07106	0.99444	1.01672	0.957207	0.953894
116	1.04058	1.06263	0.999478	1.04842	0.951949				1.00332	1.01581	0.96574	0.982597	1.01353				0.987813	0.997192	0.999744	0.983481	0.979516
117	1.06867	0.976571	0.985039	1.07656	0.958631				0.986458	1.02657	1.03083	1.06569	0.959944				1.05579	1.00829	0.99069	0.982477	0.976407
118	1.06247	0.93457	0.991902	1.0937	0.983548				1.00323	1.00755	1.01045	1.02064	1.01324				1.06178	0.970519	0.992079	1.02877	1.01735
119	1.0682	0.887592	0.970073	1.02996	0.98077				0.962148	1.03798	0.949645	1.04143	0.996604				1.04374	1.00254	1.02925	1.0181	0.979149
120	1.05282	1.0375	0.962492	1.0499	0.947136				1.01126	1.02455	1.01958	1.00041	1.03253				1.02159	0.97879	0.925949	1.0237	0.982071
121	1.01056	1.08356	1.0158	1.02175	0.937998				0.973809	1.00945	0.989093	1.01377	1.02111				1.00583	0.979043	0.967179	1.07252	0.973086
122	1.06581	0.900527	0.979626	1.04821	0.967736				1.05036	1.0283	0.986585	1.03791	1.03339				1.05617	0.976388	1.00683	1.04861	0.977051
123	1.07409	0.895453	0.981712	0.964439	0.947588				1.01818	1.04564	1.01478	0.993428	0.991921				1.02518	1.0138	1.04893	0.988006	0.95913
124	1.01682	1.03211	0.986855	0.963885	0.94512				1.05036	1.01983	0.948243	0.977522	1.02132				1.02838	0.997122	1.01817	0.924852	0.975706
125	1.06469	1.05003	0.993837	1.00465	0.95571				1.00863	1.03424	0.996271	1.03164	0.997859				1.02898	0.963157	1.01894	0.936804	0.959786
126	1.06749	1.08761	1.01695	0.968987	0.965293				1.03624	1.01381	0.94207	1.00509	1.01236				1.02083	0.983359	0.990906	0.970118	0.99826
127	1.02544	1.10726	0.970475	0.96947	0.959517				0.979931	1.03071	0.985433	1.06932	1.01077				1.02438	0.981482	1.02562	1.00443	0.9852
128	1.04228	1.05084	0.969249	0.973419	0.974475				1.0353	1.03807	1.02995	0.999037	1.04656				0.997746	1.01049	1.04297	0.925835	0.975515
129	1.03628	1.05353	1.00189	0.976718	0.94459				1.0473	1.02863	1.01626	1.00496	1.01464				1.00049	1.00065	1.02245	0.954249	0.953992
130	1.06816	1.00568	0.999744	0.978894	0.951521				1.03412	1.03235	0.945369	1.0122	1.00272				1.02143	1.01637	0.986397	0.981305	0.947138
131	1.03032	1.08492	0.97597	0.999953	0.963604				1.04653	1.00055	1.02596	1.00191	1.01784				1.04035	0.996038	0.950695	0.976832	0.965727
132	1.02049	0.991895	0.95669	0.974079	0.981247				1.03799	1.03187	1.03083	1.00975	1.05614				1.00121	1.02059	1.01775	0.927363	1.00287
133	1.05686	0.962143	0.950436	1.00294	0.942926				0.995012	1.04347	1.01927	1.0395	0.957438				1.06251	1.00722	1.00634	0.960515	0.93645
134	1.02399	1.01613	0.975765	1.04815	0.96657				1.01896	1.01949	1.02407	1.00754	1.03413				0.981534	0.964073	0.975163	0.945106	0.970617
135	1.02368	0.915621	0.995672	0.98592	0.940013				0.998146	1.03267	0.98943	0.955066	0.977725				1.08639	0.931837	1.03616	0.989328	0.997836
136	1.0547	1.10321	0.988772	0.977378	0.947752				1.01259	1.03498	0.988781	1.04872	1.00544				1.0291	0.992165	0.993515	0.94187	1.0312
137	1.06046	1.09118	0.998861	1.00244	0.937064				1.02662	1.0284	0.943456	1.00721	1.042				1.0379	0.948921	1.01535	0.92922	0.953682
138	1.04139	1.01427	1.00877	0.966967	0.953455				1.01881	1.02443	0.969339	0.979121	1.00691				1.05771	0.968806	1.00551	0.947785	0.972948
139	1.02607	0.891114	0.984471	0.982269	0.9159				0.987656	1.02935	0.979978	1.03104	1.00347				0.994713	0.974485	1.01242	0.964501	0.96624
140	1.07408	0.936863	0.982929	1.03476	0.957673				0.973809	1.04857	0.994768	1.01327	0.988789				1.01235	1.00643	1.04717	0.959496	0.966016
141	1.06801	0.941169	1.00708	0.99479	0.942848				1.02098	1.02904	1.03646	1.02103	0.97605				1.04125	0.964509	1.06077	0.981841	0.955789
142	1.05094	0.940911	1.00372	1.00991	0.954368				1.01427	1.01301	1.03576	1.02883	1.02443				1.00774	0.960908	1.04356	0.953911	0.957345
143	1.02512	0.969746	0.975833	0.989481	0.949114				1.03465	1.04462	1.01757	1.00322	1.03383				1.03994	1.01554	1.04341	1.03382	0.924348
144	1.0923	0.954426	0.974941	0.967667	0.925846				1.02512	1.03692	1.00503	0.972127	0.995797				1.03407	1.00361	0.987577	1.02036	0.995856
145	1.07357	0.952869	0.996468	0.964973	0.943954				0.994712	1.02616	0.968176	1.03183	1.02551				1.0203	0.974809	1.01782	0.979254	0.971163
146	1.02845	0.964408	0.990657	0.965441	0.984037				1.0373	1.01598	1.02215	1.00429	0.984244				1.08601	0.95937	1.0515	0.917143	0.955198
147	1.06044	0.899786	0.991755	0.96529	0.951974				1.02529	0.995115	1.01071	0.961469	1.05539				1.03174	1.00658	0.976752	0.924747	0.988892
148	1.03885	0.903265	1.0016	0.998144	0.960716				0.975221	1.03046	0.961221	0.990832	1.02976				1.07031	1.04074	1.01784	0.905533	0.963498
149	1.08748	0.906949	1.01577	0.94746	0.950897				0.998488	1.03603	0.968212	0.978194	1.01064				1.01018	0.990936	0.989384	0.9676	0.952244
150	1.05076	0.911164	1.00491	0.995817	0.940641				1.01765	1.02843	0.990001	1.0694	1.02555				1.04497	0.985451	1.00005	0.95578	0.969056
151	1.06748	1.01735	0.993485	1.04897	0.948845				1.04403	1.04737	1.02363	1.02008	0.991926				1.01802	0.960577	1.0172	0.987652	0.947835
152	1.07321	1.03668	1.02091	1.07916	0.955792				1.02451	1.0132	0.947481	1.01733	0.991409				1.03508	0.996023	1.08119	1.00398	0.926744
153	1.07399	0.917957	1.00497	1.0669	0.964506				1.01474	1.04307	0.983873	1.01313	0.988337				1.04893	0.963269	1.04152	0.933927	0.939151
154	1.04486	0.952306	0.95421	0.999197	0.987713				1.03369	1.02036	1.00388	0.973644	0.984129				1.04357	0.963801	1.00274	0.958158	0.924348
155	1.02473	0.925259	1.04611	0.960122	0.960267				1.05305	1.05311	1.00027	1.03401	1.04472				1.03805	0.976458	0.998796	0.930208	0.976391
156	1.03506	0.987218	1.0024	0.994493	0.951729				1.03844	1.02683	1.01227	1.02727	0.93813				1.073	1.00101	1.04543	0.949438	0.987095
157	1.03246	0.975357	0.998481	0.986217	0.970837				1.04917	1.03968	0.971365	1.02658	0.972359				1.04665	1.00555	0.989907	1.01499	0.96144
158	1.04943	1.02946	0.981191	0.989955	0.993852				1.02966	1.03701	0.968723	1.05507	1.00072				1.0451	1.00258	1.04934	0.978017	0.959749
159	1.10047	1.05615	0.994519	1.03547	0.975977				1.01493	1.05591	0.987938	1.08584	1.04305				1.11496	1.0147	1.00966	0.993317	0.879419
160	1.10359	1.08833	0.966367	1.0175	0.946662				1.04034	0.994937	1.00084	1.0402	1.00853				1.05999	0.980033	1.04328	0.993047	0.950349
161	1.07938	1.0595	1.01625	1.00367	0.960067				1.04853	1.04752	1.0098	0.978062	1.05291				1.07499	0.980502	0.994826	0.952609	0.943157
162	1.00366	1.03919	0.998705	0.970881	0.961369				1.03133	1.00244	0.989722	1.02459	1.02066				0.994173	0.965507	0.993653	0.9449	0.982393
163	1.03614	0.886781	0.979786	0.92962	0.970037				1.05095	1.0116	1.02159	1.07901	0.998274				1.00317	0.959307	1.0177	0.960882	1.01701
164	1.04032	0.919251	1.00163	1.01999	0.965925				1.07987	1.00032	1.01445	1.03252	1.0243				1.06309	1.00132	1.05775	0.945319	0.979349
165	1.05368	0.922096	1.01474	0.952532	0.981304				1.01156	1.04042	0.981705	1.00251	1.03075				1.04335	1.00729	1.05839	0.982111	0.970878
166	1.09833	0.851326	1.03243	1.01515	0.967863				1.03871	1.03539	0.987071	1.00055	1.0154				1.08243	1.02597	1.05281	0.930566	0.976399
167	1.02092	0.908431	1.00398	1.00412	1.00004				0.997331	1.02838	1.01542	0.926909	0.96954				1.02696	0.963582	1.02516	0.984529	0.929034
168	1.06019	0.925581	0.989687	1.01252	0.899158				1.03862	1.02951	0.970928	1.06892	1.02364				1.01245	1.03599	0.94218	1.07099	0.977739
169	1.06057	0.930532	1.00049	0.977494	0.975548				1.05123	1.03187	0.968342	1.03091	1.0399				1.01502	1.00201	1.00042	1.02879	0.962903
170	1.05505	0.908324	0.996504	0.954949	0.967377				1.08409	1.06331	1.04694	1.02561	1.05789				1.01685	1.0171	1.01484	1.01553	0.909279
171	1.05731	0.931901	0.966248	0.96116	0.979191				1.03194	1.02996	1.00897	1.03624	0.986408				1.02286	0.949324	0.976205	1.00969	0.902943
172	1.06293	0.915014	0.97662	0.954965	0.963453				1.03491	1.01735	0.956094	1.03155	1.04967				1.04903	0.986423	1.02313	1.00276	0.900033
173	1.05629	0.960526	0.966339	0.965889	0.956184				1.03358	1.08003	1.01559	1.00935	0.996226				1.0518	1.01297	1.00788	0.957038	0.917457
174	1.02148	0.937797	0.967305	0.982077	0.960451				0.999535	1.03375	0.949491	1.01156	1.02415				1.06029	1.0267	0.986216	1.0337	0.915774
175	1.05373	0.938849	0.969721	0.994931	0.946658				1.04754	1.04989	0.970141	1.02845	1.04539				1.03574	0.983217	0.908041	0.991299	0.929123
176	1.03262	0.905837	0.977055	1.01011	0.952186				1.01481	1.03812	1.0199	0.996477	0.990985				1.06117	0.96754	1.00537	0.961462	0.900865
177	1.06832	0.933727	0.94543	0.995616	0.961805				0.985219	1.05701	0.934268	1.01747	1.00132				1.06965	1.00084	0.995148	1.02803	0.901077
178	1.06312	0.931117	1.03851	0.969219	0.948988				0.998183	1.04417	0.962972	0.973491	1.01731				1.05776	0.962446	1.05409	0.985633	0.912527
179	1.05815	0.96458	1.00044	1.04758	0.97202				1.02577	1.04532	0.989766	1.03609	0.98614				1.081	0.958696	1.03075	1.02421	0.943149
180	1.08427	0.965321	0.96595	1.00488	0.934514				1.03095	1.03598	1.0164	1.03999	0.988046				1.06585	0.961415	1.01293	0.94249	0.879285
181	1.03215	1.00466	0.997474	1.00302	0.919335				0.994001	1.03019	0.979658	1.07005	1.00399				1.07679	1.04275	1.07045	0.959528	0.919311
182	1.03952	0.993318	1.00866	0.998593	0.970221				1.00484	1.0206	0.959056	0.998528	0.997223				1.03621	1.01672	1.00831	0.958605	0.9165
183	1.09328	0.974197	1.03716	0.953625	0.978477				1.01967	1.0362	1.02737	1.0344	1.00577				1.04018	1.029	1.02324	0.919138	0.874631
184	1.04283	0.971593	0.996857	0.976824	0.979587				1.04785	1.00638	0.944887	1.07458	0.999446				1.05004	1.02415	0.949346	0.945251	0.959635
185	1.05067	0.997313	0.966207	1.00869	0.97966				1.01686	1.0183	0.97753	1.02527	1.01709				1.05327	0.972742	1.00026	0.990988	0.936099
186	1.05529	0.988024	1.03465	1.01489	0.982414				1.00932	1.03453	1.00286	1.04069	1.01232				1.04149	1.00184	1.01235	0.98261	0.974101
187	1.06359	0.995987	1.0133	1.00821	0.95057				1.01291	1.02372	1.02696	1.05698	0.933249				1.06698	1.02761	1.054	0.952387	0.970547
188	1.05516	0.939483	1.02908	1.01846	0.963017				0.976528	1.04549	0.976059	1.00623	1.00606				1.01823	0.985641	1.00463	0.97518	0.997254
189	1.05514	0.903507	0.971569	0.999595	0.972297				0.997923	1.0187	0.961687	1.0097	0.989495				1.02149	0.972657	1.02147	0.976118	0.992947
190	1.06995	0.940686	0.957646	1.04046	0.948971				1.0173	1.02106	0.977903	1.00599	1.00442				1.04014	1.00584	0.979401	0.965432	0.963616
191	1.03691	0.924856	0.992593	1.03962	0.961291				1.0288	1.01006	1.0073	0.979487	1.00517				1.04004	1.01674	1.04186	1.02044	0.99238
192	1.02172	1.01191	0.942996	1.01385	0.915431				1.03481	1.03964	0.968707	1.01588	0.999031				1.04192	0.983813	1.06471	1.01742	0.94856
193	1.06157	0.887517	0.954315	1.03151	0.998793				1.0471	1.03581	1.03403	1.0405	1.01927				1.0144	0.960331	1.00018	0.965867	0.987458
194	1.05991	0.931477	0.969117	1.03045	0.942542				1.01069	1.04718	1.03647	1.05156	0.982768				1.04719	0.982241	1.01157	1.02522	1.02215
195	1.06061	1.01813	1.0032	1.04534	0.933784				1.03341	1.03052	0.975078	0.972667	0.980765				1.00546	0.991923	1.0277	1.02276	0.955165
196	1.05931	0.88917	1.01431	1.04366	0.952916				1.0295	1.01731	0.97398	0.985417	1.03141				1.03484	0.985809	1.00135	1.03327	0.928276
197	1.0386	0.920341	1.00407	1.02022	0.944378				1.02361	1.05425	0.975593	1.03453	1.0142				1.03263	1.05118	0.981588	0.990932	0.932082
198	1.03845	0.886357	0.997511	0.97906	0.955955				1.01596	1.02321	1.03476	1.01386	1.02057				1.00095	1.0235	1.01756	1.03289	0.928431
199	1.05552	0.929796	1.0166	1.00419	0.96289				1.01911	1.03408	1.00022	0.987605	0.981619				1.0367	0.999173	1.03127	1.03254	0.898375
200	1.05495	0.937362	0.985272	1.02495	0.985057				1.03868	1.06495	0.98547	0.987488	1.02499				1.02722	0.995383	1.03142	0.968136	0.913496
201	1.0582	0.931917	1.00925	1.03252	0.956755				1.02353	1.04628	0.940996	1.025	0.971681				1.04309	1.00922	1.00155	0.971089	0.918113
202	1.04713	0.962298	0.977947	1.05386	0.96925				1.05967	1.03883	0.968832	1.03939	1.01285				1.00022	1.05306	1.06147	1.01364	0.926014
203	1.04223	0.940944	0.981694	1.06035	0.969646				0.990029	1.04361	1.04654	1.02258	0.96972				1.04381	1.02805	1.0278	1.02744	0.924176
204	1.08437	1.01337	0.987006	1.03968	0.988447				1.01235	1.02382	1.0076	1.07235	1.00549				1.01943	1.0139	1.0524	1.00409	0.934657
205	1.07353	0.979551	0.999085	1.07204	0.946764				1.04393	1.03312	1.00508	1.03918	1.02036				1.03368	1.01751	1.00681	1.04282	0.951824
206	1.08123	0.992529	0.98335	1.04361	0.978298				1.04578	1.02042	0.985847	0.992624	0.977337				1.04384	0.986676	1.02653	1.06646	0.934604
207	1.04617	1.01149	1.00408	1.0734	0.989516				1.01372	1.01141	0.954383	1.01572	0.999548				1.00517	1.00346	1.02839	0.993555	0.927139
208	1.04073	0.932035	1.00212	1.06855	0.963506				0.992885	1.03879	0.935821	1.0095	1.03007				1.06052	1.00486	1.0516	0.986286	0.952961
209	1.10145	0.948794	1.01878	1.10164	0.973676				1.02113	1.04623	0.949337	0.952638	0.947819				1.05443	1.02471	1.01303	1.0338	0.921903
210	1.0622	0.950727	0.9972	1.1058	0.980798				0.999321	1.05266	1.00453	1.02114	1.01986				1.05197	1.00949	0.977901	1.03417	0.928805
211	1.05468	1.09421	1.01374	1.08666	0.966247				1.03886	1.04861	1.02875	0.982745	1.01643				0.99699	0.998626	1.03331	0.990126	0.956009
212	1.06111	1.1099	1.01531	1.08343	0.962674				1.03969	1.05495	0.955518	1.01808	0.984147				1.07526	0.982182	0.979566	1.0325	0.944807
213	1.05626	1.07142	1.02374	1.0813	0.957004				1.01753	1.06025	1.01253	1.00123	1.02609				1.03224	0.974924	1.01124	1.01595	0.916667
214	1.04868	1.13852	0.999634	1.1018	0.976503				1.02716	1.03191	1.03146	1.03959	0.977868				1.04211	0.946899	1.03063	0.995199	0.916104
215	1.08009	1.07782	0.960629	1.09853	0.988517				1.02495	1.04198	0.989835	1.04719	1.01094				1.04849	1.02479	1.03992	0.99125	0.927412
216	1.05402	1.02343	1.02693	1.05287	0.961666				1.00744	1.02863	0.989101	0.99324	0.990348				1.04511	0.972794	1.01077	1.01744	0.907454
217	1.08074	1.06356	1.05515	1.09549	0.95423				1.01505	1.05173	0.996612	1.04738	1.03253				1.04078	0.980849	1.05134	1.00184	0.907873
218	1.08633	1.02004	1.03911	1.09005	0.985796				1.05549	1.04151	0.981672	1.02969	1.00675				1.04176	0.945775	0.941822	1.02525	0.903513
219	1.04198	1.00538	1.01332	1.07112	0.955062				0.984509	1.04814	0.968107	1.03272	1.04012				1.0068	1.03058	1.00139	0.99804	0.903216
220	1.01356	1.00056	1.02432	1.08845	0.960112				1.02019	1.04606	0.963369	1.03102	1.00161				1.01251	0.967034	1.0272	1.03094	0.93504
221	1.05915	0.994687	1.00476	1.07681	0.960239				1.01135	1.03176	0.979893	1.0157	0.970592				1.04654	0.99927	1.00869	0.992201	0.94898
222	1.05659	1.03414	0.999849	1.0961	0.955152				1.00712	1.02729	0.923698	1.0342	0.987012				1.01311	0.984327	0.995723	1.00802	0.920558
223	1.08071	0.95201	0.992949	1.07126	0.971706				1.03497	1.02655	1.01879	1.02472	1.01635				1.00835	0.958592	0.975639	1.01202	0.959207
224	1.05146	0.994784	1.00811	1.05147	1.01464				0.977271	1.03027	1.03897	1.0175	1.01712				1.05115	1.00622	1.00726	1.01334	0.964672
225	1.05684	1.09965	1.03429	1.00895	0.940902				1.0112	1.04138	0.988769	1.0058	0.996438				1.05462	1.02758	1.06606	0.997033	0.947562
226	1.06731	1.10816	1.00391	0.953454	0.993677				1.02219	1.02584	1.02309	1.03147	0.976119				1.06029	1.03049	1.00697	1.04267	0.978656
227	1.08735	1.07513	0.972237	0.957201	0.976136				1.00802	1.03359	0.930657	1.07155	1.04009				1.0795	0.988829	0.960375	1.01553	1.0137
228	1.02167	0.986987	1.02057	0.992055	0.971012				0.996862	1.03981	1.01337	1.03507	1.00481				1.03424	1.02278	1.00545	1.04067	0.984813
229	1.04811	0.896704	1.01182	0.963094	0.98582				1.05009	1.05066	0.966328	1.01116	1.01436				1.03271	0.99215	0.998517	1.0281	1.0067
230	1.05477	0.975008	0.993206	0.987577	0.942395				0.980218	1.03133	0.973765	1.06224	0.990773				1.02991	1.01525	0.979149	0.983614	0.983575
231	1.04946	1.05211	1.02164	0.970518	0.965713				1.01226	1.0462	1.00627	0.990481	1.02369				1.0377	0.989577	1.00076	0.996126	0.999914
232	1.03199	0.999203	1.00378	0.975509	0.955029				1.01588	1.05621	0.988445	1.02042	0.980073				1.05243	1.00453	1.00021	1.02923	1.01433
233	1.07992	1.08485	1.01463	1.02435	0.977005				1.02894	1.03404	1.04054	1.00936	1.01441				1.04825	0.990892	0.984496	1.01864	0.9671
234	1.07664	1.08653	0.993046	1.04465	0.987884				1.03659	1.04278	0.996583	1.05249	1.02549				0.994709	0.96407	1.02859	0.967515	0.924812
235	1.03502	1.11629	1.03834	1.0234	0.935934				1.04328	1.02261	0.966425	0.978983	0.983174				1.04954	1.01049	1.0222	1.03491	0.964558
236	1.02589	1.09148	0.992469	1.00295	0.970604				1.01494	1.03972	0.984076	0.994527	0.988397				1.0649	1.01448	1.01503	0.994369	0.950267
237	1.06053	1.10831	1.00028	1.0391	0.930753				0.993477	1.02924	0.98746	0.992425	1.00254				1.00773	0.987682	1.0116	1.04778	0.93255
238	1.07569	1.13999	1.02784	1.02937	0.982891				1.035	1.03731	0.985061	1.05195	0.976138				1.06981	0.990579	1.01659	1.02509	0.945602
239	1.05527	1.04442	0.978185	0.99474	0.944582				1.02609	1.04693	0.956681	1.04064	1.0078				1.04041	1.00281	1.01098	1.05729	0.927143
240	1.04294	0.943236	0.972068	0.997802	0.965277				1.07157	1.02539	1.04913	1.02092	0.989384				1.06963	0.959947	1.0481	1.00928	1.0097
241	1.04742	0.967287	1.00004	1.05558	0.987823				1.03476	1.04135	1.01103	1.02819	1.01973				1.06454	1.01949	1.04888	1.00799	0.97298
242	1.06649	0.942748	1.00298	1.04926	0.953544				1.00568	1.03187	0.951875	1.08615	1.00928				1.03822	0.977918	0.991748	1.05026	0.920896
243	1.06632	0.951881	1.00364	1.07055	0.979428				1.00816	1.00105	0.994427	1.00568	0.98053				1.01796	0.962629	1.00614	1.06589	0.924058
244	1.07277	0.948724	1.01127	1.0559	0.960088				1.01474	1.06555	0.98733	0.940046	1.03532				1.06949	0.945734	1.0423	1.01249	0.923288
245	1.07584	0.978289	0.981795	1.10082	0.978783				1.01008	1.05577	0.957066	0.996686	1.03332				1.06049	0.94837	1.04683	1.05676	0.895824
246	1.07719	0.961842	1.0013	1.10834	0.955527				1.07388	1.03808	1.0036	1.01269	0.995871				1.01995	1.02144	1.05946	1.06228	0.949856
247	1.06428	0.946093	0.951996	1.08012	0.938708				1.02385	1.03591	0.991481	1.00791	1.0078				1.03489	1.03313	1.02141	0.981583	0.950471
248	1.05074	0.955243	0.998874	1.0492	0.995019				0.963091	1.02521	1.01175	1.01265	1.01358				1.05845	1.00632	1.02132	1.03469	0.910037
249	1.09111	1.02695	0.999149	1.11145	0.937174				1.04223	1.06566	0.965331	1.05693	1.0331				1.07626	0.996619	0.98345	1.01764	0.95519
250	1.07832	1.00831	1.01079	1.07319	0.959818				0.988658	1.05052	1.01378	1.00749	1.00868				1.08973	0.983817	1.0351	0.964904	0.966416
251	1.05714	1.02733	0.984567	1.12624	0.976295				1.03534	1.0263	1.01056	1.02154	0.999636				1.0652	1.02067	0.987959	0.947423	0.937937
252	1.05081	1.03279	1.00158	1.07644	0.966521				1.03835	1.02769	0.97984	1.03677	0.993905				1.04575	0.974727	1.02948	1.01106	0.906777
253	1.07001	1.06239	0.992373	1.0613	0.979073				1.02869	1.03744	1.00233	1.04731	0.985255				1.05287	0.970288	0.958046	1.0116	0.88206
254	1.02886	1.06462	1.03249	1.06713	0.953083				1.02343	1.03505	0.990163	1.0163	1.00355				1.05919	1.01583	1.03684	1.07418	0.948083
255	1.08202	1.06342	1.05301	1.07211	0.954956				1.00535	1.01795	1.00824	1.05509	0.990496				1.05738	1.02231	1.02708	1.05744	0.94574
256	1.03723	1.01757	1.01008	1.07471	0.966402				1.0258	1.02018	0.995444	1.00644	1.03682				1.05635	0.956946	0.995439	1.02585	0.937978
257	1.04829	1.0109	1.00947	1.04236	0.974292				0.987706	1.0378	1.01108	1.05201	1.04601				1.07277	0.977914	0.953273	1.04234	0.930016
258	1.07512	1.02778	1.00605	1.05061	0.953181				0.965154	1.06233	1.04176	0.968076	0.989347				1.03393	1.01516	1.01936	1.03087	0.957867
259	1.0184	1.02417	0.993805	1.12514	0.980701				1.02801	1.03783	0.991416	1.03436	0.949715				1.02048	1.00762	1.04831	1.00637	0.982006
260	1.07461	0.93508	1.01507	1.08308	0.971836				0.997545	1.04898	0.988887	1.04491	0.993384				1.03736	0.973111	1.01296	1.02873	0.939547
261	1.0385	0.993162	0.990662	1.01987	0.994379				1.02815	1.02224	0.952819	0.953193	0.98961				1.02075	0.949394	1.02011	1.01865	0.917302
262	1.06108	1.0747	1.00483	1.06121	0.995717				1.01014	1.06501	1.00103	1.00903	1.03911				1.02766	0.989868	0.987577	1.06749	0.936784
263	1.10035	1.06141	1.00542	1.0979	0.933258				1.00384	1.0495	0.981299	1.05296	1.011				1.01735	1.02017	1.00907	0.945581	0.960772
264	1.07996	1.07845	0.991861	1.06634	0.957216				1.01486	1.0446	0.987703	0.986908	0.977264				1.01679	0.949744	1.02185	1.03646	0.932069
265	1.07604	1.01575	0.977563	1.06361	0.97514				1.05057	1.03397	0.957901	1.03035	1.01461				1.04074	0.996641	1.03476	1.02578	0.944033
266	1.08425	1.07226	0.963182	1.04428	0.987941				1.00299	1.02759	0.999129	1.05387	1.0112				1.00814	0.977013	1.00677	1.017	0.932701
267	1.08002	1.03624	1.06135	1.08292	0.980411				1.00347	1.06107	0.968532	1.00343	0.990007				1.07772	0.983724	1.00714	1.04766	0.917641
268	1.09411	1.06118	1.01467	1.07205	0.987946				1.02019	1.06547	1.01547	1.00549	0.994034				1.0534	1.00329	1.03688	1.02295	0.977255
269	1.04199	1.09909	1.02658	1.09074	0.973647				1.04139	1.03058	0.971645	0.988761	1.00837				0.98657	1.01223	0.959927	1.01603	1.03226
270	1.03861	1.09586	1.05845	1.04495	0.964865				1.03279	1.02103	0.984469	0.967887	0.975086				1.03676	0.96608	0.990753	0.991141	0.964146
271	1.10146	1.07244	1.03961	1.06851	0.959904				1.01463	1.03153	1.03984	0.958441	1.02489				1.04316	1.00877	1.04818	0.979737	0.980331
272	1.06636	1.08706	1.10731	1.03217	0.981949				1.04949	1.04226	0.990844	1.05307	1.03271				1.04364	1.00287	0.959073	1.00416	0.98487
273	1.06176	1.04847	1.02751	1.09329	0.931687				1.03396	1.06116	1.03647	0.981045	1.04881				1.03868	0.948381	1.00781	0.975184	0.95849
274	1.04833	1.10518	1.05163	1.02215	0.981786				1.03353	1.03061	0.948275	1.01803	1.00098				1.10328	1.00341	1.01416	0.902652	1.00926
275	1.06821	1.06651	1.04325	1.02305	0.983087				1.00056	1.04678	0.979755	1.01921	1.01472				1.03232	1.00659	1.09425	0.978137	0.954688
276	0.992902	1.09227	1.03588	1.01362	0.942273				1.02418	1.05052	0.958076	0.997938	1.02188				0.978975	0.987228	1.02988	0.927604	0.992437
277	1.05648	1.16394	1.00219	1.01828	0.959806				1.00621	1.04583	1.00848	0.982918	1.0211				1.02742	1.02627	1.01773	0.935265	0.997066
278	1.07923	1.12974	0.990799	0.995913	0.98141				1.01975	1.04203	0.924902	0.956837	1.00401				1.00717	0.950348	0.996982	0.974998	1.0006
279	1.064	1.18318	0.966815	1.04917	0.949689				1.04144	1.04369	0.993369	1.07078	0.981098				1.06441	1.00152	1.0187	0.997617	0.97908
280	1.07039	1.18269	0.970594	1.07231	0.952998				1.03156	1.05197	0.994269	1.00864	1.06871				1.06065	0.963567	1.04448	0.994007	0.996883
281	1.04187	1.2018	1.01927	1.01824	0.984474				1.0539	1.03533	0.98316	0.962462	1.00267				1.05827	1.01157	0.990777	1.01395	0.979247
282	1.04107	1.17005	1.04691	1.05624	0.938418				1.0525	1.01389	0.972739	1.00157	1.02689				1.0373	1.00537	0.958876	0.967874	0.958445
283	1.0123	1.17218	1.03762	1.05373	0.974088				1.03582	1.0434	1.01255	1.0269	0.973633				1.05158	1.00569	1.01385	1.02628	1.01302
284	1.04552	1.05858	0.995287	1.04014	0.976319				0.99468	1.02966	1.00025	0.978632	1.00961				1.01758	1.07284	1.00286	1.00137	0.978253
285	1.05068	0.939182	1.013	1.02253	0.982035				1.01284	1.02608	0.965691	1.0152	0.997564				0.98877	0.986129	1.05588	0.951303	1.0076
286	1.04721	0.897187	1.02469	1.05691	0.96763				1.01084	1.06041	1.02991	1.04181	0.981702				1.01731	0.997326	1.01396	1.02326	1.02553
287	1.02924	1.03833	1.02902	1.05874	0.984135				1.01977	1.05676	0.994212	1.03099	0.98883				1.04775	0.979322	1.01149	1.04793	0.985636
288	1.0773	1.08611	0.988283	1.0468	0.980391				1.02501	1.03541	1.00077	1.08597	0.954541				1.06618	1.00665	1.05056	1.03174	0.964615
289	1.08878	1.14251	0.962615	1.0323	0.974529				1.01243	1.04283	0.981125	1.00915	0.963266				1.00381	1.00128	0.999292	0.987035	1.00796
290	1.04299	1.1154	0.953528	1.00695	0.961674				1.03715	1.07282	1.00806	1.05088	1.00487				1.06095	0.980175	0.989687	0.970517	1.02356
291	1.04764	0.961622	0.98669	1.03262	0.955743				1.05595	1.04831	1.02331	1.05109	0.968281				1.00474	1.00693	0.998528	0.930457	1.00818
292	1.05598	0.973993	0.999767	1.04268	0.986852				1.05566	1.02698	1.02267	0.981039	1.01089				0.988697	0.952392	0.971306	0.932307	1.0375
293	1.04239	0.968871	0.99477	1.0285	0.982695				1.03035	1.06405	0.972926	1.02551	1.01654				1.00724	1.00069	1.03352	1.01718	1.06389
294	1.0601	0.940879	0.965868	1.03243	0.958125				1.01809	1.03295	1.02103	1.02937	1.00875				1.04904	0.984021	1.01214	1.01153	1.03085
295	1.01039	0.858161	0.997474	1.09463	0.962103				1.00714	1.02188	0.985587	1.04622	1.05503				1.02498	1.00274	1.05115	1.04216	1.01879
296	1.05972	0.906326	0.990566	1.0645	0.999674				1.0474	1.05951	0.954967	0.99666	1.02469				1.0854	0.96703	1.00891	0.998069	1.03519
297	1.06372	0.877873	1.00049	1.09836	0.952308				1.02944	1.06191	0.940948	0.962187	1.0015				1.03851	0.998149	1.02943	1.0464	0.996272
298	1.04482	0.826508	1.03049	1.094	0.944137				1.01707	1.03414	1.00687	0.944137	0.994127				1.03888	0.982878	1.01504	1.0185	1.02113
299	1.06401	0.991777	0.997291	1.09974	0.983817				1.02617	1.03957	0.945228	0.983817	0.954034				1.11111	0.973252	1.03156	1.02572	1.02695
300	1.0564	1.0272	1.01051	1.03223	0.992225				1.04019	1.06611	1.00829	0.992225	0.994934				1.05476	0.981646	0.971956	1.0035	0.969329
301	1.08104	1.06197	1.02252	1.0591	0.99661				1.08532	1.06064	0.936031	0.99661	0.993195				1.01183	0.966222	1.07115	1.05311	0.988578
302	1.04032	1.09367	0.981621	1.07404	0.946026				1.01554	1.038	0.944838	0.946026	0.997836				1.03861	0.983344	0.931221	1.00802	0.959085
303	0.986086	1.06351	0.985267	1.06857	0.96546				1.01877	1.0532	0.977117	0.96546	0.974029				1.05288	0.979303	0.953292	0.989231	0.973306
304	1.0504	1.02883	1.00737	1.10676	0.948572				1.01045	1.04499	0.991724	0.948572	1.00321				1.0247	0.993752	0.982859	0.907452	0.997649
305	1.05286	1.09632	0.988017	1.04609	0.988374				1.02185	1.02869	0.96255	0.988374	0.986823				1.05995	0.965667	0.938588	0.92563	0.955194
306	1.03136	1.05292	0.960149	1.04041	0.96987				1.02867	1.0093	0.971147	0.96987	1.03233				1.04422	1.0053	0.958069	0.929035	0.944978
307	1.05415	1.08327	0.987185	1.07813	0.998752				1.02905	1.02164	0.989004	0.998752	1.00215				1.03632	0.966918	0.959773	0.939899	0.954358
308	1.02453	1.1124	1.00877	1.10244	0.967271				1.03858	1.05243	0.951842	0.967271	1.00628				0.98571	0.995707	0.929281	0.932738	0.941217
309	1.09248	1.07528	1.0046	1.09008	0.966097				1.03543	1.05871	1.0104	0.966097	1.00232				1.05076	0.992981	0.886336	0.887113	0.937269
310	1.03737	1.11542	1.01015	1.0491	0.957664				0.997577	1.05626	1.02099	0.957664	1.03641				1.06716	0.959445	0.934283	0.916357	0.974109
311	1.06284	1.08583	1.00394	1.07491	0.968981				1.01525	1.05048	1.02658	0.968981	0.99713				0.987821	0.956064	0.959277	0.895935	0.934347
312	1.03451	1.08499	1.0225	1.05637	0.968777				1.00666	1.02055	1.01066	0.968777	0.99666				1.02761	0.994038	0.983367	0.875463	0.946408
313	1.07717	1.05635	1.01777	1.06276	0.951962				0.991336	1.02334	0.982949	0.951962	0.99391				1.03492	0.957739	0.989317	0.937147	0.938972
314	1.07753	1.0276	0.994299	1.1067	0.981676				1.04015	1.04379	1.02574	0.981676	1.00964				1.03992	0.967291	0.962457	0.984883	0.949501
315	1.0419	0.991739	0.998719	1.10308	0.976413				1.01545	1.03415	0.98819	0.976413	0.95879				1.1073	0.980998	0.986271	0.949639	0.888428
316	1.08119	0.931955	1.00251	1.06103	0.960679				1.02554	1.0548	1.00308	0.960679	1.00734				1.01676	0.976518	0.944301	0.928305	0.910681
317	1.08355	0.938678	1.00676	1.08727	0.963645				1.01879	1.03563	1.00671	0.963645	1.01125				1.03677	0.956492	0.929663	0.930623	0.916606
318	1.03889	0.938286	1.0255	1.06397	0.959198				0.990781	1.03344	1.02641	0.959198	0.988969				1.03345	0.965001	0.92947	0.945766	0.950553
319	1.0501	0.889997	0.983007	1.0901	0.954842				1.00396	1.03085	0.997665	0.954842	0.996637				1.0128	0.949357	0.923438	0.960503	0.952333
320	1.0439	0.906697	0.980203	1.08386	0.957461				1.01752	1.03721	1.02202	0.957461	1.01916				1.03881	0.965853	0.917815	0.986596	0.943312
321	1.06897	0.882163	1.01015	1.08516	0.977449				1.04717	1.04186	1.04039	0.977449	1.00724				1.03345	0.940867	0.946072	0.907391	0.976953
322	1.03912	0.930306	1.02244	1.11476	0.948274				0.984417	1.06753	1.00307	0.948274	0.994699				1.04628	0.948527	0.963889	0.997283	0.953694
323	1.06008	0.848421	1.01849	1.09857	0.971453				1.02737	1.01762	1.01206	0.971453	1.01072				1.02693	0.953353	0.932441	0.944034	0.952219
324	1.07468	0.91568	0.989893	1.11983	0.997548				1.02737	1.0442	0.995671	0.997548	0.985707				1.06009	0.975539	0.945017	0.972395	0.9318
325	1.08466	0.949395	1.03852	1.08062	0.941963				1.00708	1.0281	0.992016	0.941963	1.01177				1.07447	0.946326	0.983564	1.01938	0.95323
326	1.05612	0.937958	0.997557	1.06337	0.987113				1.02318	1.04768	0.984732	0.987113	1.02146				1.04213	0.978752	0.967065	0.99339	0.903501
327	1.05745	0.932583	1.01487	1.09452	0.957881				1.00646	1.04815	0.99315	0.957881	0.997513				1.02624	0.969987	0.911539	1.04335	0.957773
328	1.0837	0.903765	1.00798	1.09773	0.942481				0.968871	1.03189	1.01115	0.942481	1.00571				1.03396	1.00077	0.961603	1.0207	0.951449
329	1.05487	0.912442	1.01552	1.04823	1.00433				1.03344	1.03838	1.01713	1.00433	1.0119				0.99029	0.991748	0.923898	0.998375	0.927836
330	1.05028	0.929673	1.02157	1.07539	0.989214				1.01034	1.02925	1.05815	0.989214	0.969111				1.04115	1.01703	0.930706	0.980475	0.925525
331	1.06614	1.00616	1.00691	1.0686	0.971991				1.02819	1.05153	1.07365	0.971991	1.02793				1.06587	0.982979	0.961387	1.00491	0.901557
332	1.04604	0.963995	1.01661	1.09154	0.979901				1.0324	1.04374	1.06137	0.979901	0.983008				1.03716	0.938461	0.969437	0.992624	0.948128
333	1.06132	0.994532	0.970393	1.03784	0.930692				1.03905	1.06399	1.00149	0.930692	0.975986				1.01113	0.954183	0.926983	1.02452	0.957394
334	1.07622	0.969735	0.993004	1.07687	0.964918				1.02865	1.0183	1.02807	0.964918	1.00957				1.00272	0.933535	0.970429	0.958734	0.940321
335	1.08003	0.951291	0.995946	1.10632	1.00241				1.0562	1.04138	1.04622	1.00241	1.04454				1.06225	0.947078	0.913955	1.00391	0.930513
336	1.07973	0.980345	0.979004	1.08835	0.94499				1.02089	1.08407	1.03938	0.94499	1.03196				1.02134	0.9608	0.926051	0.967438	0.912323
337	1.0636	0.957707	0.993933	1.07953	0.988712				1.01068	1.06312	1.03564	0.988712	0.986731				1.02741	0.976213	0.929962	0.979927	0.94429
338	1.05819	0.93065	0.953076	1.089	0.943301				1.00521	1.06385	0.993086	0.943301	1.02712				1.04617	0.951513	0.935518	0.995203	0.931544
339	1.03304	0.927305	0.97468	1.06839	0.955527				0.981634	1.0293	1.02195	0.955527	0.992983				1.06341	0.934671	0.95914	1.01374	0.939844
340	1.06361	0.932025	0.98642	1.10803	0.970461				1.01909	1.03398	1.02469	0.970461	1.02514				0.993347	0.969961	0.931772	0.953362	0.956844
341	1.09552	0.915078	1.01158	1.05923	0.9093				1.02974	1.05227	1.06387	0.9093	1.01812				1.04963	0.968557	0.965148	0.988115	0.931263
342	1.07157	0.871279	1.01872	1.0699	0.959945				1.01495	1.02885	1.04468	0.959945	1.02288				0.9806	0.971722	0.91846	0.989143	0.937758
343	1.05873	0.938216	1.01802	1.05242	0.955078				1.03712	1.05201	1.01876	0.955078	1.0056				1.03772	0.981266	0.959155	0.979379	0.968856
344	1.05489	0.953299	1.01841	1.0828	0.979171				1.01889	1.04668	1.014	0.979171	1.04284				1.04949	0.977159	0.935203	0.976904	0.934376
345	1.03595	0.93683	1.00248	1.07664	0.958395				1.03112	1.06909	0.999704	0.958395	1.01881				1.02818	0.96423	0.935329	0.955756	0.905991
346	1.07378	1.00175	0.993151	1.13551	0.937782				1.03908	1.04691	1.01682	0.937782	1.04329				1.01692	0.967615	0.947803	0.997831	0.957667
347	1.04584	1.02369	1.0149	1.07284	1.00928				1.058	1.05639	1.06072	1.00928	1.00475				1.0151	1.00292	0.946343	0.948821	0.890653
348	1.09364	1.03022	0.968956	1.09362	0.988325				1.01915	1.04362	1.03889	0.988325	1.02377				1.01887	0.95161	0.925378	1.0168	0.939347
349	1.04303	1.00485	1.0362	1.11597	1.01038				1.07655	1.0488	1.0693	1.01038	1.0071				0.998657	0.936592	0.912794	0.95605	0.928565
350	1.0671	0.895421	1.02168	1.10421	0.978196				1.04842	1.03193	1.06925	0.978196	1.01391				1.01166	0.938298	0.974726	0.972008	0.925
351	1.06773	0.95056	1.01016	1.04008	0.996435				1.0658	1.03034	1.02264	0.996435	1.02367				1.0833	1.00951	0.942082	0.981966	0.964415
352	1.04697	0.975427	1.01808	1.09048	0.942518				1.03301	1.02768	1.08126	0.942518	1.00486				1.04482	0.992258	0.956881	0.954172	0.911125
353	1.05655	1.00727	0.967611	1.07889	0.961585				1.03762	1.01804	1.01627	0.961585	1.03751				1.0258	1.00554	0.981707	0.979294	0.896207
354	1.0594	0.96269	1.00829	1.05639	0.986069				1.00071	1.02909	1.03858	0.986069	1.02818				1.02303	0.955211	0.958239	0.908141	0.940883
355	1.0589	1.04729	0.980331	1.09026	0.977486				1.00394	1.03965	1.01061	0.977486	1.00759				1.00771	0.953613	0.943518	1.00954	0.972043
356	1.06023	1.09083	1.02172	1.0763	0.97811				1.01533	1.04919	1.0021	0.97811	0.974814				1.02974	1.00922	0.992441	1.01024	0.916989
357	1.06917	1.08455	0.998929	1.03005	0.944309				1.03033	1.03275	1.05038	0.944309	1.01033				1.03916	0.965946	0.943459	1.00121	0.937367
358	1.07086	1.10891	1.01008	1.0341	1.00433				1.06495	1.06341	1.03195	1.00433	1.07059				1.03059	0.954425	0.942794	0.986797	0.95686
359	1.03708	1.00159	1.05709	1.02393	0.978857				1.01516	1.05776	1.01275	0.978857	1.02228				0.965638	0.95126	0.966317	0.946794	0.911166
360	1.04606	0.963259	1.00971	1.08377	0.955376				1.00778	1.05203	1.02724	0.955376	1.0519				0.984409	0.944997	0.97194	0.952867	0.938866
361	1.06707	1.00422	1.01147	1.09606	0.942387				1.02916	1.03437	1.04672	0.942387	0.996964				1.04743	0.950202	0.931001	0.918102	0.922396
362	1.05807	1.00792	0.979956	1.03499	0.977821				0.97415	1.0455	1.07234	0.977821	1.0218				1.02359	0.977237	0.978456	0.915966	0.913003
363	1.06056	0.875779	1.00636	1.08644	0.960394				1.03057	1.05891	1.06666	0.960394	0.993845				0.989526	0.962897	0.971385	0.930925	0.920085
364	1.03829	0.950909	1.01357	1.11288	0.962841				1.02948	1.02778	1.04742	0.962841	1.06161				1.01656	0.920841	0.965774	0.895161	0.920615
365	1.09147	0.879924	1.00671	1.07001	0.970674				1.01945	1.04193	1.05759	0.970674	1.01585				0.969231	0.97078	0.97144	0.913968	0.923822
366	1.05842	0.890448	1.02737	1.06672	0.960683				1.043	1.03136	1.08057	0.960683	1.02324				0.995593	0.950992	0.939886	0.923627	0.929388
367	1.09275	0.960961	0.994738	1.06911	0.980737				1.0167	1.06563	1.05824	0.980737	1.00433				1.03877	0.92904	0.91475	0.875105	0.924274
368	1.0479	0.927385	1.00695	1.06444	0.985633				1.04691	1.05083	1.05144	0.985633	1.00557				0.957935	0.957054	0.967737	0.906033	0.91456
369	1.06855	0.975309	0.991151	1.08444	0.96473				0.990576	1.03629	1.00396	0.96473	1.04187				1.01015	0.947771	0.924563	0.916345	0.92874
370	1.08531	0.965799	0.996193	1.0951	0.986404				0.978523	1.05342	1.06649	0.986404	1.02378				1.02195	0.938636	0.932083	0.937288	0.941254
371	1.08343	0.847889	0.975101	1.05071	0.970861				0.962622	1.0353	1.04401	0.970861	1.04132				1.01209	0.940014	0.931367	0.973656	0.917799
372	1.05415	0.863117	0.99116	1.05361	0.965778				1.02696	1.03336	1.03024	0.965778	1.0326				1.01353	0.941109	0.922261	0.963856	0.930757
373	1.04682	0.985441	1.01901	1.09475	0.973219				1.04562	1.03578	1.04685	0.973219	1.03509				1.03641	0.958447	0.972412	0.963131	0.912213
374	1.04424	1.01921	1.03103	1.03234	0.998699				1.00337	1.06552	1.00315	0.998699	1.01723				1.03971	0.935173	0.970311	0.992705	0.917302
375	1.05003	1.03296	0.995676	1.08787	0.970074				1.03089	1.02698	1.05076	0.970074	1.0048				1.00127	0.967454	0.970771	0.98303	0.919299
376	1.03206	1.08374	1.01618	1.08457	0.969176				1.0125	1.03096	1.02126	0.969176	1.02788				0.979655	0.950314	1.00384	0.967318	0.913888
377	1.08975	1.05581	1.01537	1.07644	1.00233				0.992516	1.05568	1.07363	1.00233	1.02669				0.981028	0.94268	0.999028	0.989022	0.923716
378	1.05519	0.916099	1.0089	1.06301	0.978286				0.954304	1.04908	1.06004	0.978286	1.02634				1.04507	0.984997	1.00475	0.969542	0.915114
379	1.06301	0.902616	0.992885	1.06381	0.960349				1.03496	1.05734	1.06842	0.960349	1.06142				0.993104	0.995986	0.898672	1.00747	0.949302
380	1.08828	0.916534	1.00265	1.09021	0.950265				1.03191	1.05242	1.03165	0.950265	1.0464				1.00684	0.981988	0.97046	1.01965	0.941494
381	1.07357	0.86664	0.984073	1.05703	0.999825				1.03207	1.05498	1.1081	0.999825	1.00431				1.00702	0.98703	0.950353	0.974861	0.906712
382	1.06344	0.853785	1.00244	1.13016	0.960655				1.03835	1.05683	1.07139	0.960655	1.04897				1.0115	0.971204	0.926279	0.981051	0.927314
383	1.05987	0.884123	0.998412	1.07458	0.999384				1.08653	1.05184	1.04721	0.999384	1.02107				1.01536	0.941176	0.968214	0.937078	0.934942
384	1.03966	0.947145	1.02315	1.07909	0.929676				0.981511	1.05581	1.07417	0.929676	1.03693				0.986103	0.979266	0.96965	0.981817	0.950597
385	1.08144	0.895651	1.00956	1.10324	0.962947				1.02404	1.04144	1.03582	0.962947	1.028				0.996666	0.9877	0.924316	0.976356	0.944086
386	1.07839	0.892569	1.01896	1.03684	0.98724				1.01259	1.04809	1.06731	0.98724	1.00421				0.95281	0.983463	0.958227	1.0097	0.957443
387	1.02957	0.903453	0.980724	1.07239	0.993661				1.04515	1.04911	1.03643	0.993661	1.07003				0.967822	0.984453	0.95779	0.997948	0.931825
388	1.03683	0.902165	1.0282	1.07391	0.992771				1.01351	1.03639	1.01851	0.992771	1.01463				0.995311	0.99857	0.969563	0.999902	0.943503
389	1.03825	0.942592	1.00155	1.05359	0.970816				1.06254	1.03595	1.09102	0.970816	1.03013				1.01473	0.94411	0.990084	0.985685	0.912339
390	1.07924	0.950367	1.04291	1.04956	0.966207				1.05726	1.05677	1.07677	0.966207	1.01594				1.01789	0.975539	0.974462	1.02131	0.914947
391	1.04976	0.878329	1.00496	1.06824	0.96019				1.02312	1.04417	1.0479	0.96019	0.994999				0.965468	0.917519	0.927015	0.951638	0.913558
392	1.0432	0.925764	1.02057	1.08558	0.957779				0.998287	1.03562	1.0786	0.957779	1.0428				0.933086	0.95552	0.935746	1.00613	0.973066
393	1.03161	0.886142	0.984782	1.06733	0.954405				1.04417	1.073	1.08241	0.954405	0.984535				1.01523	0.987183	0.970043	0.984182	0.920187
394	1.05192	0.949701	1.009	1.07657	0.960137				0.995263	1.0364	1.04552	0.960137	0.9969				1.01295	0.995625	0.988841	0.956562	0.902006
395	1.08285	0.969016	1.0153	1.09905	0.959255				0.983493	1.03798	1.08425	0.959255	1.03329				1.0153	0.965135	0.961544	0.978573	0.935301
396	1.07923	0.992089	1.0241	1.08163	0.964453				1.02236	1.06462	1.07572	0.964453	1.00738				0.97845	0.988639	0.945863	0.972129	0.922693
397	1.05399	0.87383	0.978761	1.06202	0.966741				1.023	1.06134	1.09002	0.966741	1.06553				1.00385	0.967049	0.934141	1.01171	0.937159
398	1.08123	0.855326	0.999607	1.09179	0.96865				1.00868	1.04794	1.07174	0.96865	1.03325				0.980125	0.955829	0.929336	0.991552	0.946176
399	1.05542	0.888999	0.973221	1.03651	0.933225				1.0221	1.05108	1.10987	0.933225	1.05865				0.980365	0.952087	0.949534	1.01961	0.918003
400	1.06841	0.944224	1.01445	1.09053	0.976609				0.997877	1.02246	1.11067	0.976609	1.03069				1.00922	0.967745	0.970527	1.00936	0.916088
401	1.06079	0.88509	1.02424	1.06837	0.974818				1.06746	1.03274	1.05831	0.974818	1.02343				0.991209	0.938074	0.985523	0.980656	0.939208
402	1.0567	0.949019	1.04457	1.02278	0.993				0.981871	1.05566	1.05357	0.993	1.01827				1.04208	0.952526	0.996797	0.976235	0.907739
403	1.0277	0.931101	0.995594	1.04366	0.975899				1.01311	1.04361	1.08504	0.975899	1.05123				1.03016	0.946832	0.969433	0.949982	0.936046
404	1.02328	0.909661	1.00816	1.10578	0.976952				0.990849	1.03998	1.11242	0.976952	1.04725				1.00427	0.991555	1.01136	0.905481	0.942269
405	1.05774	0.89818	1.00702	1.05737	0.947544				0.967008	1.06845	1.09442	0.947544	1.03965				1.00147	0.938216	0.975596	0.906621	0.951946
406	1.04987	0.892934	0.987487	1.11892	0.938479				1.04717	1.04398	1.03489	0.938479	1.03583				0.982615	0.953878	0.965459	0.930208	0.911618
407	1.03194	0.894841	1.01727	1.08946	0.965697				1.06526	1.08416	1.06812	0.965697	1.04008				1.05004	0.969689	0.95079	0.939528	0.935386
408	1.06799	0.915964	1.0022	1.07454	0.965562				1.06378	1.03629	1.0282	0.965562	1.03541				1.01969	0.972061	0.969426	0.936296	0.956571
409	1.03402	0.934355	1.02727	1.09795	0.979832				1.01722	1.04364	1.06833	0.979832	1.05294				0.976571	1.00073	0.963338	0.924364	0.932318
410	1.05268	0.909215	1.04587	1.12754	0.931716				1.00984	1.05952	1.09292	0.931716	1.02242				1.03736	0.957825	0.964444	0.958517	0.938552
411	1.03456	0.875655	1.01174	1.02602	0.947947				1.00374	1.06307	1.06013	0.947947	1.04805				0.977617	0.98973	0.972377	0.937207	0.94825
412	1.05049	0.928814	0.987889	1.08293	0.985498				1.01247	1.03533	1.06412	0.985498	1.02066				0.968637	0.975919	0.95768	0.936667	0.946739
413	1.07777	0.915562	1.01209	1.07088	0.975055				1.01083	1.05191	1.10948	0.975055	1.02391				0.992494	0.961631	0.985535	0.992786	0.909116
414	1.03065	0.929147	1.01984	1.09885	0.985347				1.02729	1.04017	1.05485	0.985347	1.03721				0.99195	0.953714	0.975092	0.967579	0.937525
415	1.0593	0.938527	1.0133	1.08291	1.00532				1.028	1.02759	1.06302	1.00532	1.01646				0.95956	0.924509	0.962248	1.01489	0.898485
416	1.02712	0.876541	1.00353	1.04418	0.996378				1.02791	1.02844	1.06771	0.996378	1.02351				0.993038	0.951197	0.949003	1.00951	0.939033
417	1.06109	0.908936	1.02135	1.07249	0.985298				1.00092	1.06504	1.09534	0.985298	1.0531				0.995547	0.967849	0.881803	1.0097	0.917147
418	1.02183	0.953213	1.00763	1.07337	0.985816				1.04275	1.07297	1.08675	0.985816	1.05072				0.999301	0.950132	0.972821	1.0218	0.950275
419	0.995909	0.961734	1.02859	1.04875	0.966207				1.01329	1.04573	1.08154	0.966207	1.0525				1.02709	0.997755	0.895772	1.02877	0.91813
420	1.0204	0.986805	0.973783	1.0799	0.948421				1.02276	1.02244	1.11341	0.948421	1.01525				0.910784	0.953647	0.922348	1.01492	0.932762
421	1.04021	0.997657	1.04291	1.10641	0.961968				1.02077	1.05363	1.08828	0.961968	1.0553				0.974105	0.932034	0.980565	0.994083	0.899601
422	1.03786	0.990671	0.989285	1.081	0.980272				1.0022	1.04371	1.07638	0.980272	1.06209				1.00339	0.998086	0.985763	0.981107	0.899976
423	1.04065	0.960763	1.01264	1.11096	0.948698				1.02554	1.05773	1.01987	0.948698	1.03219				0.994481	0.951595	0.99069	1.00107	0.907608
424	1.05373	1.19853	1.01676	1.09241	1.00084				1.02528	1.05142	1.03473	1.00084	1.04887				0.973364	0.990501	1.00523	1.00259	0.944322
425	1.01906	1.15541	1.0374	1.06486	0.962111				0.998406	1.07657	1.06553	0.962111	1.05789				0.967375	0.972239	0.966081	1.01441	0.958238
426	1.04815	1.12955	1.04049	1.04103	0.977266				1.03509	1.04679	1.05571	0.977266	1.04055				0.967251	0.979944	0.945615	0.969131	0.985612
427	1.05563	1.17173	0.991202	1.05181	0.936684				1.01218	1.05508	1.0244	0.936684	1.06692				0.964465	0.94271	1.02523	1.01463	0.912078
428	1.07653	1.09686	1.01408	1.06971	0.982243				1.05702	1.06054	1.08086	0.982243	1.02742				0.997025	0.955393	0.973569	1.01665	0.97091
429	1.04645	1.06446	1.01819	1.05629	0.925507				1.03605	1.05217	1.04452	0.925507	1.06047				0.961655	0.923276	0.924477	1.01468	0.944844
430	1.0423	1.07548	1.01622	1.08269	0.979387				1.04879	1.06798	1.07838	0.979387	1.07971				0.999151	0.958897	0.958089	1.01023	0.94552
431	1.06015	0.903094	0.975389	1.06438	0.960434				1.0292	1.05482	1.04337	0.960434	1.06447				0.972422	0.948344	0.955945	1.00843	0.92427
432	1.0503	0.89527	1.00036	1.04563	0.981292				1.00398	1.01672	1.02304	0.981292	1.03554				0.979033	0.957862	0.95136	0.973552	0.928149
433	1.04583	0.957648	0.977265	1.05096	0.92268				1.05117	1.0505	1.08555	0.92268	1.0443				0.981912	1.00541	0.96021	1.01394	0.934946
434	1.05105	1.11503	1.00349	1.06467	1.00456				1.03354	1.04075	1.01291	1.00456	1.0217				0.929586	1.01345	0.960163	1.01048	0.932542
435	1.01298	1.08566	1.02176	1.08879	0.96198				1.02295	1.07402	1.07726	0.96198	1.04409				1.00024	1.01155	0.938481	0.952399	0.947924
436	1.0802	1.05017	0.991993	1.05705	0.976209				1.04373	1.05493	1.1114	0.976209	1.04494				1.03858	0.990445	0.992768	1.00889	0.956518
437	1.0643	0.938602	1.00466	1.05538	0.960524				0.991241	1.05251	1.12971	0.960524	1.09482				0.964118	1.00838	0.936101	0.987374	0.936446
438	1.01786	0.885047	1.01171	1.06091	0.954813				1.0259	1.03592	1.04143	0.954813	1.05649				1.01823	1.02164	0.992362	1.01155	0.948409
439	1.0421	0.919181	0.996459	1.04731	0.945337				1.038	1.06413	1.06693	0.945337	0.996978				0.96306	0.940081	0.977732	1.03867	0.907185
440	1.01339	0.887248	0.990053	1.02856	0.979338				1.0257	1.05059	1.04438	0.979338	1.07841				0.986836	0.961675	0.929569	0.981555	0.935598
441	1.03489	0.871027	0.999355	1.07851	0.995802				1.03398	1.0446	1.08139	0.995802	1.02719				0.959228	0.930146	0.96008	0.966145	0.892903
442	1.04569	0.936353	1.01727	1.05269	0.970029				0.990753	1.02865	1.08025	0.970029	1.06557				0.975514	0.985083	0.951911	0.965226	0.914633
443	1.04833	0.909585	1.0439	1.05516	0.953385				1.01029	1.06968	1.04968	0.953385	1.06349				1.03275	1.01689	0.912723	0.976598	0.937175
444	1.07957	0.93421	1.01348	1.05692	0.956551				1.0495	1.05411	1.08321	0.956551	1.03667				1.00166	0.992281	0.973006	0.980878	0.972055
445	1.06957	0.900318	1.01899	1.04786	0.974374				1.07718	1.04074	1.0804	0.974374	1.02065				1.01667	0.940156	0.91693	0.987966	0.944925
446	1.06445	0.875934	0.999218	1.05734	0.962323				1.05071	1.05831	1.08306	0.962323	1.03557				1.02655	0.946006	0.959659	0.993583	0.92786
447	1.04901	0.925404	1.02137	1.07159	0.9603				1.03148	1.0217	1.09894	0.9603	1.04343				0.957912	0.980141	0.9816	1.01029	0.93601
448	1.05293	0.950899	1.02972	1.04306	0.951484				1.03633	1.03742	1.1482	0.951484	1.04866				1.00677	0.961202	0.969902	1.01669	0.939351
449	1.09196	0.903695	1.04875	1.06963	0.974386				1.04514	1.06143	1.07614	0.974386	1.0971				0.982279	0.93753	0.970177	1.01296	0.907633
450	1.0455	0.924813	1.02617	1.07785	0.940731				1.01621	1.05166	1.08277	0.940731	1.07641				0.974572	0.903693	0.955598	1.03792	0.944885
451	1.02287	0.928035	1.00013	1.08049	0.979717				1.01199	1.03678	1.15611	0.979717	1.06117				1.01495	0.972038	0.939988	0.982917	0.917987
452	1.06284	0.921055	1.00967	1.09101	0.960585				1.02418	1.03866	1.13033	0.960585	1.02393				0.995932	1.05163	0.951675	1.01694	0.955149
453	1.05423	0.981382	1.01248	1.04887	0.92412				1.05947	1.06647	1.10626	0.92412	1.02631				0.976312	1.00967	0.986661	1.01926	0.932452
454	1.07879	0.92179	1.02301	1.04711	0.962964				1.00898	1.05107	1.12248	0.962964	1.04364				0.987959	1.00959	0.929883	0.962212	0.929091
455	1.08935	0.982187	1.02745	1.07073	0.945361				1.04843	1.0528	1.09979	0.945361	1.04802				1.00405	0.989704	0.972255	0.976558	0.909532
456	1.07072	1.01835	1.02362	1.0717	0.957611				1.02621	1.05448	1.10344	0.957611	1.02373				0.996399	0.965567	0.935739	0.982405	0.937163
457	1.07316	0.88321	1.0055	1.08872	0.979101				1.05529	1.04287	1.09138	0.979101	1.03718				0.979473	0.992973	0.951396	0.992898	0.89701
458	1.05899	0.899383	0.98923	1.08533	0.967125				1.01975	1.01436	1.08192	0.967125	1.05345				0.977748	1.00074	0.960116	0.975873	0.881709
459	1.07127	0.900581	1.00786	1.08659	0.975295				1.02723	1.05429	1.0501	0.975295	1.06323				0.981777	0.946218	0.98271	1.01998	0.894471
460	1.00751	0.980002	0.987185	1.04543	0.964685				1.02488	1.04729	1.06912	0.964685	0.992507				0.970944	0.94341	0.92356	0.99291	0.942472
461	1.03231	0.913623	0.95109	1.04605	0.950065				1.02866	1.06841	1.07494	0.950065	1.05457				0.948997	0.95822	0.90507	0.970654	0.969362
462	1.04774	0.912066	0.967241	1.07153	0.976858				1.03005	1.07388	1.05655	0.976858	1.02599				1.01476	0.94423	0.886709	0.960072	0.927791
463	1.0514	0.915476	0.989852	1.05004	0.971485				1.05915	1.04539	1.12951	0.971485	1.04833				0.990692	0.976202	0.922147	0.988357	0.937036
464	1.04889	0.92687	0.998742	1.01582	0.988464				1.05201	1.05354	1.06845	0.988464	1.09276				0.959247	0.952202	0.989218	1.00297	0.908106
465	1.02196	0.860835	0.974529	1.04603	0.954075				1.03864	1.03703	1.12012	0.954075	1.04568				0.941349	1.03158	0.987062	1.01774	0.901663
466	1.04684	0.907781	0.976643	1.06647	0.969947				1.0586	1.0638	1.08056	0.969947	1.05616				1.00107	0.999352	1.01636	1.00282	0.951909
467	1.05573	1.04732	0.999044	1.04586	0.969874				1.01116	1.04679	1.05111	0.969874	1.01298				0.946566	1.03912	0.936219	0.993265	0.922518
468	1.09104	1.0597	0.994738	1.05498	0.985172				1.04686	1.07452	1.0712	0.985172	1.02012				0.974043	1.003	0.969819	1.02659	0.946294
469	1.04941	1.03529	0.968577	1.0196	0.968157				1.05616	1.08958	1.13126	0.968157	1.05927				1.00284	0.969354	0.967454	0.972036	0.926943
470	1.04732	1.02654	1.00359	1.0468	0.964281				1.02791	1.07385	1.05835	0.964281	1.06362				0.999325	0.992891	0.966868	0.996094	0.903864
471	1.02831	1.04024	0.986233	1.07515	0.992784				1.02615	1.03411	1.10192	0.992784	1.05947				0.932256	0.99577	0.949424	0.992447	0.954191
472	1.09188	1.02173	0.991975	1.05318	1.00162				1.03047	1.08495	1.09335	1.00162	1.03183				1.03944	0.98375	0.942526	1.01954	0.944086
473	1.03138	1.00975	1.01926	1.09038	0.945259				1.045	1.01214	1.11829	0.945259	1.05197				1.03033	0.994884	0.957003	1.02932	0.943613
474	1.03773	0.994473	1.01218	1.0447	0.986587				1.04019	1.06689	1.10681	0.986587	1.03167				0.997866	0.995234	0.994212	1.00408	0.932803
475	1.03316	0.998366	0.997776	1.08119	0.951472				1.0593	1.08441	1.13804	0.951472	1.04335				0.977003	1.01195	0.942589	1.00115	0.935802
476	1.02568	0.896779	1.01768	1.05533	0.976515				1.00756	1.08068	1.10618	0.976515	1.06386				0.997144	1.01164	0.929903	0.952875	0.956424
477	1.07165	0.921796	0.985624	1.10535	0.922672				1.02749	1.0315	1.06531	0.922672	1.0581				1.00157	1.01156	0.971137	0.989808	0.917759
478	1.06883	0.917028	1.03412	1.03561	0.997018				1.02672	1.02766	1.09918	0.997018	1.07616				0.987655	1.00097	0.977166	0.979213	0.920322
479	1.01776	0.885492	1.01062	1.10335	0.954177				1.0409	1.01784	1.12415	0.954177	1.02987				0.996179	1.02286	0.960104	0.99904	0.897132
480	1.01313	0.910992	1.02666	1.01312	0.985763				1.01511	1.06842	1.11446	0.985763	1.04552				0.966973	0.980521	0.976784	1.00164	0.925505
481	1.04376	0.940433	1.01483	1.05769	0.962637				1.0436	1.05188	1.11408	0.962637	1.06536				1.01295	0.97501	0.939264	0.994373	0.9381
482	1.05701	0.915035	1.0233	1.04332	0.97359				1.07739	1.02421	1.1002	0.97359	1.06331				1.01553	0.977933	0.94281	1.01011	0.947423
483	1.07345	0.880574	0.994359	1.06404	0.969278				1.06474	1.04519	1.12227	0.969278	1.06375				0.945215	0.981232	0.934251	1.03595	0.942293
484	1.05977	0.897252	1.03872	1.03942	0.976527				1.01352	1.04923	1.10054	0.976527	1.09522				0.993127	1.02004	0.967135	0.991158	0.95785
485	1.03974	0.931391	1.00201	1.04625	0.989993				1.00887	1.07469	1.12289	0.989993	0.999308				0.983846	0.96999	0.953851	0.944537	0.930517
486	1.066	0.94975	1.01525	1.0384	0.972697				1.01634	1.0555	1.08353	0.972697	1.07697				1.02608	0.996146	0.939583	0.971815	0.898717
487	1.03505	0.886029	1.02444	1.04315	0.957485				1.01402	1.03579	1.04058	0.957485	1.03126				1.01483	0.94716	0.908824	1.01627	0.964476
488	1.05916	0.971845	1.02329	1.08702	0.984082				1.04071	1.06158	1.09133	0.984082	1.07663				0.998422	0.960067	0.944702	0.948237	0.960662
489	1.04905	0.913983	0.977553	1.07977	0.958097				1.06591	1.04983	1.11218	0.958097	1.05994				0.994119	0.947201	0.95029	0.983835	0.931682
490	1.05693	0.855025	1.02241	1.11408	0.994056				1.04825	1.05769	1.10521	0.994056	1.05596				1.01574	1.02694	0.961076	0.986967	0.927779
491	1.06686	0.915717	1.08226	1.05328	0.957053				1.07037	1.05789	1.08832	0.957053	1.05705				1.0193	0.96077	0.962492	0.989058	0.960943
492	1.0934	0.872686	1.08384	1.05717	0.978951				1.02122	1.04499	1.10438	0.978951	1.06177				1.03981	0.97425	0.93191	0.983368	0.931931
493	1.03352	0.901606	1.07764	1.08555	0.953157				1.02048	1.04698	1.13564	0.953157	1.03028				0.986771	0.970266	0.967659	0.960701	0.914291
494	1.06377	0.951221	1.0914	1.07866	1.00719				1.02913	1.02807	1.1325	1.00719	1.06234				1.02079	0.936276	0.966179	0.944134	0.959733
495	1.0253	0.92731	1.06999	1.06892	0.968968				1.05295	1.06645	1.10153	0.968968	1.08403				1.01815	0.965477	1.00484	0.989191	0.937069
496	1.11122	0.89832	1.05608	1.08543	0.991972				1.05391	1.06002	1.07421	0.991972	1.0357				1.01494	0.971837	0.930242	0.968067	0.93451
497	1.00066	0.896172	1.08063	1.10305	0.960047				1.05006	1.05922	1.07963	0.960047	1.0887				1.03413	0.939731	0.950593	0.965875	0.961139
498	1.00654	0.892349	1.11794	1.04409	0.927538				1.01839	1.06783	1.14777	0.927538	1.08351				0.966861	0.982063	0.95092	0.917586	0.942216
499	1.05802	0.929388	1.08411	1.03283	0.950415				1.04431	1.0537	1.09948	0.950415	1.07971				1.00305	0.960692	0.961882	0.931203	0.957773
500	1.05936	0.865861	1.0871	1.06148	1.0115				1.03302	1.03961	1.10327	1.0115	1.02071				1.06964	0.996429	0.94532	0.953596	0.960858
501	1.00752	0.929055	1.09954	1.05581	1.01665				1.02038	1.0487	1.08955	1.01665	1.03575				1.08257	1.0292	0.966156	0.91678	0.912396
502	1.04679	0.927874	1.04788	1.09598	0.942159				1.02781	1.04294	1.05171	0.942159	1.0395				1.05381	1.01026	0.961989	0.903607	0.961889
503	1.05703	0.937604	1.06742	1.07422	0.978233				1.03347	1.07427	1.11052	0.978233	1.03881				1.01431	1.02265	0.972983	0.961523	0.897295
504	1.06181	0.94249	1.00669	1.09867	0.954421				0.990444	1.0326	1.12967	0.954421	1.11522				1.05285	0.979147	0.932602	0.945226	0.963775
505	1.04123	0.912249	0.974218	1.05886	0.992551				1.03475	1.04584	1.10226	0.992551	1.05857				0.986288	0.967637	0.913628	0.923377	0.937379
506	1.0513	0.943929	0.97102	1.11096	0.976071				1.01316	1.06412	1.07072	0.976071	1.02946				1.05088	0.970709	0.935019	0.994502	0.935048
507	1.09924	0.949803	1.03245	1.0933	0.964946				1.02562	1.0516	1.15841	0.964946	1.03991				0.98581	0.973096	0.907777	0.932428	0.930228
508	1.06028	0.890781	1.01658	0.946145	0.982275				1.07202	1.06137	1.09252	0.982275	1.07438				1.0368	0.987916	0.936002	0.978992	0.934714
509	1.11159	0.956172	1.01556	1.01388	0.991136				1.00709	1.04927	1.10255	0.991136	1.07883				1.07004	0.998242	0.961658	0.947217	0.945284
510	1.0414	0.958438	1.0357	1.04623	0.99628				0.992175	1.05821	1.14176	0.99628	1.0542				1.02121	0.981992	0.949692	0.966072	0.918875
511	1.0684	0.91939	1.00803	1.02524	0.948302				1.00832	1.05794	1.13829	0.948302	1.06097				1.01349	1.01173	0.895964	0.984605	0.910954
512	1.06927	0.896564	1.00595	1.02252	0.94271				1.02647	1.06958	1.07751	0.94271	1.04388				1.06613	0.927655	0.90784	0.982167	0.94561
513	1.05603	0.88669	1.00516	1.05188	0.948119				1.00611	1.05697	1.13448	0.948119	1.05974				1.03351	0.930005	0.938694	1.02544	0.936869
514	1.06117	0.950415	1.01794	1.02364	0.957485				1.072	1.04006	1.13306	0.957485	1.0445				1.02215	0.960286	0.931619	1.00883	0.927901
515	1.09144	0.915674	1.02467	1.03772	1.00089				1.04393	1.05511	1.1117	1.00089	1.07243				1.02355	0.972563	0.898337	0.971061	0.909601
516	1.08249	0.9236	0.99505	1.05295	0.989708				1.05042	1.05178	1.11359	0.989708	1.06387				1.02537	0.971301	0.899502	0.993265	0.934869
517	1.06989	0.910992	1.004	1.05268	0.992882				1.02242	1.06062	1.12292	0.992882	1.07202				1.03132	1.00282	0.88508	0.959907	0.954688
518	1.04297	0.940713	0.995512	1.03099	1.00748				1.00385	1.07776	1.13905	1.00748	1.06007				1.03629	0.996861	0.925099	0.993104	0.911577
519	1.05399	0.899679	0.989623	1.06702	0.992339				1.04386	1.05253	1.15743	0.992339	1.07244				1.07853	0.958923	0.959565	0.923788	0.907759
520	1.06031	0.888612	1.00815	1.07618	0.954854				1.06731	1.03675	1.0996	0.954854	1.06088				1.00776	0.98366	0.927031	0.867513	0.962671
521	1.04855	0.952536	1.00408	1.0872	0.989304				1.03953	1.0498	1.10845	0.989304	1.04618				1.00537	1.01051	0.907163	0.895116	0.926291
522	1.00412	0.96698	1.03162	1.06886	0.98702				1.01527	1.03443	1.13005	0.98702	1.04519				1.05236	0.968326	0.963051	0.914983	0.919303
523	1.05689	0.921935	1.00937	1.06472	0.983511				1.0354	1.03466	1.1185	0.983511	1.04687				1.03411	1.01009	0.915914	0.913641	0.946747
524	1.03242	0.888231	1.00179	1.06417	0.970759				1.0283	1.04161	1.12272	0.970759	1.00391				1.01211	1.01964	0.93629	0.96359	0.971582
525	1.03338	0.907668	1.00881	1.09086	0.976605				1.01954	1.0503	1.08254	0.976605	1.05563				1.02318	0.996395	0.974234	0.976376	0.958238
526	1.05011	0.982149	1.00627	1.08801	0.95877				1.06723	1.05312	1.10938	0.95877	1.06963				1.01188	1.05553	0.96708	0.940532	0.907804
527	1.07349	0.915105	1.00982	1.05197	0.975875				1.05449	1.05547	1.10541	0.975875	1.06166				1.04592	0.940364	0.967915	0.912432	0.924376
528	1.0555	0.869045	1.01974	1.07986	0.985677				1.08577	1.06097	1.15498	0.985677	1.08611				1.06317	0.982718	0.913971	0.91832	0.963665
529	1.08438	0.918069	0.991989	1.05939	0.971065				1.03282	1.04056	1.18846	0.971065	1.071				1.0773	1.01435	0.920534	0.921286	0.931478
530	1.0877	0.904307	1.02536	0.961502	0.998519				1.00971	1.03381	1.0843	0.998519	1.08159				1.05055	0.981392	0.989116	0.966012	0.934445
531	1.07969	0.902916	1.04379	1.03865	0.949583				0.989861	1.06327	1.11698	0.949583	1.06671				1.07581	1.00739	0.942869	0.973608	0.914841
532	1.06034	0.930054	1.02615	1.07028	0.941608				1.00083	1.0716	1.12413	0.941608	1.07471				1.08998	0.983757	0.944946	0.966733	0.934017
533	1.05561	0.909145	0.99995	1.0884	0.969311				1.05304	1.08204	1.09495	0.969311	1.06112				1.09041	0.946866	0.904476	0.921092	0.918195
534	1.05984	0.928433	0.991408	1.06305	0.985449				1.04462	1.08285	1.12388	0.985449	1.09095				1.05879	0.938447	0.956944	0.957638	0.925696
535	1.04613	0.904146	1.01761	1.06794	0.978702				1.03474	1.04943	1.14858	0.978702	1.09725				1.0449	0.968389	0.906553	0.963183	0.926817
536	1.08815	0.913693	1.02483	1.08125	0.992808				1.03631	1.05352	1.12172	0.992808	1.04001				1.04971	0.946963	0.940244	0.963409	0.93896
537	1.02251	0.941191	0.978057	1.07694	0.951182				1.02076	1.05417	1.11956	0.951182	1.07621				1.03495	0.984297	0.938635	0.93402	0.920909
538	1.04972	0.978434	0.970878	0.984142	0.983793				1.04947	1.04748	1.16115	0.983793	1.07767				1.03685	0.984666	0.96599	0.940504	0.910522
539	1.07771	0.941293	1.02305	0.965199	0.965701				1.03655	1.06223	1.12114	0.965701	1.08267				1.01909	0.940897	0.964959	0.981825	0.938858
540	1.03507	0.928964	0.989385	0.960893	0.985873				1.04324	1.06397	1.11562	0.985873	1.0952				1.04721	0.959486	0.914368	1.02966	0.942562
541	1.05082	0.95222	0.990332	1.00876	0.965472				1.04981	1.05237	1.0992	0.965472	1.08007				1.02877	0.977099	0.963732	0.986689	0.926784
542	1.05774	0.979314	0.966458	1.01902	0.981349				1.01504	1.0292	1.11125	0.981349	1.03231				1.0253	0.905633	1.01493	1.01877	0.91665
543	1.04374	0.943177	1.04372	0.964197	0.932014				1.00728	1.03925	1.15758	0.932014	1.06652				1.04084	0.927227	0.957467	1.0429	0.909312
544	1.06663	0.940713	0.992496	0.990841	0.939409				1.02669	1.04717	1.13411	0.939409	1.06752				1.00455	0.937892	0.992811	0.982901	0.906182
545	1.06773	0.932293	1.01685	0.98731	0.946532				1.00698	1.0632	1.15384	0.946532	1.05219				1.06109	0.936331	0.963382	1.01769	0.898216
546	1.08753	0.934844	1.03181	0.973419	0.957093				1.0557	1.05623	1.14808	0.957093	1.03965				1.02366	0.959594	1.01255	1.04099	0.909279
547	1.06132	0.889536	1.01731	0.902703	0.936611				1.07032	1.06141	1.15525	0.936611	1.06402				1.06644	0.959329	0.954178	1.06754	0.920546
548	1.06986	0.915476	0.983172	0.973097	0.932156				1.06789	1.05305	1.14391	0.932156	1.04233				1.02094	0.952176	0.95103	1.07497	0.965984
549	1.04131	0.926945	0.995699	0.988232	0.949624				1.05059	1.04627	1.13263	0.949624	1.0693				1.02108	0.982632	0.900096	0.999398	0.890197
550	1.06938	0.934167	0.987093	0.944533	0.938296				1.04603	1.07124	1.16822	0.938296	1.07804				1.02595	0.984059	0.93494	1.03605	0.9405
551	1.0391	0.926816	0.990538	0.971002	0.980599				1.03012	1.06562	1.11806	0.980599	1.0638				1.06348	0.962383	0.938513	1.04469	0.918916
552	1.01775	0.923229	1.00709	1.08445	0.932846				1.03937	1.0716	1.13839	0.932846	1.05055				1.02399	0.946199	0.929691	1.00202	0.941694
553	1.06701	0.948284	0.996633	1.09464	0.927722				1.07241	1.04536	1.13091	0.927722	1.071				1.04602	0.913795	0.920164	1.01783	0.943719
554	1.02176	0.946356	0.978514	1.08083	0.952182				1.10146	1.04987	1.14992	0.952182	1.08506				1.05052	0.977821	0.92066	0.959738	0.934147
555	1.07597	0.929179	1.00823	1.14814	0.948372				1.0318	1.05586	1.19757	0.948372	1.07473				1.05019	0.945038	0.912888	0.974881	0.917363
556	1.02629	0.919761	1.00255	1.10471	0.9459				1.03802	1.07181	1.14477	0.9459	1.07679				1.03	0.954071	0.91257	0.97989	0.948821
557	1.04623	0.919637	1.01149	1.05839	0.964306				1.06642	1.05347	1.11132	0.964306	1.07268				1.06573	0.966144	0.971137	0.946185	0.918549
558	1.03822	0.923326	1.0083	1.10457	0.960394				1.01843	1.07918	1.07516	0.960394	1.08893				1.05631	0.99574	0.94458	0.935434	0.917559
559	1.09272	0.95252	0.963471	1.1074	0.968707				1.06311	1.05384	1.12475	0.968707	1.08213				1.05088	0.989883	0.911586	0.932855	0.922086
560	1.05528	0.922601	0.970997	1.127	0.98704				1.07354	1.04735	1.1008	0.98704	1.0978				1.03139	0.967831	0.916528	0.980563	0.942321
561	1.07666	0.945599	0.995562	1.09323	0.956669				1.03226	1.06211	1.13841	0.956669	1.08843				1.05659	1.00073	0.899435	0.97391	0.93143
562	1.06758	0.972871	0.990401	1.11394	0.951623				1.05562	1.07142	1.14197	0.951623	1.06944				1.07286	0.929219	0.950546	0.973535	0.928793
563	1.07165	0.89003	0.976382	1.10699	0.93584				1.03782	1.0602	1.10758	0.93584	1.04966				0.995203	0.956708	0.915639	1.02381	0.959317
564	1.07129	0.915782	0.990822	1.00614	0.979567				1.04334	1.07005	1.12551	0.979567	1.08894				1.02459	0.997967	0.91859	1.00828	0.954558
565	1.05256	0.944579	0.999488	0.960303	0.960075				1.01853	1.06477	1.12795	0.960075	1.0727				1.04331	0.967302	0.924532	1.05457	0.92667
566	1.09324	0.917318	1.02052	0.970835	0.965933				1.0295	1.08118	1.13308	0.965933	1.06043				1.04521	0.980402	0.924217	1.05132	0.938895
567	1.03184	0.919702	1.0235	0.955065	0.997361				1.04809	1.07446	1.20699	0.997361	1.10071				1.02356	0.976894	0.996376	1.0591	0.936853
568	1.03583	0.954813	0.982824	0.940534	0.937602				1.03608	1.03786	1.20006	0.937602	1.07042				1.01845	0.978734	0.96817	1.03588	0.968404
569	1.04392	0.920367	0.976702	0.938731	0.937737				1.03463	1.02901	1.09113	0.937737	1.08408				1.05356	0.990117	0.987723	1.01867	0.945773
570	1.05048	0.906595	1.00657	0.956586	0.97007				1.00567	1.04817	1.1783	0.97007	1.11572				0.976332	0.957289	0.97076	0.986443	0.970417
571	1.04917	0.944815	0.991842	1.01207	0.94014				1.03008	1.0488	1.13977	0.94014	1.04045				1.03803	0.936708	0.951943	1.00989	0.953763
572	1.06966	0.933099	1.03799	0.952728	0.971396				1.04466	1.0578	1.16027	0.971396	1.06079				1.02738	0.966978	0.983099	0.963457	0.989817
573	1.03096	0.910053	1.01206	1.05161	0.986726				1.07017	1.06061	1.11014	0.986726	1.09756				1.02427	0.957598	0.985976	0.986205	1.01962
574	1.0682	0.925699	1.02562	1.07038	0.974174				1.04966	1.07787	1.12774	0.974174	1.052				1.02551	0.966404	0.993775	0.949123	0.972157
575	1.10566	0.956306	1.02248	0.921027	0.97676				1.0695	1.04809	1.14861	0.97676	1.09993				1.00862	0.9497	0.945588	0.958049	1.00015
576	1.03764	0.961396	1.01816	0.967184	0.992755				1.00943	1.03801	1.13494	0.992755	1.08809				1.04866	0.957858	0.920113	0.971037	0.964272
577	1.09164	1.00291	0.986695	0.950522	0.933796				0.989719	1.09441	1.17729	0.933796	1.04473				1.0203	0.964736	0.903956	1.02743	0.972715
578	1.02711	0.942673	1.0328	0.983558	0.924263				1.03611	1.04564	1.19161	0.924263	1.05119				1.04147	0.971651	0.905935	1.0017	0.968502
579	1.06374	0.924695	0.990085	0.957055	0.945969				1.05358	1.06149	1.17952	0.945969	1.08284				1.04813	0.957631	0.921077	0.972109	0.979092
580	1.09326	0.95331	0.99283	0.970311	0.971848				1.02099	1.08545	1.09891	0.971848	1.08882				1.00664	0.981713	0.978385	0.973612	1.0103
581	1.01891	0.974745	1.00935	0.980541	0.96925				1.04871	1.04136	1.14039	0.96925	1.10251				1.00813	0.975464	0.934723	0.96762	0.994972
582	1.08022	1.01257	0.978221	0.992055	0.978033				1.03894	1.07037	1.14411	0.978033	1.07913				1.03532	0.927975	0.906325	0.991589	1.00493
583	1.05542	1.08529	1.00952	0.913991	0.973256				1.00116	1.04835	1.22047	0.973256	1.03818				1.04005	0.959698	0.922147	0.959169	1.02036
584	1.02224	1.06682	1.03591	0.964761	0.963045				1.01422	1.04362	1.18083	0.963045	1.06334				1.08939	0.991946	0.90954	0.970553	0.958405
585	1.07798	0.934334	1.03066	0.959362	0.96486				1.05016	1.07013	1.17721	0.96486	1.06465				1.00472	1.00728	0.9175	0.967765	0.98956
[truncated: 3,015 more rows]

## Sheet: 5f
	Pre						Stim						Post
Blue	174	154	164	172	175		215	284	250	310	209		159	247	115	210	193
[truncated: 1 more rows]

## Sheet: 5h
	Pre					Stim					Post
[truncated: 2 more rows]
