# Supplementary material for: Estrogen receptor-α expressing neurons in the ventrolateral VMH regulate glucose balance
Source: Nat Commun. 2020 May 1;11:2165. doi: 10.1038/s41467-020-15982-7 (PMC7195451; doi:10.1038/s41467-020-15982-7)
Supplement: Supplementary file 7 — Source Data [file 41467_2020_15982_MOESM7_ESM.zip › Source Data Figure 1.xlsx]

## Sheet: 1b
	total	glucose-sensing	non-glucose-sensing	glucose-sensing (%)	non-glucose-sensing (%)
ERαvlVMH	576	576	0	100	0
nonERαvlVMH	48	40	8	83	17
SF1dmVMH	38	18	20	47	53
SF1cVMH	39	19	20	49	51
ERαdmVMH	26	13	13	50	50
ERαcVMH	35	16	19	46	54

## Sheet: 1c
total	GE	GI	GE (%)	GI (%)
391	223	168	57	43
