# Supplementary material for: Estrogen receptor-α expressing neurons in the ventrolateral VMH regulate glucose balance
Source: Nat Commun. 2020 May 1;11:2165. doi: 10.1038/s41467-020-15982-7 (PMC7195451; doi:10.1038/s41467-020-15982-7)
Supplement: Supplementary file 7 — Source Data [file 41467_2020_15982_MOESM7_ESM.zip › Source Data Supplementary Figure 4.xlsx]

## Sheet: S4b
	TOMATO+ZsGreen			ZsGreen only
LH	157	81		373	441
mpARH	151	206		444	399
DRN	92	64		439	441
MPB	149	166		440	470

## Sheet: S4c
	TOMATO+ZsGreen			TOMATO only
LH	157	81		53	37
mpARH	151	206		33	72
DRN	92	64		11	19
MPB	149	166		63	57
