# Supplementary material for: Estrogen receptor-α expressing neurons in the ventrolateral VMH regulate glucose balance
Source: Nat Commun. 2020 May 1;11:2165. doi: 10.1038/s41467-020-15982-7 (PMC7195451; doi:10.1038/s41467-020-15982-7)
Supplement: Supplementary file 7 — Source Data [file 41467_2020_15982_MOESM7_ESM.zip › Source Data Supplementary Figure 1.xlsx]

## Sheet: S1a
5mM	2.5mM	1mM	2.5mM	5mM
-48.0042	-45.7042	-44.0417	-45.929	-49.53
-52.7649	-49.239	-47.2695	-50.7813	-52.8728
-42.052	-39.4739	-37.9993	-40.4973	-43.772
-47.2412	-44.2646	-41.4897	-43.6707	-46.8374
-42.7454	-40.4167	-39.02	-40.1165	-42.5601
-55.5725	-52.124	-50.6145	-51.4314	-55.8423
-46.6003	-44.3279	-42.4592	-43.9285	-45.2314
-52.6733	-49.3584	-46.1165	-49.741	-51.457
-49.0112	-46.1567	-43.9758	-46.6755	-50.2107
-52.7039	-50.3235	-48.7671	-50.4106	-52.0046
-54.0466	-51.887	-49.4548	-51.7109	-53.7415
-44.0696	-42.5251	-40.1873	-42.1873	-44.3115

## Sheet: S1b
5mM	2.5mM	1mM	2.5mM	5mM
-52.6831	-55.6292	-57.1387	-54.7791	-52.9927
-49.8352	-51.6003	-52.385	-51.0679	-49.0352
-51.6455	-53.1343	-54.2427	-53.0737	-51.948
-47.2107	-49.2788	-50.8352	-49.584	-47.4243
-51.0657	-53.4041	-55.8291	-53.2771	-51.8967
-47.3132	-49.8838	-50.5835	-49.8064	-47.1606
-43.5791	-46.2576	-48.8232	-46.0369	-43.4124
-45.0439	-48.99	-50.9409	-49.7109	-46.6685
-47.699	-49.8892	-51.3164	-49.6521	-48.1873
-41.9922	-44.2505	-46.8042	-44.335	-42.335
-53.4668	-56.73	-58.125	-56.7583	-54.5066
-49.1638	-52.1545	-55.7534	-53.0842	-49.3796

## Sheet: S1d
5mM	1mM
-40.3756	-36.3756
-37.5008	-31.8905
-47.3786	-45.1268
-48.3921	-46.3065
-49.1114	-45.4061
-46.2081	-41.2921
-48.6871	-40.0339
-42.6997	-38.9445
-43.983	-39.6538
-45.682	-41.2602
-38.6246	-34.2394

## Sheet: S1f
5mM	1mM
-28.0234	-34.1632
-29.6084	-33.8677
-41.457	-48.7668
-42.3414	-47.2437
-40.0957	-44.848
-41.6665	-46.6235
-37.2492	-44.3533
-37.0341	-40.5423
-45.9572	-51.1418
-46.0673	-50.8337
