# Supplementary material for: Estrogen receptor-α expressing neurons in the ventrolateral VMH regulate glucose balance
Source: Nat Commun. 2020 May 1;11:2165. doi: 10.1038/s41467-020-15982-7 (PMC7195451; doi:10.1038/s41467-020-15982-7)
Supplement: Supplementary file 7 — Source Data [file 41467_2020_15982_MOESM7_ESM.zip › Source Data Supplementary Figure 3.xlsx]

## Sheet: S3c
			4-AP+TTX
aCSF	D-AP5+CNQX		aCSF	D-AP5+CNQX
-50.0488	-50.9644		-46.0815	-51.5747
-50.6592	-54.0161		-49.1333	-51.8799
-52.4902	-55.542		-46.0815	-51.2695
-51.8799	-51.8799		-48.523	-51.2695
-50.0488	-51.5747		-46.6919	-50.0488
-48.8281	-50.354		-44.5557	-50.354
-48.2178	-51.2695		-42.4194	-50.6592
-48.8281	-49.7437		-42.4194	-50.6592
-50.9644	-52.7954		-45.4712	-50.6592
-52.4902	-52.1851		-48.2178	-48.2178
-51.2695	-51.8799		-48.2178	-48.523
-50.6592	-49.1333		-48.8281	-46.9971
-50.6592	-50.354		-47.3023	-49.4385
-51.2695	-50.0488		-46.0815	-47.9126
-51.8799	-51.5747		-46.9971	-50.6592
-52.7954	-52.7954		-45.4712	-50.0488
-53.7109	-50.354		-49.1333	-48.8281
-53.4058	-50.6592		-45.7764	-49.1333
-53.4058	-51.5747		-46.6919	-47.9126
-54.6265	-52.4902		-46.3867	-49.7437
-53.7109	-51.8799		-46.3867	-49.7437
-96.7407	-50.354		-48.523	-50.354
-122.986	-52.7954		-53.1006	-49.4385
-116.272	-50.354		-115.051	-50.6592
-98.5718	-51.8799		-119.629	-49.1333
-89.1113	-50.6592		-104.981	-47.6074
-79.6509	-49.7437		-88.8062	-47.9126
-72.0215	-50.354		-75.6836	-47.6074
-67.749	-50.9644		-65.3076	-44.8608
-64.3921	-52.4902		-60.73	-47.6074
-59.5093	-52.1851		-55.2368	-51.5747
-57.0679	-50.6592		-54.3213	-50.9644
-56.4575	-51.8799		-52.4902	-49.1333
-54.9316	-50.0488		-47.9126	-51.8799
-53.1006	-52.1851		-47.9126	-49.4385
-52.0161	-52.1851		-51.8799	-46.6919
-51.373	-50.6592		-53.1006	-52.4902
-50.542	-51.4058		-49.7437	-49.7437
-51.1006	-50.7954		-48.523	-52.1851
-51.0161	-51.4058		-47.3023	-49.4385
-50.6265	-51.5747		-46.6919	-49.1333
-50.373	-51.2695		-50.354	-46.6919
-51.5938	-50.523		-45.7764	-45.7764
-50.6782	-51.8799		-45.4712	-46.3867
-51.7627	-51.2695		-47.9126	-46.6919
-52.373	-50.6592		-48.2178	-46.6919
-50.3213	-49.7437		-48.2178	-47.9126
-51.8799	-49.6074		-47.3023	-49.4385
-51.4058	-50.2178		-48.523	-47.9126
-51.4058	-50.2178		-46.6919	-48.523

## Sheet: S3d
total	eEPSC	No Response	eEPSC (%)	No Response (%)
18	13	5	72.2222	27.7778

## Sheet: S3e
aCSF	4-AP+TTX	D-AP5+CNQX
131.2	132.4	12.5
92	90.8	6.7
73.6	73.5	3.2
53.4	50.9	10.4
123.1	119.7	16.8
98.2	97.6	5.7
96.2	95.8	4.9
29.6	28.4	3.2
41.9	40.6	1.8
61.5	60.7	10.4
77	76.5	8.5
45.4	44.9	2.7
38.7	32.7	1.6

## Sheet: S3f
aCSF	4-AP+TTX
6.9	7.1
11.2	10.2
8.3	6.9
7.6	7.1
13.1	12.7
4.9	5.8
5.2	4.9
7.2	6.8
5.1	4.3
6.9	7.2
11.3	10.6
4.8	4.3
3.7	3.4

## Sheet: S3i
			4-AP+TTX
aCSF	D-AP5+CNQX		aCSF	D-AP5+CNQX
-38.5039	-37.5366		-36.4849	-38.147
-39.8091	-36.9263		-36.79	-38.147
-38.7246	-37.8418		-36.7056	-38.7573
-38.4194	-37.5366		-35.5693	-39.6728
-38.4194	-37.2315		-35.2642	-37.5366
-39.1987	-36.3159		-35.5693	-36.6211
-39.978	-36.3159		-35.4194	-36.9263
-38.4522	-38.4522		-36.7764	-36.6211
-38.147	-38.1987		-35.335	-36.6211
-37.5366	-39.1333		-36.1987	-36.9263
-37.5366	-38.0815		-36.978	-37.2315
-39.3677	-38.6401		-36.0625	-35.4004
-39.0625	-39.5557		-37.5366	-36.9263
-38.7573	-39.0298		-36.2315	-38.4522
-39.6728	-39.1143		-36.5366	-37.5366
-38.147	-39.7246		-37.8418	-37.5366
-37.5366	-39.3677		-36.3159	-37.5366
-36.0107	-39.3677		-37.2315	-39.6728
-36.3159	-38.1987		-37.2315	-38.4522
-37.2315	-39.8418		-36.0107	-36.9263
-35.7056	-39.978		-35.4004	-36.3159
-37.5366	-38.5366		-36.0107	-36.0107
-81.7871	-38.2315		-38.147	-37.7056
-88.501	-39.0107		-75.3784	-37.8418
-75.3784	-38.0107		-88.501	-38.1987
-64.0869	-38.9263		-76.5991	-38.9453
-54.9316	-38.5366		-64.0869	-39.7246
-49.4385	-39.9263		-57.9834	-38.2505
-45.4712	-40.5884		-52.4902	-38.2505
-40.8935	-43.0298		-47.9126	-37.1143
-40.5884	-41.1987		-44.8608	-38.0298
-39.0625	-40.8935		-43.0298	-38.1143
-38.4522	-40.8935		-41.8091	-39.7246
-38.7573	-39.6728		-41.5039	-38.335
-40.2832	-38.7573		-42.4194	-40.8935
-40.2832	-39.3677		-39.0625	-39.3677
-39.6728	-40.2832		-39.0625	-39.978
-41.5039	-36.9263		-38.4522	-39.978
-39.6728	-37.2315		-36.9263	-37.5366
-37.2315	-37.5366		-35.7056	-37.5366
-38.7573	-37.8418		-37.2315	-37.8418
-39.6728	-36.6211		-36.6211	-39.3677
-39.6728	-36.6211		-36.9263	-37.2315
-39.978	-36.9263		-37.2315	-38.147
-38.147	-37.5366		-37.8418	-37.8418
-37.8418	-36.9263		-36.3159	-38.147
-38.7573	-36.3159		-34.1797	-39.6728
-37.8418	-37.8418		-35.7056	-39.3677
-37.2315	-38.147		-34.79	-38.147
-37.5366	-38.4522		-33.2642	-37.2315

## Sheet: S3j
total	eEPSC	No Response	eEPSC (%)	No Response (%)
25	18	7	72	28

## Sheet: S3k
aCSF	4-AP+TTX	D-AP5+CNQX
32.8	31.5	2.9
40.8	41.2	5.3
38.6	37.9	4.1
30.8	29.6	5.8
29.7	30.4	10.2
120.1	118.6	20.7
28.9	29.4	1.7
109.2	110.3	15.8
36.8	38.2	6.5
42.4	44.1	2.8
36.6	37.5	4.6
40.3	38.6	3.1
39.1	37.3	5.7
75.4	74.5	10.7
68.9	67.8	12
44.9	43.6	11.7
36.6	37.1	2.4
30.5	30.6	6.9

## Sheet: S3l
aCSF	4-AP+TTX
6.8	6.6
5.7	5.2
10.5	10.7
6.3	6.5
5.2	4.3
4.9	6.1
8.8	7.6
9.7	8.2
11.4	10.3
6.8	6.8
5.4	5.9
6.3	6.7
7.7	7.8
8	8.6
2.9	3.7
10.7	11.2
12.6	10.5
8.6	7.9

## Sheet: S3o
			4-AP+TTX
aCSF	D-AP5+CNQX		aCSF	D-AP5+CNQX
-48.523	-52.7954		-48.0786	-47.0269
-46.6919	-51.2695		-48.0786	-48.2476
-46.0815	-50.6592		-45.9424	-47.9424
-49.1333	-50.354		-49.2993	-47.6372
-46.0815	-49.7437		-48.689	-46.4165
-48.523	-49.4385		-45.332	-46.1113
-46.6919	-48.2178		-47.1631	-46.7217
-44.5557	-49.4385		-49.6045	-46.4165
-42.4194	-48.2178		-48.3838	-45.501
-42.4194	-52.4902		-48.0786	-45.8062
-45.4712	-49.4385		-49.3184	-45.8062
-48.2178	-49.7437		-48.2012	-47.0269
-48.2178	-50.354		-49.9805	-46.7217
-48.8281	-51.8799		-49.8442	-49.7734
-47.3023	-49.1333		-48.0977	-47.332
-46.0815	-49.1333		-49.877	-45.1958
-46.9971	-49.4385		-50.4873	-46.4165
-45.4712	-49.1333		-49.0459	-47.9424
-49.1333	-45.166		-49.0459	-47.332
-45.7764	-44.2505		-48.3838	-47.0269
-46.6919	-46.3867		-48.9941	-47.332
-46.3867	-49.7437		-47.4683	-48.2476
-46.3867	-52.4902		-57.5391	-48.8579
-48.523	-48.8281		-130.716	-47.6372
-53.1006	-50.6592		-134.514	-47.5063
-125.051	-49.4385		-118.879	-48.0566
-129.629	-50.6592		-97.5171	-47.7979
-114.981	-49.4385		-86.2256	-47.1167
-88.8062	-48.8281		-75.2393	-47.4873
-75.6836	-49.4385		-69.1357	-47.6563
-65.3076	-51.5747		-64.2529	-47.52
-60.73	-53.7109		-62.7271	-47.689
-55.2368	-51.8799		-59.9805	-47.6045
-54.3213	-50.9644		-57.5391	-48.2993
-52.4902	-52.1851		-56.0132	-47.8579
-47.9126	-51.2695		-55.4028	-49.7734
-47.9126	-50.0488		-53.877	-50.9941
-51.8799	-52.1851		-52.0459	-50.0786
-53.1006	-51.5747		-51.4356	-49.4683
-49.7437	-52.7954		-53.877	-50.689
-48.523	-51.5747		-53.5718	-50.689
-47.3023	-52.4902		-51.1304	-49.7734
-46.6919	-52.7954		-50.2148	-47.6372
-50.354	-49.1333		-51.1304	-51.2993
-45.7764	-50.0488		-50.52	-51.9097
-45.4712	-52.7954		-48.689	-48.8579
-47.9126	-51.8799		-51.4356	-51.2993
-48.2178	-50.9644		-49.2993	-48.5527
-48.2178	-48.523		-46.5527	-48.5527
-47.3023	-48.8281		-48.3838	-50.689

## Sheet: S3p
total	eEPSC	No Response	eEPSC (%)	No Response (%)
15	12	3	80	20

[truncated: 2 more sheets: S3q, S3r]
