# Supplementary material for: Estrogen receptor-α expressing neurons in the ventrolateral VMH regulate glucose balance
Source: Nat Commun. 2020 May 1;11:2165. doi: 10.1038/s41467-020-15982-7 (PMC7195451; doi:10.1038/s41467-020-15982-7)
Supplement: Supplementary file 7 — Source Data [file 41467_2020_15982_MOESM7_ESM.zip › Source Data Figure 4.xlsx]

## Sheet: 4d
			4-AP+TTX
aCSF	D-AP5+CNQX		aCSF	D-AP5+CNQX
-25.1221	-26.5962		-26.2583	-27.2583
-25.7324	-26.6807		-27.6479	-26.6152
-25.2583	-25.8496		-26.5635	-26.0049
-25.4272	-26.6807		-27.2583	-25.7842
-27.8687	-26.0703		-26.4272	-25.4272
-26.6479	-27.0703		-27.6807	-26.3428
-25.479	-25.6807		-26.1221	-25.7324
-26.7842	-26.3755		-26.0376	-27.2583
-26.1738	-26.5962		-26.3428	-26.0376
-26.0376	-25.8169		-27.3428	-26.3428
-26.3428	-25.4272		-26.3428	-27.8687
-24.8169	-26.5117		-26.3428	-26.0376
-25.4272	-26.9014		-26.0376	-27.8687
-28.7842	-25.7324		-26.5117	-26.9531
-26.0376	-26.8169		-25.1738	-26.3428
-28.479	-26.6479		-27.7324	-26.0376
-26.0376	-25.9014		-26.3428	-28.479
-25.1221	-26.3428		-27.3428	-25.7324
-23.5962	-25.7324		-94.6831	-25.7324
-55.0293	-25.4272		-80.645	-25.1221
-92.7295	-25.5635		-59.6396	-26.3428
-81.814	-25.0894		-41.6533	-27.5635
-71.438	-26.479		-34.6343	-28.1738
-62.8931	-28.1738		-30.9722	-29.3945
-47.7051	-28.1738		-28.5308	-27.2583
-42.5171	-28.7842		-26.6997	-24.8169
-39.7705	-27.5635		-26.1738	-27.2583
-34.2773	-27.5635		-28.9531	-26.9531
-31.5308	-27.6152		-27.1221	-25.1221
-30.3101	-28.9722		-25.2583	-28.479
-29.6997	-27.8032		-27.3101	-27.8687
-28.1738	-26.0049		-26.0894	-26.0376
-26.6479	-27.2583		-26.8687	-24.8169
-26.3428	-27.9014		-25.9531	-27.2583
-25.7324	-27.291		-26.9014	-28.479
-26.0376	-26.7651		-27.9531	-26.6479
-28.479	-26.7651		-26.9531	-25.1221
-26.6479	-27.46		-27.9531	-26.3428
-26.0376	-26.1548		-27.8169	-24.5117
-26.6479	-27.8496		-26.2583	-25.1221
-27.8687	-26.6807		-27.3428	-25.1221
-28.1738	-27.3755		-26.2583	-26.9204
-26.9531	-26.3755		-26.0894	-26.9531
-26.3428	-26.291		-26.9312	-26.479
-25.4272	-26.9531		-27.4243	-25.9858
-26.0376	-27.291		-27.0049	-26.6479
-25.7324	-25.1221		-26.0894	-26.3428
-25.2065	-26.2065		-26.6479	-26.0376
-25.4272	-26.5962		-26.5635	-26.291
-24.8169	-26.5962		-27.7324	-25.1221

## Sheet: 4e
total	eEPSC	No Response	eEPSC (%)	No Response (%)
13	10	3	76.9231	23.0769

## Sheet: 4f
aCSF	4-AP+TTX	D-AP5+CNQX
74.7	73.2	4.7
46.8	47.2	2.6
36.8	35.4	1.8
25	24.7	3.7
107.3	106.3	10.1
118.1	115.4	20.4
132.4	130.9	16.6
43.3	44.6	5.1
28.1	26.4	2.8
47.2	47.3	10.6

## Sheet: 4g
aCSF	4-AP+TTX
8.6	6.8
4.5	4.9
2.7	3.3
11.9	10.4
10.7	11.2
3.6	3.8
5.8	5.4
13.2	10.7
4.7	3.9
6.9	5.8

## Sheet: 4i
	total	GE	GI	GE (%)	GI (%)
mpARH-Projecting	23	7	16	30.4348	69.5652
LH-Projecting	18	9	9	50	50
DRN-Projecting	15	12	3	80	20
MPB-Projecting	14	7	7	50	50
