# Supplementary material for: Estrogen receptor-α expressing neurons in the ventrolateral VMH regulate glucose balance
Source: Nat Commun. 2020 May 1;11:2165. doi: 10.1038/s41467-020-15982-7 (PMC7195451; doi:10.1038/s41467-020-15982-7)
Supplement: Supplementary file 7 — Source Data [file 41467_2020_15982_MOESM7_ESM.zip › Source Data Supplementary Figure 5.xlsx]

## Sheet: S5e
Baseline	Blue light
1.97	3.72
1.84	3.94
1.09	4.84
1.48	4.26
3.53	5.7
1.34	8.2
3.88	5.2
4.17	8.34
1.44	4.9
2.57	3.64
2.18	3.52
2.67	4.68

## Sheet: S5f
Baseline	Blue light
-46.6609	-42.2951
-49.0187	-45.3726
-48.1247	-42.6309
-45.2493	-40.2425
-49.8137	-45.711
-50.2807	-46.1443
-42.0015	-38.171
-51.4087	-47.0128
-45.0236	-40.1284
-44.3779	-40.1607
-52.5127	-48.443
-44.1586	-39.5197

## Sheet: S5l
Baseline	Yellow light
2.3	0
3.35	0
4.17	0.1
2.91	0
1.87	0
0.83	0
3.45	0
2.07	0

## Sheet: S5m
Baseline	Yellow light
-46.4294	-50.8064
-51.6445	-55.888
-49.5884	-54.3994
-52.4713	-56.0792
-53.2806	-55.5115
-49.2917	-52.5468
-45.4188	-51.5787
-46.0396	-49.533
-46.8155	-50.5008
